# Supplementary material for: Drug Repositioning through Systematic Mining of Gene Coexpression Networks in Cancer
Source: PLoS One. 2016 Nov 8;11(11):e0165059. doi: 10.1371/journal.pone.0165059 (PMC5100910; doi:10.1371/journal.pone.0165059)
Supplement: S2 Table — Similar data in the matrix format for programmatic use are available on the web at http://wgcna-modules.appspot.com/. (XLSX) [file pone.0165059.s002.xlsx]

## Sheet: Legend
Supplementary Table S2 contains 3,398 gene coexpression modules in the format of gene lists, including gene connectivity values.
Identical data in a matrix format for programmatic analysis are also provided on the web: <web link>
The website contains additional information not represented in the present file: such as kME values for genes outside of modules.
In other words, the web-site provides a genome-wide prioritization of genes for each module, rather than only a prioritization of genes belonging to the module (as in the present file).
Designations for Supplementary Table S2 in the present file:
Dataset names (same as in Table S1):
"=== <dataset index>_<cancer type>_<GEO ID>_<platform>_<number of tumor samples in the dataset>_<data origin> ==="
Module names:
"--- <module index>_<arbitrary color tag> ---"
Columns:
1. Entrez ID
2. Gene Symbol
3. Gene connectivity, i.e. average Topological Overlap of a gene with all other gene members of the module. The values are scaled to [0; 1] interval.
4. kME, i.e. an additional measure of gene relatedness to the module besides gene connectivity in column #3. KME is calculated as Pearson correlation between expression profile of a gene and eigengene of the module.

## Sheet: Breast cancer
=== 1_Breast_GSE20685_U133Plus_327_Taiwan ===
--- 01_turquoise ---
Entrez	Symbol	Scaled connectivity	kME
22848	AAK1	0.043	0.302
10347	ABCA7	0.047	0.305
5244	ABCB4	0.124	0.414
10257	ABCC4	0.041	0.355
225	ABCD2	0.114	0.45
10006	ABI1	0.068	0.413
25890	ABI3BP	0.116	0.524
9744	ACAP1	0.678	0.881
43	ACHE	0.056	0.31
23597	ACOT9	0.04	0.355
93953	ACRC	0.078	0.353
51703	ACSL5	0.226	0.678
10097	ACTR2	0.043	0.407
10096	ACTR3	0.14	0.623
100	ADA	0.193	0.691
8728	ADAM19	0.058	0.374
10863	ADAM28	0.31	0.744
101	ADAM8	0.04	0.337
27299	ADAMDEC1	0.281	0.758
120	ADD3	0.081	0.426
141	ADPRH	0.067	0.45
57379	AICDA	0.195	0.516
9447	AIM2	0.344	0.781
11214	AKAP13	0.068	0.423
11217	AKAP2	0.082	0.534
80709	AKNA	0.801	0.906
231	AKR1B1	0.088	0.496
240	ALOX5	0.073	0.406
120425	AMICA1	0.397	0.787
272	AMPD3	0.099	0.449
83854	ANGPTL6	0.051	0.334
348094	ANKDD1A	0.088	0.465
23253	ANKRD12	0.057	0.339
88455	ANKRD13A	0.169	0.535
118932	ANKRD22	0.083	0.424
91526	ANKRD44	0.405	0.801
79722	ANKRD55	0.092	0.364
313	AOAH	0.219	0.666
10717	AP4B1	0.161	0.548
321	APBA2	0.054	0.429
54518	APBB1IP	0.497	0.856
27350	APOBEC3C	0.274	0.74
200316	APOBEC3F	0.044	0.314
60489	APOBEC3G	0.453	0.842
8542	APOL1	0.109	0.476
80833	APOL3	0.244	0.7
80830	APOL6	0.12	0.57
116984	ARAP2	0.29	0.712
55843	ARHGAP15	0.756	0.9
55114	ARHGAP17	0.064	0.361
93663	ARHGAP18	0.052	0.365
9938	ARHGAP25	0.885	0.938
23092	ARHGAP26	0.043	0.334
257106	ARHGAP30	0.709	0.919
393	ARHGAP4	0.23	0.619
64333	ARHGAP9	1	0.948
397	ARHGDIB	0.166	0.519
9138	ARHGEF1	0.273	0.689
23370	ARHGEF18	0.064	0.336
10865	ARID5A	0.05	0.32
10123	ARL4C	0.064	0.474
10095	ARPC1B	0.121	0.579
10109	ARPC2	0.169	0.64
51676	ASB2	0.223	0.59
57168	ASPHD2	0.103	0.488
472	ATM	0.331	0.754
10396	ATP8A1	0.155	0.504
6314	ATXN7	0.138	0.459
567	B2M	0.142	0.566
60468	BACH2	0.21	0.578
55024	BANK1	0.284	0.647
10409	BASP1	0.058	0.365
10538	BATF	0.063	0.326
116071	BATF2	0.088	0.465
55509	BATF3	0.121	0.545
64919	BCL11B	0.475	0.815
389206	BEND4	0.155	0.486
27319	BHLHE22	0.053	0.394
274	BIN1	0.086	0.466
51411	BIN2	0.711	0.918
330	BIRC3	0.162	0.614
640	BLK	0.205	0.53
29760	BLNK	0.132	0.44
286076	BREA2	0.055	0.352
84446	BRSK1	0.041	0.325
9044	BTAF1	0.071	0.39
694	BTG1	0.141	0.473
695	BTK	0.432	0.834
151888	BTLA	0.433	0.808
11120	BTN2A1	0.196	0.609
10385	BTN2A2	0.256	0.743
11119	BTN3A1	0.403	0.814
11118	BTN3A2	0.311	0.747
10384	BTN3A3	0.361	0.801
282969	C10orf125	0.09	0.507
170371	C10orf128	0.122	0.531
64115	C10orf54	0.272	0.751
29125	C11orf21	0.266	0.694
55196	C12orf35	0.144	0.476
80183	C13orf18	0.196	0.645
145508	C14orf145	0.06	0.397
123591	C15orf27	0.077	0.372
283897	C16orf54	0.607	0.868
124944	C17orf49	0.097	0.467
79415	C17orf62	0.066	0.364
256957	C17orf66	0.09	0.369
339541	C1orf228	0.128	0.408
79630	C1orf54	0.167	0.642
717	C2	0.069	0.406
80215	C21orf96	0.068	0.432
150271	C22orf35	0.164	0.555
200298	C22orf37	0.15	0.524
718	C3	0.16	0.608
140947	C5orf20	0.329	0.75
389289	C5orf39	0.279	0.677
79161	C7orf23	0.114	0.502
136895	C7orf31	0.048	0.362
349236	C9orf164	0.102	0.405
54863	C9orf167	0.106	0.492
203228	C9orf72	0.04	0.349
54981	C9orf95	0.056	0.356
51719	CAB39	0.044	0.353
814	CAMK4	0.212	0.575
822	CAPG	0.049	0.328
84433	CARD11	0.258	0.67
22900	CARD8	0.336	0.752
834	CASP1	0.17	0.61
843	CASP10	0.094	0.483
836	CASP3	0.058	0.373
841	CASP8	0.262	0.69
57091	CASS4	0.096	0.417
868	CBLB	0.131	0.5
55013	CCDC109B	0.202	0.628
285025	CCDC141	0.068	0.354
26112	CCDC69	0.29	0.739
55704	CCDC88A	0.057	0.416
283234	CCDC88B	0.182	0.544
6356	CCL11	0.097	0.435
6357	CCL13	0.058	0.403
6362	CCL18	0.049	0.351
6363	CCL19	0.367	0.72
6347	CCL2	0.097	0.511
6366	CCL21	0.165	0.48
6367	CCL22	0.099	0.447
6352	CCL5	0.725	0.91
83605	CCM2	0.199	0.659
896	CCND3	0.12	0.449
1231	CCR2	0.286	0.754
1233	CCR4	0.153	0.503
1234	CCR5	0.543	0.857
1236	CCR7	0.532	0.794
1237	CCR8	0.077	0.397
11126	CD160	0.209	0.58
4064	CD180	0.31	0.766
930	CD19	0.409	0.767
910	CD1B	0.176	0.532
911	CD1C	0.113	0.441
912	CD1D	0.168	0.551
913	CD1E	0.216	0.58
914	CD2	0.891	0.925
131450	CD200R1	0.201	0.643
933	CD22	0.243	0.555
10666	CD226	0.247	0.645
51744	CD244	0.176	0.544
919	CD247	0.828	0.914
939	CD27	0.549	0.865
29126	CD274	0.064	0.435
940	CD28	0.44	0.819
951	CD37	0.602	0.851
952	CD38	0.237	0.717
915	CD3D	0.976	0.932
916	CD3E	0.682	0.884
917	CD3G	0.439	0.804
958	CD40	0.427	0.854
959	CD40LG	0.231	0.597
961	CD47	0.045	0.37
962	CD48	0.876	0.92
921	CD5	0.523	0.849
1043	CD52	0.448	0.811
963	CD53	0.949	0.959
965	CD58	0.057	0.421
923	CD6	0.514	0.847
969	CD69	0.38	0.756
924	CD7	0.417	0.822
971	CD72	0.284	0.732
972	CD74	0.188	0.629
973	CD79A	0.382	0.786
974	CD79B	0.162	0.507
941	CD80	0.122	0.572
3732	CD82	0.053	0.377
9308	CD83	0.193	0.63
925	CD8A	0.556	0.838
926	CD8B	0.386	0.783
10225	CD96	0.609	0.867
976	CD97	0.382	0.823
56990	CDC42SE2	0.242	0.673
57514	CDGAP	0.078	0.52
90273	CEACAM21	0.049	0.313
11064	CEP110	0.241	0.632
64781	CERK	0.101	0.476
375298	CERKL	0.288	0.716
1071	CETP	0.15	0.465
8837	CFLAR	0.235	0.734
5199	CFP	0.133	0.466
1120	CHKB	0.096	0.422
91782	CHMP7	0.062	0.303
1123	CHN1	0.063	0.408
50515	CHST11	0.121	0.602
55501	CHST12	0.201	0.628
9435	CHST2	0.072	0.516
4261	CIITA	0.175	0.56
51192	CKLF	0.085	0.476
56650	CLDND1	0.154	0.505
10462	CLEC10A	0.232	0.656
160364	CLEC12A	0.178	0.606
9976	CLEC2B	0.195	0.675
29121	CLEC2D	0.466	0.814
170482	CLEC4C	0.191	0.557
26253	CLEC4E	0.073	0.452
64581	CLEC7A	0.03	0.35
160365	CLECL1	0.318	0.742
1193	CLIC2	0.279	0.753
53405	CLIC5	0.126	0.499
116449	CLNK	0.2	0.56
1268	CNR1	0.044	0.3
256076	COL29A1	0.045	0.321
1285	COL4A3	0.053	0.38
1286	COL4A4	0.078	0.428
11151	CORO1A	0.894	0.922
23603	CORO1C	0.025	0.302
23406	COTL1	0.296	0.784
57699	CPNE5	0.274	0.731
1378	CR1	0.182	0.615
1380	CR2	0.205	0.522
51379	CRLF3	0.193	0.611
56253	CRTAM	0.482	0.817
1438	CSF2RA	0.265	0.737
1439	CSF2RB	0.359	0.822
1445	CSK	0.17	0.587
8530	CST7	0.651	0.878
1493	CTLA4	0.509	0.865
1506	CTRL	0.107	0.433
1512	CTSH	0.227	0.644
1521	CTSW	0.313	0.738
10659	CUGBP2	0.312	0.782
51076	CUTC	0.052	0.342
3627	CXCL10	0.183	0.666
6373	CXCL11	0.19	0.649
4283	CXCL9	0.416	0.803
2833	CXCR3	0.451	0.82
7852	CXCR4	0.326	0.755
643	CXCR5	0.256	0.636
10663	CXCR6	0.414	0.816
80231	CXorf21	0.226	0.683
159013	CXorf38	0.099	0.462
158801	CXorf42	0.067	0.356
51167	CYB5R4	0.076	0.473
1535	CYBA	0.206	0.693
220002	CYBASC3	0.174	0.548
26999	CYFIP2	0.085	0.371
1540	CYLD	0.297	0.706
29785	CYP2S1	0.049	0.346
10800	CYSLTR1	0.058	0.317
9267	CYTH1	0.107	0.505
27128	CYTH4	0.402	0.819
9595	CYTIP	0.701	0.913
1612	DAPK1	0.053	0.415
27071	DAPP1	0.207	0.69
1618	DAZL	0.155	0.491
203522	DDX26B	0.214	0.673
50619	DEF6	0.499	0.826
79958	DENND1C	0.667	0.895
79961	DENND2D	0.128	0.415
22898	DENND3	0.119	0.586
10260	DENND4A	0.113	0.483
9909	DENND4B	0.108	0.456
91319	DERL3	0.109	0.478
1606	DGKA	0.405	0.761
4189	DNAJB9	0.057	0.355
85479	DNAJC5B	0.047	0.335
1776	DNASE1L3	0.09	0.415
373863	DND1	0.071	0.381
55619	DOCK10	0.323	0.753
139818	DOCK11	0.36	0.799
1794	DOCK2	0.313	0.753
81704	DOCK8	0.601	0.881
79930	DOK3	0.214	0.697
1800	DPEP1	0.053	0.34
64174	DPEP2	0.218	0.657
1806	DPYD	0.093	0.467
55332	DRAM	0.066	0.426
84062	DTNBP1	0.047	0.32
1840	DTX1	0.117	0.418
54920	DUS2L	0.053	0.424
1844	DUSP2	0.195	0.583
56940	DUSP22	0.069	0.439
55840	EAF2	0.144	0.527
10148	EBI3	0.249	0.666
81552	ECOP	0.144	0.543
79180	EFHD2	0.112	0.513
25975	EGFL6	0.073	0.456
10938	EHD1	0.166	0.574
2000	ELF4	0.068	0.471
9844	ELMO1	0.189	0.645
27436	EML4	0.174	0.668
30817	EMR2	0.069	0.472
953	ENTPD1	0.063	0.441
8320	EOMES	0.514	0.803
2060	EPS15	0.088	0.478
94240	EPSTI1	0.406	0.835
51752	ERAP1	0.091	0.446
64167	ERAP2	0.058	0.347
157697	ERICH1	0.065	0.349
57471	ERMN	0.066	0.366
2081	ERN1	0.075	0.426
23071	ERP44	0.066	0.45
2113	ETS1	0.15	0.62
51513	ETV7	0.124	0.549
2123	EVI2A	0.475	0.845
2124	EVI2B	0.858	0.947
2153	F5	0.122	0.466
9214	FAIM3	0.349	0.691
83641	FAM107B	0.049	0.302
81558	FAM117A	0.096	0.403
199786	FAM129C	0.251	0.601
57579	FAM135A	0.045	0.413
348378	FAM159A	0.153	0.44
165186	FAM179A	0.118	0.449
54757	FAM20A	0.054	0.439
441168	FAM26F	0.335	0.795
29064	FAM30A	0.143	0.527
54855	FAM46C	0.138	0.54
81553	FAM49A	0.137	0.634
9750	FAM65B	0.594	0.822
388650	FAM69A	0.067	0.403
286336	FAM78A	0.667	0.898
355	FAS	0.067	0.49
356	FASLG	0.268	0.713
26270	FBXO6	0.092	0.463
55294	FBXW7	0.057	0.366
83953	FCAMR	0.14	0.423
2208	FCER2	0.128	0.381
23149	FCHO1	0.053	0.338
9873	FCHSD2	0.159	0.54
115350	FCRL1	0.304	0.665
79368	FCRL2	0.273	0.692
115352	FCRL3	0.368	0.741
83417	FCRL4	0.19	0.541
83416	FCRL5	0.165	0.608
84824	FCRLA	0.273	0.65
221472	FGD2	0.308	0.78
10875	FGL2	0.405	0.826
2268	FGR	0.109	0.505
51303	FKBP11	0.146	0.581
2313	FLI1	0.259	0.736
400946	FLJ12334	0.198	0.58
79978	FLJ22814	0.123	0.377
441357	FLJ37858	0.578	0.885
378805	FLJ43663	0.05	0.348
2323	FLT3LG	0.293	0.692
752	FMNL1	0.461	0.85
91010	FMNL3	0.128	0.551
23048	FNBP1	0.285	0.712
50943	FOXP3	0.053	0.343
2357	FPR1	0.069	0.409
2529	FUT7	0.125	0.486
486	FXYD2	0.082	0.418
53827	FXYD5	0.064	0.432
2533	FYB	0.609	0.892
2534	FYN	0.524	0.851
139716	GAB3	0.462	0.835
202309	GAPT	0.175	0.48
2633	GBP1	0.218	0.701
2634	GBP2	0.224	0.652
115361	GBP4	0.159	0.595
115362	GBP5	0.224	0.692
25801	GCA	0.038	0.346
257144	GCET2	0.232	0.614
2672	GFI1	0.356	0.777
170575	GIMAP1	0.446	0.81
26157	GIMAP2	0.476	0.835
55303	GIMAP4	0.747	0.914
55340	GIMAP5	0.608	0.886
474344	GIMAP6	0.43	0.808
168537	GIMAP7	0.563	0.835
155038	GIMAP8	0.225	0.68
9815	GIT2	0.234	0.691
125111	GJD3	0.047	0.322
11010	GLIPR1	0.115	0.562
152007	GLIPR2	0.047	0.432
144423	GLT1D1	0.077	0.388
9535	GMFG	0.696	0.896
51291	GMIP	0.161	0.597
2771	GNAI2	0.086	0.444
54331	GNG2	0.196	0.662
2788	GNG7	0.066	0.351
94235	GNG8	0.103	0.432
2793	GNGT2	0.054	0.314
10578	GNLY	0.118	0.499
2811	GP1BA	0.168	0.512
10457	GPNMB	0.038	0.32
221188	GPR114	0.162	0.549
29933	GPR132	0.156	0.523
151556	GPR155	0.216	0.646
29909	GPR171	0.587	0.849
84636	GPR174	0.202	0.584
2841	GPR18	0.427	0.757
1880	GPR183	0.417	0.816
53831	GPR84	0.057	0.401
285513	GPRIN3	0.059	0.372
63940	GPSM3	0.495	0.848
2876	GPX1	0.045	0.323
10750	GRAP	0.158	0.472
2870	GRK6	0.07	0.455
9446	GSTO1	0.044	0.322
79712	GTDC1	0.045	0.398
149699	GTSF1L	0.096	0.426
387751	GVIN1	0.623	0.867
3001	GZMA	0.391	0.793
3002	GZMB	0.276	0.75
2999	GZMH	0.26	0.713
3003	GZMK	0.54	0.82
3004	GZMM	0.355	0.733
352961	HCG26	0.169	0.568
3059	HCLS1	0.914	0.954
10866	HCP5	0.154	0.561
9709	HERPUD1	0.158	0.596
3097	HIVEP2	0.055	0.427
3101	HK3	0.055	0.36
3105	HLA-A	0.145	0.558
3107	HLA-C	0.156	0.589
3108	HLA-DMA	0.364	0.796
3109	HLA-DMB	0.465	0.837
3111	HLA-DOA	0.217	0.662
3112	HLA-DOB	0.298	0.769
3113	HLA-DPA1	0.397	0.808
3115	HLA-DPB1	0.393	0.801
3117	HLA-DQA1	0.079	0.393
3119	HLA-DQB1	0.164	0.524
3120	HLA-DQB2	0.061	0.327
3122	HLA-DRA	0.33	0.773
3126	HLA-DRB4	0.103	0.438
3133	HLA-E	0.516	0.87
3135	HLA-G	0.119	0.541
3142	HLX	0.045	0.364
10473	HMGN4	0.068	0.437
23526	HMHA1	0.798	0.898
9953	HS3ST3B1	0.125	0.54
3290	HSD11B1	0.181	0.62
124535	HSF5	0.107	0.392
84941	HSH2D	0.081	0.395
79663	HSPBAP1	0.083	0.419
203100	HTRA4	0.059	0.364
84329	HVCN1	0.28	0.721
3383	ICAM1	0.058	0.415
3384	ICAM2	0.215	0.715
3385	ICAM3	0.403	0.786
29851	ICOS	0.516	0.861
3620	IDO1	0.112	0.527
169355	IDO2	0.207	0.619
25900	IFFO1	0.192	0.673
3428	IFI16	0.233	0.738
3455	IFNAR2	0.118	0.609
3458	IFNG	0.17	0.58
283650	IGHA1	0.087	0.44
3495	IGHD	0.221	0.575
3507	IGHM	0.383	0.775
3512	IGJ	0.117	0.506
3514	IGKC	0.145	0.528
28299	IGKV1-5	0.216	0.687
28797	IGLV3-19	0.074	0.381
9398	IGSF2	0.149	0.502
9641	IKBKE	0.057	0.424
10320	IKZF1	0.571	0.876
3586	IL10	0.067	0.397
3587	IL10RA	0.75	0.92
3588	IL10RB	0.108	0.537
3594	IL12RB1	0.307	0.774
3600	IL15	0.137	0.571
3601	IL15RA	0.189	0.692
3603	IL16	0.5	0.843
23765	IL17RA	0.143	0.552
3606	IL18	0.123	0.509
10068	IL18BP	0.184	0.656
8809	IL18R1	0.321	0.748
8807	IL18RAP	0.379	0.799
50615	IL21R	0.5	0.869
3559	IL2RA	0.206	0.695
3560	IL2RB	0.573	0.865
3561	IL2RG	0.821	0.942
9235	IL32	0.239	0.722
3563	IL3RA	0.09	0.392
259307	IL4I1	0.103	0.546
3566	IL4R	0.118	0.514
3570	IL6R	0.158	0.586
3575	IL7R	0.711	0.875
3631	INPP4A	0.151	0.574
3635	INPP5D	0.497	0.843
3640	INSL3	0.066	0.372
26034	IPCEF1	0.242	0.616
3656	IRAK2	0.055	0.389
3659	IRF1	0.403	0.821
3660	IRF2	0.041	0.304
3662	IRF4	0.191	0.659
3663	IRF5	0.108	0.535
3394	IRF8	0.604	0.864
3669	ISG20	0.264	0.735
3676	ITGA4	0.65	0.89
3682	ITGAE	0.077	0.394
3683	ITGAL	0.858	0.916
3695	ITGB7	0.497	0.853
3702	ITK	0.858	0.91
81618	ITM2C	0.173	0.639
150771	ITPRIPL1	0.062	0.375
3716	JAK1	0.064	0.405
3717	JAK2	0.116	0.495
3718	JAK3	0.148	0.532
152789	JAKMIP1	0.049	0.322
8850	KAT2B	0.293	0.741
84541	KBTBD8	0.361	0.768
3737	KCNA2	0.057	0.343
3738	KCNA3	0.204	0.633
3766	KCNJ10	0.114	0.494
3782	KCNN3	0.087	0.428
9834	KIAA0125	0.16	0.581
23231	KIAA0746	0.352	0.812
9840	KIAA0748	0.333	0.707
23240	KIAA0922	0.097	0.453
23325	KIAA1033	0.041	0.32
57612	KIAA1466	0.095	0.455
170954	KIAA1949	0.324	0.806
23046	KIF21B	0.282	0.683
11278	KLF12	0.136	0.458
89857	KLHL6	0.467	0.859
129285	KLRAQ1	0.052	0.348
3820	KLRB1	0.406	0.785
3823	KLRC3	0.06	0.324
8302	KLRC4	0.19	0.568
3824	KLRD1	0.326	0.768
51348	KLRF1	0.143	0.497
10219	KLRG1	0.387	0.773
22914	KLRK1	0.65	0.873
56983	KTELC1	0.097	0.429
84456	L3MBTL3	0.047	0.366
3902	LAG3	0.254	0.72
3904	LAIR2	0.26	0.721
27074	LAMP3	0.398	0.819
51056	LAP3	0.267	0.737
27040	LAT	0.434	0.767
7462	LAT2	0.258	0.707
54900	LAX1	0.257	0.722
9881	LBA1	0.198	0.607
81606	LBH	0.113	0.487
3932	LCK	0.979	0.933
401562	LCNL1	0.052	0.303
3936	LCP1	0.348	0.797
3937	LCP2	0.797	0.934
94057	LENG10	0.088	0.408
3957	LGALS2	0.365	0.769
10184	LHFPL2	0.038	0.323
23547	LILRA4	0.174	0.537
80774	LIMD2	0.263	0.706
54923	LIME1	0.154	0.544
3987	LIMS1	0.04	0.391
129293	LOC129293	0.257	0.679
144571	LOC144571	0.24	0.63
155036	LOC155036	0.111	0.433
256021	LOC256021	0.075	0.367
283663	LOC283663	0.283	0.626
283666	LOC283666	0.092	0.429
283816	LOC283816	0.071	0.358
285628	LOC285628	0.087	0.5
285957	LOC285957	0.196	0.6
285972	LOC285972	0.464	0.823
339988	LOC339988	0.124	0.416
374443	LOC374443	0.081	0.432
387895	LOC387895	0.086	0.408
400368	LOC400368	0.172	0.641
400464	LOC400464	0.122	0.474
400581	LOC400581	0.053	0.305
401062	LOC401062	0.097	0.409
401312	LOC401312	0.067	0.342
439949	LOC439949	0.223	0.646
440066	LOC440066	0.319	0.719
440455	LOC440455	0.097	0.414
440461	LOC440461	0.11	0.46
441069	LOC441069	0.365	0.814
441108	LOC441108	0.188	0.597
441109	LOC441109	0.182	0.554
442534	LOC442534	0.519	0.852
57121	LPAR5	0.103	0.447
9404	LPXN	0.322	0.761
4034	LRCH4	0.172	0.547
4033	LRMP	0.147	0.517
375387	LRRC33	0.166	0.607
84230	LRRC8C	0.164	0.642
79705	LRRK1	0.095	0.485
11157	LSM6	0.056	0.43
4046	LSP1	0.234	0.706
4050	LTB	0.604	0.834
4065	LY75	0.179	0.61
4063	LY9	0.738	0.891
4066	LYL1	0.177	0.555
4067	LYN	0.234	0.755
4069	LYZ	0.108	0.481
4099	MAG	0.07	0.335
4118	MAL	0.267	0.656
10892	MALT1	0.094	0.536
4125	MAN2B1	0.108	0.498
9020	MAP3K14	0.174	0.615
389840	MAP3K15	0.071	0.465
11184	MAP4K1	0.74	0.892
10982	MAPRE2	0.05	0.394
4082	MARCKS	0.048	0.399
27430	MAT2B	0.064	0.379
4145	MATK	0.071	0.385
4154	MBNL1	0.243	0.701
4155	MBP	0.09	0.476
401612	MCART6	0.221	0.598
4170	MCL1	0.068	0.416
255231	MCOLN2	0.533	0.857
29969	MDFIC	0.13	0.622
259283	MDS2	0.09	0.399
51586	MED15	0.042	0.325
4208	MEF2C	0.136	0.593
150365	MEI1	0.2	0.654
4242	MFNG	0.345	0.788
4247	MGAT2	0.044	0.354
84815	MGC12916	0.05	0.364
51237	MGC29506	0.163	0.598
221756	MGC39372	0.054	0.339
348035	MGC40069	0.076	0.362
79099	MGC5618	0.068	0.496
440823	MIAT	0.138	0.513
64780	MICAL1	0.192	0.598
114614	MIRHG2	0.364	0.814
129531	MITD1	0.11	0.441
197259	MLKL	0.24	0.751
4327	MMP19	0.03	0.301
55233	MOBKL1B	0.069	0.454
126308	MOBKL2A	0.169	0.574
931	MS4A1	0.445	0.749
9242	MSC	0.051	0.398
10943	MSL3	0.173	0.654
4478	MSN	0.093	0.558
23077	MYCBP2	0.264	0.689
4615	MYD88	0.161	0.604
64005	MYO1G	0.533	0.872
4644	MYO5A	0.037	0.301
9683	N4BP1	0.092	0.445
55577	NAGK	0.091	0.443
256236	NAPSB	0.345	0.709
4690	NCK1	0.049	0.461
8202	NCOA3	0.051	0.35
9437	NCR1	0.053	0.325
259197	NCR3	0.222	0.606
138948	NCRNA00118	0.129	0.437
54072	NCRNA00158	0.048	0.354
55707	NECAP2	0.232	0.702
150372	NFAM1	0.052	0.363
4773	NFATC2	0.178	0.528
4775	NFATC3	0.205	0.617
4791	NFKB2	0.088	0.494
84807	NFKBID	0.089	0.447
4794	NFKBIE	0.19	0.686
55768	NGLY1	0.133	0.475
51199	NIN	0.062	0.354
4818	NKG7	0.451	0.832
197358	NLRC3	0.839	0.898
84166	NLRC5	0.545	0.865
22861	NLRP1	0.33	0.769
114548	NLRP3	0.085	0.397
9111	NMI	0.165	0.664
10392	NOD1	0.054	0.399
4863	NPAT	0.125	0.52
10577	NPC2	0.063	0.419
2908	NR3C1	0.083	0.476
51667	NUB1	0.152	0.583
440836	ODF3B	0.052	0.334
10133	OPTN	0.074	0.461
114885	OSBPL11	0.055	0.376
26031	OSBPL3	0.059	0.444
26578	OSTF1	0.047	0.319
92106	OXNAD1	0.231	0.654
5023	P2RX1	0.128	0.542
5026	P2RX5	0.395	0.76
5027	P2RX7	0.059	0.37
27334	P2RY10	0.194	0.564
53829	P2RY13	0.199	0.622
9934	P2RY14	0.303	0.718
5031	P2RY6	0.046	0.369
286530	P2RY8	0.762	0.9
55824	PAG1	0.506	0.856
445815	PALM2-AKAP2	0.109	0.539
89932	PAPLN	0.047	0.303
85315	PAQR8	0.114	0.496
57097	PARP11	0.105	0.432
165631	PARP15	0.576	0.878
143	PARP4	0.042	0.317
79668	PARP8	0.194	0.569
197135	PATL2	0.433	0.822
80714	PBX4	0.179	0.565
22990	PCNX	0.086	0.422
9159	PCSK7	0.07	0.42
5133	PDCD1	0.049	0.31
80380	PDCD1LG2	0.077	0.463
5140	PDE3B	0.052	0.329
5163	PDK1	0.082	0.46
9749	PHACTR2	0.033	0.35
51131	PHF11	0.099	0.418
8554	PIAS1	0.122	0.448
5293	PIK3CD	0.548	0.882
5294	PIK3CG	0.277	0.735
113791	PIK3IP1	0.209	0.592
146850	PIK3R6	0.098	0.436
5292	PIM1	0.054	0.433
11040	PIM2	0.235	0.712
54103	PION	0.053	0.342
5305	PIP4K2A	0.061	0.372
200576	PIP5K3	0.129	0.498
93035	PKHD1L1	0.122	0.516
51365	PLA1A	0.238	0.61
26279	PLA2G2D	0.311	0.73
51316	PLAC8	0.379	0.754
5330	PLCB2	0.16	0.557
5336	PLCG2	0.272	0.755
257068	PLCXD2	0.158	0.512
59339	PLEKHA2	0.157	0.57
79156	PLEKHF1	0.05	0.441
389072	PLEKHM3	0.045	0.335
51177	PLEKHO1	0.31	0.765
10154	PLXNC1	0.069	0.45
5367	PMCH	0.055	0.3
5368	PNOC	0.285	0.744
10957	PNRC1	0.098	0.554
5450	POU2AF1	0.309	0.761
5452	POU2F2	0.146	0.53
5453	POU3F1	0.047	0.327
152926	PPM1K	0.114	0.45
132160	PPM1M	0.111	0.483
26051	PPP1R16B	0.652	0.877
55012	PPP2R3C	0.071	0.439
5527	PPP2R5C	0.179	0.542
5533	PPP3CC	0.295	0.739
639	PRDM1	0.202	0.677
5551	PRF1	0.28	0.739
5579	PRKCB	0.752	0.876
5583	PRKCH	0.276	0.66
5588	PRKCQ	0.722	0.896
25865	PRKD2	0.166	0.527
5686	PSMA5	0.04	0.335
5699	PSMB10	0.313	0.781
5696	PSMB8	0.155	0.598
5698	PSMB9	0.354	0.803
5720	PSME1	0.046	0.324
5721	PSME2	0.132	0.533
9051	PSTPIP1	0.38	0.787
5730	PTGDS	0.236	0.635
2185	PTK2B	0.283	0.736
26191	PTPN22	0.407	0.831
5777	PTPN6	0.411	0.776
5778	PTPN7	0.478	0.858
5788	PTPRC	0.887	0.934
5790	PTPRCAP	0.5	0.837
149628	PYHIN1	0.693	0.882
9363	RAB33A	0.277	0.717
326624	RAB37	0.229	0.567
115273	RAB42	0.043	0.347
8934	RAB7L1	0.049	0.367
51762	RAB8B	0.217	0.689
9910	RABGAP1L	0.183	0.596
5880	RAC2	0.805	0.918
5906	RAP1A	0.092	0.434
5912	RAP2B	0.041	0.385
22821	RASA3	0.086	0.462
64926	RASAL3	0.502	0.82
10125	RASGRP1	0.075	0.353
10235	RASGRP2	0.464	0.775
25780	RASGRP3	0.204	0.671
9770	RASSF2	0.261	0.735
83937	RASSF4	0.126	0.606
83593	RASSF5	0.591	0.893
5934	RBL2	0.08	0.351
3516	RBPJ	0.097	0.477
92241	RCSD1	0.415	0.822
23180	RFTN1	0.15	0.565
266747	RGL4	0.057	0.328
6001	RGS10	0.044	0.328
6003	RGS13	0.174	0.519
64407	RGS18	0.186	0.623
10287	RGS19	0.177	0.6
54509	RHOF	0.101	0.491
391	RHOG	0.234	0.722
146206	RLTPR	0.163	0.507
6036	RNASE2	0.05	0.334
8635	RNASET2	0.117	0.465
115992	RNF166	0.396	0.807
127544	RNF19B	0.05	0.398
22838	RNF44	0.062	0.302
6197	RPS6KA3	0.124	0.528
8986	RPS6KA4	0.041	0.361
440352	RUNDC2C	0.046	0.301
864	RUNX3	0.363	0.807
6275	S100A4	0.041	0.364
8698	S1PR4	0.3	0.717
154075	SAMD3	0.305	0.725
219285	SAMD9L	0.24	0.697
64092	SAMSN1	0.603	0.895
54440	SASH3	0.881	0.936
6303	SAT1	0.085	0.465
8578	SCARF1	0.057	0.394
256380	SCML4	0.645	0.869
9997	SCO2	0.117	0.527
6386	SDCBP	0.043	0.356
90701	SEC11C	0.088	0.436
6397	SEC14L1	0.051	0.389
10802	SEC24A	0.049	0.346
6401	SELE	0.064	0.38
58515	SELK	0.061	0.352
6402	SELL	0.628	0.836
6404	SELPLG	0.523	0.862
10371	SEMA3A	0.054	0.359
64218	SEMA4A	0.04	0.339
10507	SEMA4D	0.491	0.836
1731	2014-09-01	0.687	0.864
23157	2014-09-06	0.722	0.897
5272	SERPINB9	0.308	0.747
23064	SETX	0.155	0.508
23451	SF3B1	0.045	0.332
57713	SFMBT2	0.122	0.503
4068	SH2D1A	0.64	0.871
117157	SH2D1B	0.09	0.425
9047	SH2D2A	0.366	0.804
10044	SH2D3C	0.184	0.633
30011	SH3KBP1	0.143	0.627
54436	SH3TC1	0.112	0.477
89790	SIGLEC10	0.157	0.605
6494	SIPA1	0.073	0.36
10326	SIRPB1	0.069	0.395
284759	SIRPB2	0.054	0.347
55423	SIRPG	0.681	0.88
27240	SIT1	0.51	0.847
6503	SLA	0.568	0.88
84174	SLA2	0.316	0.746
6504	SLAMF1	0.56	0.887
114836	SLAMF6	0.632	0.894
57823	SLAMF7	0.265	0.734
121260	SLC15A4	0.05	0.396
6507	SLC1A3	0.046	0.334
123041	SLC24A4	0.041	0.309
91137	SLC25A46	0.042	0.327
6518	SLC2A5	0.079	0.484
11182	SLC2A6	0.089	0.515
148867	SLC30A7	0.082	0.414
92745	SLC38A5	0.039	0.342
9057	SLC7A6	0.108	0.503
6546	SLC8A1	0.087	0.454
285195	SLC9A9	0.226	0.705
91607	SLFN11	0.133	0.607
162394	SLFN5	0.046	0.329
64744	SMAP2	0.404	0.794
23347	SMCHD1	0.187	0.628
333929	SNAI3	0.159	0.534
124460	SNX20	0.07	0.391
58533	SNX6	0.058	0.379
6646	SOAT1	0.045	0.351
8651	SOCS1	0.097	0.491
6648	SOD2	0.041	0.404
6654	SOS1	0.052	0.419
11262	SP140	0.699	0.893
93349	SP140L	0.113	0.457
60559	SPCS3	0.103	0.521
6688	SPI1	0.083	0.44
9806	SPOCK2	0.44	0.834
6748	SSR4	0.089	0.452
6483	ST3GAL2	0.064	0.425
8869	ST3GAL5	0.122	0.485
6480	ST6GAL1	0.103	0.494
55576	STAB2	0.054	0.338
10734	STAG3	0.066	0.383
57559	STAMBPL1	0.55	0.864
26228	STAP1	0.34	0.728
134429	STARD4	0.11	0.549
6772	STAT1	0.254	0.709
6773	STAT2	0.096	0.483
6775	STAT4	0.668	0.877
57620	STIM2	0.145	0.519
6793	STK10	0.536	0.866
9263	STK17A	0.36	0.781
9262	STK17B	0.265	0.754
6789	STK4	0.33	0.753
8676	STX11	0.081	0.423
64420	SUSD1	0.044	0.328
6850	SYK	0.295	0.765
23345	SYNE1	0.133	0.552
23208	SYT11	0.16	0.617
94120	SYTL3	0.103	0.522
84447	SYVN1	0.068	0.364
117289	TAGAP	0.492	0.871
6890	TAP1	0.228	0.7
6891	TAP2	0.235	0.725
6892	TAPBP	0.067	0.427
55080	TAPBPL	0.089	0.478
374403	TBC1D10C	0.913	0.92
96597	TBC1D27	0.175	0.504
23102	TBC1D2B	0.125	0.533
30009	TBX21	0.395	0.804
6932	TCF7	0.404	0.755
8115	TCL1A	0.323	0.685
7011	TEP1	0.086	0.382
56159	TEX11	0.079	0.376
7942	TFEB	0.076	0.43
353376	TICAM2	0.046	0.365
497189	TIFAB	0.251	0.69
201633	TIGIT	0.696	0.897
91937	TIMD4	0.204	0.599
7091	TLE4	0.127	0.585
81793	TLR10	0.461	0.784
7097	TLR2	0.059	0.4
51284	TLR7	0.187	0.61
54106	TLR9	0.113	0.48
11322	TMC6	0.056	0.349
147138	TMC8	0.73	0.885
55281	TMEM140	0.151	0.601
79713	TMEM149	0.484	0.86
80008	TMEM156	0.161	0.513
81615	TMEM163	0.124	0.503
340061	TMEM173	0.126	0.547
7127	TNFAIP2	0.039	0.349
7128	TNFAIP3	0.418	0.832
25816	TNFAIP8	0.784	0.925
79626	TNFAIP8L2	0.227	0.68
23495	TNFRSF13B	0.154	0.535
8764	TNFRSF14	0.12	0.474
608	TNFRSF17	0.203	0.655
7133	TNFRSF1B	0.495	0.861
8718	TNFRSF25	0.154	0.489
7293	TNFRSF4	0.145	0.576
8771	TNFRSF6B	0.042	0.319
3604	TNFRSF9	0.285	0.759
10673	TNFSF13B	0.277	0.767
8740	TNFSF14	0.23	0.63
944	TNFSF8	0.117	0.463
10318	TNIP1	0.056	0.353
79931	TNIP3	0.17	0.566
9760	TOX	0.21	0.633
84969	TOX2	0.243	0.672
1200	TPP1	0.074	0.39
8717	TRADD	0.139	0.544
7185	TRAF1	0.185	0.618
7187	TRAF3	0.089	0.435
80342	TRAF3IP3	0.623	0.865
50852	TRAT1	0.778	0.89
28639	TRBC1	0.927	0.922
10346	TRIM22	0.381	0.806
10475	TRIM38	0.174	0.607
140691	TRIM69	0.111	0.529
387357	TSEPA	0.676	0.875
7253	TSHR	0.064	0.376
10077	TSPAN32	0.345	0.781
57217	TTC7A	0.058	0.451
7294	TXK	0.253	0.637
51314	TXNDC3	0.095	0.408
81567	TXNDC5	0.116	0.535
1890	TYMP	0.102	0.517
7318	UBA7	0.112	0.471
53347	UBASH3A	0.492	0.828
84959	UBASH3B	0.035	0.396
10537	UBD	0.187	0.655
51465	UBE2J1	0.168	0.643
134510	UBLCP1	0.065	0.405
115426	UHRF2	0.049	0.317
9958	USP15	0.161	0.56
84196	USP48	0.065	0.367
10911	UTS2	0.207	0.623
6843	VAMP1	0.083	0.351
7409	VAV1	0.549	0.878
8875	VNN2	0.232	0.661
29802	VPREB3	0.295	0.66
54832	VPS13C	0.192	0.568
7453	WARS	0.241	0.724
7454	WAS	0.264	0.71
57590	WDFY1	0.164	0.607
57705	WDFY4	0.641	0.879
124997	WDR81	0.049	0.358
7456	WIPF1	0.598	0.894
9589	WTAP	0.041	0.37
165904	XIRP1	0.054	0.348
7511	XPNPEP1	0.039	0.341
54464	XRN1	0.133	0.567
7535	ZAP70	0.84	0.908
79413	ZBED2	0.29	0.731
81030	ZBP1	0.218	0.693
27033	ZBTB32	0.157	0.56
340152	ZC3H12D	0.636	0.883
23318	ZCCHC11	0.06	0.444
84243	ZDHHC18	0.05	0.403
94039	ZNF101	0.17	0.489
84124	ZNF394	0.074	0.372
257101	ZNF683	0.157	0.542
7634	ZNF80	0.151	0.49
128611	ZNF831	0.448	0.801
--- 02_blue ---
Entrez	Symbol	Scaled connectivity	kME
23	ABCF1	0.256	0.66
39	ACAT2	0.196	0.578
11332	ACOT7	0.142	0.493
64682	ANAPC1	0.12	0.502
54443	ANLN	0.502	0.796
81611	ANP32E	0.3	0.682
9582	APOBEC3B	0.154	0.525
9824	ARHGAP11A	0.286	0.629
55723	ASF1B	0.417	0.75
259266	ASPM	0.637	0.829
29028	ATAD2	0.305	0.679
55729	ATF7IP	0.127	0.531
518	ATP5G3	0.108	0.469
6790	AURKA	0.361	0.719
9212	AURKB	0.812	0.875
580	BARD1	0.161	0.474
641	BLM	0.443	0.774
388962	BOLA3	0.151	0.548
672	BRCA1	0.091	0.387
675	BRCA2	0.242	0.616
83990	BRIP1	0.186	0.546
699	BUB1	0.877	0.879
701	BUB1B	0.936	0.881
705	BYSL	0.374	0.759
220042	C11orf82	0.254	0.668
55010	C12orf48	0.285	0.681
221150	C13orf3	0.401	0.745
79866	C13orf34	0.293	0.685
90417	C15orf23	0.637	0.822
90381	C15orf42	0.331	0.705
80178	C16orf59	0.133	0.506
388272	C16orf87	0.151	0.52
78995	C17orf53	0.161	0.54
220134	C18orf24	0.613	0.825
494514	C18orf56	0.246	0.631
55732	C1orf112	0.298	0.697
79000	C1orf135	0.374	0.751
54069	C21orf45	0.245	0.633
54058	C21orf58	0.178	0.532
79568	C2orf47	0.085	0.439
201725	C4orf46	0.151	0.513
375444	C5orf34	0.234	0.636
154467	C6orf129	0.233	0.639
221545	C6orf136	0.139	0.513
115004	C6orf150	0.127	0.54
88745	C6orf153	0.233	0.63
387103	C6orf173	0.297	0.69
78996	C7orf49	0.058	0.354
84904	C9orf100	0.226	0.602
89958	C9orf140	0.263	0.648
55071	C9orf40	0.216	0.628
27101	CACYBP	0.226	0.638
57082	CASC5	0.568	0.793
9994	CASP8AP2	0.168	0.557
84733	CBX2	0.223	0.658
284992	CCDC150	0.296	0.68
54908	CCDC99	0.324	0.678
54535	CCHCR1	0.239	0.617
890	CCNA2	0.716	0.845
891	CCNB1	0.552	0.781
9133	CCNB2	0.963	0.89
9134	CCNE2	0.264	0.645
899	CCNF	0.303	0.665
10574	CCT7	0.156	0.534
10849	CD3EAP	0.124	0.494
983	CDC2	0.702	0.837
991	CDC20	0.554	0.798
993	CDC25A	0.521	0.807
994	CDC25B	0.144	0.494
995	CDC25C	0.391	0.698
8318	CDC45L	0.577	0.822
8317	CDC7	0.289	0.68
157313	CDCA2	0.394	0.748
113130	CDCA5	0.731	0.856
83879	CDCA7	0.372	0.737
55143	CDCA8	0.805	0.871
1017	CDK2	0.14	0.506
8099	CDK2AP1	0.103	0.488
1029	CDKN2A	0.156	0.553
1032	CDKN2D	0.128	0.452
1033	CDKN3	0.539	0.789
81620	CDT1	0.569	0.826
1058	CENPA	0.677	0.846
1062	CENPE	0.764	0.856
1063	CENPF	0.649	0.83
64946	CENPH	0.218	0.574
2491	CENPI	0.294	0.67
64105	CENPK	0.358	0.659
91687	CENPL	0.421	0.764
79019	CENPM	0.372	0.723
55839	CENPN	0.517	0.801
79172	CENPO	0.407	0.758
55166	CENPQ	0.305	0.666
22995	CEP152	0.395	0.739
55142	CEP27	0.206	0.574
55165	CEP55	0.758	0.855
55722	CEP72	0.158	0.535
84131	CEP78	0.202	0.582
494143	CHAC2	0.177	0.582
10036	CHAF1A	0.238	0.651
8208	CHAF1B	0.248	0.646
54927	CHCHD3	0.152	0.538
1111	CHEK1	0.58	0.823
1122	CHML	0.126	0.494
1138	CHRNA5	0.236	0.653
11113	CIT	0.292	0.66
26586	CKAP2	0.347	0.7
150468	CKAP2L	0.655	0.827
1163	CKS1B	0.425	0.755
1164	CKS2	0.651	0.841
1184	CLCN5	0.139	0.538
54982	CLN6	0.148	0.515
81570	CLPB	0.142	0.554
63967	CLSPN	0.163	0.513
27235	COQ2	0.121	0.452
1434	CSE1L	0.3	0.686
1478	CSTF2	0.137	0.521
1515	CTSL2	0.188	0.589
55157	DARS2	0.135	0.532
10926	DBF4	0.469	0.793
64858	DCLRE1B	0.215	0.613
8886	DDX18	0.161	0.583
10212	DDX39	0.191	0.575
7913	DEK	0.232	0.635
55635	DEPDC1	0.656	0.841
55789	DEPDC1B	0.535	0.797
81624	DIAPH3	0.134	0.462
1736	DKC1	0.288	0.704
91531	DKFZp434P055	0.289	0.673
9787	DLGAP5	0.831	0.868
1763	DNA2	0.259	0.625
23234	DNAJC9	0.221	0.584
1786	DNMT1	0.245	0.634
1789	DNMT3B	0.124	0.474
29980	DONSON	0.299	0.67
79075	DSCC1	0.304	0.703
79980	DSN1	0.242	0.569
51514	DTL	0.438	0.747
1841	DTYMK	0.259	0.601
1869	E2F1	0.446	0.749
1870	E2F2	0.403	0.761
144455	E2F7	0.264	0.622
79733	E2F8	0.387	0.728
10682	EBP	0.216	0.59
1894	ECT2	0.314	0.685
9521	EEF1E1	0.128	0.488
27161	EIF2C2	0.223	0.649
8662	EIF3B	0.137	0.531
2023	ENO1	0.143	0.54
4072	EPCAM	0.107	0.486
54821	ERCC6L	0.447	0.776
9700	ESPL1	0.484	0.748
9156	EXO1	0.487	0.787
23404	EXOSC2	0.125	0.48
2146	EZH2	0.371	0.735
90268	FAM105B	0.14	0.543
374393	FAM111B	0.175	0.568
113115	FAM54A	0.505	0.794
54478	FAM64A	0.426	0.759
389835	FAM72A	0.571	0.819
81610	FAM83D	0.46	0.771
2175	FANCA	0.311	0.709
2187	FANCB	0.289	0.672
2176	FANCC	0.155	0.514
2177	FANCD2	0.263	0.652
2178	FANCE	0.159	0.541
2189	FANCG	0.214	0.581
55215	FANCI	0.22	0.585
26271	FBXO5	0.403	0.751
2224	FDPS	0.174	0.548
2237	FEN1	0.556	0.819
63979	FIGNL1	0.211	0.616
23413	FREQ	0.155	0.563
10646	FSBP	0.123	0.463
29960	FTSJ2	0.117	0.47
2618	GART	0.195	0.627
283431	GAS2L3	0.461	0.772
348654	GEN1	0.23	0.611
9837	GINS1	0.39	0.723
51659	GINS2	0.134	0.449
64785	GINS3	0.307	0.699
84296	GINS4	0.176	0.542
8833	GMPS	0.375	0.752
160897	GPR180	0.157	0.558
2842	GPR19	0.193	0.611
83903	GSG2	0.25	0.64
9328	GTF3C5	0.131	0.495
51512	GTSE1	0.403	0.747
3014	H2AFX	0.325	0.704
3015	H2AFZ	0.413	0.737
3052	HCCS	0.12	0.496
3070	HELLS	0.331	0.69
8364	HIST1H4C	0.183	0.573
55355	HJURP	1	0.901
3159	HMGA1	0.189	0.615
3148	HMGB2	0.265	0.582
3161	HMMR	0.517	0.774
3028	HSD17B10	0.144	0.521
3329	HSPD1	0.165	0.583
3336	HSPE1	0.164	0.565
219844	HYLS1	0.165	0.556
3595	IL12RB2	0.116	0.5
92856	IMP4	0.106	0.474
3613	IMPA2	0.16	0.562
128239	IQGAP3	0.413	0.749
3654	IRAK1	0.166	0.593
3710	ITPR3	0.141	0.511
9768	KIAA0101	0.328	0.642
57650	KIAA1524	0.183	0.505
3832	KIF11	0.673	0.822
9928	KIF14	0.862	0.879
56992	KIF15	0.621	0.811
81930	KIF18A	0.593	0.827
146909	KIF18B	0.731	0.85
10112	KIF20A	0.742	0.847
9585	KIF20B	0.258	0.599
9493	KIF23	0.429	0.737
55265	KIF24	0.139	0.503
11004	KIF2C	0.9	0.883
24137	KIF4A	0.95	0.892
3833	KIFC1	0.402	0.739
116138	KLHDC3	0.087	0.4
9735	KNTC1	0.294	0.659
3840	KPNA4	0.155	0.554
3978	LIG1	0.19	0.53
286826	LIN9	0.335	0.729
4001	LMNB1	0.33	0.664
84823	LMNB2	0.359	0.741
150051	LOC150051	0.143	0.517
158563	LOC158563	0.137	0.546
221710	LOC221710	0.188	0.593
284952	LOC284952	0.206	0.61
91431	LOC91431	0.239	0.586
57819	LSM2	0.256	0.659
55646	LYAR	0.176	0.592
4085	MAD2L1	0.504	0.77
92935	MARS2	0.1	0.485
84930	MASTL	0.333	0.713
4171	MCM2	0.53	0.803
4172	MCM3	0.46	0.781
4174	MCM5	0.328	0.722
4175	MCM6	0.456	0.781
4176	MCM7	0.285	0.676
84515	MCM8	0.227	0.613
9656	MDC1	0.24	0.607
9833	MELK	0.573	0.821
28989	METTL11A	0.128	0.508
92312	MEX3A	0.144	0.539
4288	MKI67	0.694	0.835
84365	MKI67IP	0.134	0.533
79682	MLF1IP	0.278	0.619
84057	MND1	0.494	0.783
29074	MRPL18	0.126	0.503
9801	MRPL19	0.239	0.655
51069	MRPL2	0.108	0.472
11222	MRPL3	0.15	0.546
64969	MRPS5	0.161	0.563
57380	MRS2	0.148	0.532
4436	MSH2	0.177	0.588
4439	MSH5	0.119	0.458
2956	MSH6	0.232	0.652
4507	MTAP	0.102	0.473
27085	MTBP	0.295	0.69
25902	MTHFD1L	0.188	0.597
10797	MTHFD2	0.183	0.591
4605	MYBL2	0.526	0.79
140838	NANP	0.125	0.475
80155	NARG1	0.203	0.613
23310	NCAPD3	0.216	0.615
64151	NCAPG	0.731	0.847
54892	NCAPG2	0.546	0.806
23397	NCAPH	0.707	0.848
29781	NCAPH2	0.199	0.546
10403	NDC80	0.489	0.775
29078	NDUFAF4	0.181	0.608
55247	NEIL3	0.399	0.733
4751	NEK2	0.63	0.818
11270	NRM	0.315	0.656
4521	NUDT1	0.312	0.698
83540	NUF2	0.511	0.786
9972	NUP153	0.201	0.589
9631	NUP155	0.301	0.694
23279	NUP160	0.17	0.57
23165	NUP205	0.196	0.629
51203	NUSAP1	0.765	0.842
29107	NXT1	0.117	0.461
11339	OIP5	0.672	0.833
4998	ORC1L	0.322	0.713
23594	ORC6L	0.355	0.724
55003	PAK1IP1	0.188	0.598
219988	PATL1	0.16	0.595
55872	PBK	0.317	0.665
5111	PCNA	0.321	0.671
5160	PDHA1	0.127	0.51
5214	PFKP	0.1	0.46
26147	PHF19	0.295	0.674
80119	PIF1	0.219	0.603
9088	PKMYT1	0.538	0.792
23007	PLCH1	0.128	0.525
5347	PLK1	0.512	0.796
10733	PLK4	0.393	0.714
8985	PLOD3	0.095	0.452
5355	PLP2	0.151	0.482
87178	PNPT1	0.191	0.625
5422	POLA1	0.218	0.598
23649	POLA2	0.293	0.669
5424	POLD1	0.223	0.606
5427	POLE2	0.25	0.603
5429	POLH	0.146	0.506
10721	POLQ	0.626	0.827
84172	POLR1B	0.115	0.501
9533	POLR1C	0.177	0.608
10248	POP7	0.159	0.576
51645	PPIL1	0.231	0.626
122769	PPIL5	0.251	0.623
5496	PPM1G	0.233	0.648
5528	PPP2R5D	0.125	0.487
51029	PPPDE1	0.163	0.566
9055	PRC1	0.709	0.84
29964	PRICKLE4	0.108	0.45
5557	PRIM1	0.194	0.54
5558	PRIM2	0.383	0.753
5690	PSMB2	0.248	0.662
29893	PSMC3IP	0.184	0.539
10213	PSMD14	0.188	0.615
84262	PSMG3	0.143	0.516
84722	PSRC1	0.314	0.675
80324	PUS1	0.165	0.59
5817	PVR	0.123	0.513
29127	RACGAP1	0.706	0.821
5888	RAD51	0.54	0.791
25788	RAD54B	0.213	0.6
8438	RAD54L	0.57	0.817
5901	RAN	0.229	0.646
5902	RANBP1	0.38	0.746
5933	RBL1	0.258	0.645
64783	RBM15	0.165	0.574
55131	RBM28	0.107	0.458
1104	RCC1	0.132	0.528
91433	RCCD1	0.22	0.614
5982	RFC2	0.307	0.703
5983	RFC3	0.217	0.636
5984	RFC4	0.399	0.748
5985	RFC5	0.224	0.613
83732	RIOK1	0.144	0.551
9025	RNF8	0.145	0.527
84900	RNFT2	0.157	0.519
22934	RPIA	0.125	0.505
79897	RPP21	0.179	0.573
10799	RPP40	0.218	0.639
9125	RQCD1	0.157	0.567
6240	RRM1	0.179	0.51
6241	RRM2	0.429	0.747
51319	RSRC1	0.15	0.545
6242	RTKN	0.131	0.528
219790	RTKN2	0.145	0.499
65078	RTN4R	0.132	0.494
8607	RUVBL1	0.135	0.524
29901	SAC3D1	0.264	0.638
8819	SAP30	0.132	0.516
163786	SASS6	0.19	0.574
132320	SCLT1	0.157	0.495
85465	SELI	0.167	0.591
151648	SGOL1	0.327	0.692
151246	SGOL2	0.517	0.773
79801	SHCBP1	0.386	0.712
6502	SKP2	0.343	0.738
7884	SLBP	0.164	0.528
6573	SLC19A1	0.137	0.543
60386	SLC25A19	0.27	0.687
8140	SLC7A5	0.213	0.641
10592	SMC2	0.278	0.657
10051	SMC4	0.417	0.746
79677	SMC6	0.129	0.466
6631	SNRPC	0.259	0.647
6632	SNRPD1	0.335	0.739
6636	SNRPF	0.144	0.513
6637	SNRPG	0.249	0.659
29886	SNX8	0.121	0.499
147841	SPC24	0.287	0.662
57405	SPC25	0.674	0.831
6732	SRPK1	0.285	0.705
6491	STIL	0.673	0.837
10963	STIP1	0.155	0.549
3925	STMN1	0.475	0.786
6839	SUV39H1	0.277	0.661
10460	TACC3	0.479	0.767
6882	TAF11	0.179	0.573
6877	TAF5	0.238	0.648
51256	TBC1D7	0.147	0.501
6941	TCF19	0.457	0.763
6949	TCOF1	0.153	0.541
6950	TCP1	0.154	0.57
7019	TFAM	0.134	0.52
8914	TIMELESS	0.246	0.591
54962	TIPIN	0.375	0.742
80775	TMEM177	0.096	0.481
387521	TMEM189	0.132	0.503
23306	TMEM194A	0.269	0.647
7112	TMPO	0.371	0.733
286527	TMSB15B	0.068	0.373
7153	TOP2A	0.217	0.543
11073	TOPBP1	0.169	0.508
22974	TPX2	0.923	0.885
10293	TRAIP	0.211	0.544
11219	TREX2	0.181	0.602
9319	TRIP13	0.433	0.769
10024	TROAP	0.572	0.799
7247	TSN	0.093	0.449
79573	TTC13	0.136	0.523
8458	TTF2	0.24	0.653
7272	TTK	0.67	0.839
10376	TUBA1B	0.317	0.659
203068	TUBB	0.195	0.562
7295	TXN	0.155	0.522
7298	TYMS	0.376	0.734
7301	TYRO3	0.121	0.487
11065	UBE2C	0.731	0.84
27338	UBE2S	0.392	0.74
29089	UBE2T	0.46	0.776
56886	UGCGL1	0.128	0.517
29128	UHRF1	0.349	0.684
7374	UNG	0.12	0.492
7398	USP1	0.212	0.616
7407	VARS	0.251	0.681
25806	VAX2	0.122	0.466
7443	VRK1	0.331	0.697
11169	WDHD1	0.393	0.747
55759	WDR12	0.219	0.644
10885	WDR3	0.139	0.54
89891	WDR34	0.144	0.497
10785	WDR4	0.22	0.642
25886	WDR51A	0.267	0.635
284403	WDR62	0.222	0.606
93594	WDR67	0.163	0.532
79968	WDR76	0.281	0.628
7468	WHSC1	0.18	0.543
55135	WRAP53	0.17	0.512
57510	XPO5	0.281	0.701
84885	ZDHHC12	0.096	0.441
54503	ZDHHC13	0.145	0.514
7678	ZNF124	0.077	0.386
57335	ZNF286A	0.099	0.465
195828	ZNF367	0.56	0.804
162655	ZNF519	0.172	0.54
55055	ZWILCH	0.297	0.642
11130	ZWINT	0.396	0.702
--- 03_green ---
Entrez	Symbol	Scaled connectivity	kME
2	A2M	0.161	0.597
23460	ABCA6	0.422	0.802
10351	ABCA8	0.533	0.84
10350	ABCA9	0.42	0.794
5243	ABCB1	0.238	0.611
10060	ABCC9	0.132	0.54
32	ACACB	0.493	0.68
48	ACO1	0.182	0.474
54988	ACSM5	0.174	0.431
130399	ACVR1C	0.728	0.702
94	ACVRL1	0.167	0.597
80332	ADAM33	0.379	0.772
11096	ADAMTS5	0.136	0.567
56999	ADAMTS9	0.158	0.543
196883	ADCY4	0.357	0.722
125	ADH1B	0.615	0.752
126	ADH1C	0.104	0.447
9370	ADIPOQ	0.808	0.709
134265	AFAP1L1	0.117	0.494
119385	AGAP11	0.097	0.374
9590	AKAP12	0.595	0.863
216	ALDH1A1	0.137	0.561
8854	ALDH1A2	0.124	0.53
51421	AMOTL2	0.127	0.517
9068	ANGPTL1	0.234	0.658
51129	ANGPTL4	0.179	0.462
287	ANK2	0.401	0.78
8639	AOC3	0.852	0.896
187	APLNR	0.282	0.622
81575	APOLD1	0.274	0.651
358	AQP1	0.572	0.832
64411	ARAP3	0.23	0.652
57569	ARHGAP20	0.155	0.568
395	ARHGAP6	0.196	0.617
22899	ARHGEF15	0.308	0.693
443	ASPA	0.292	0.694
522	ATP5J	0.163	0.546
23743	BHMT2	0.236	0.63
650	BMP2	0.095	0.499
660	BMX	0.217	0.595
663	BNIP2	0.102	0.477
153579	BTNL9	0.423	0.781
79686	C14orf139	0.485	0.817
400258	C14orf180	0.577	0.594
81698	C15orf5	0.16	0.583
84981	C17orf91	0.188	0.634
374864	C18orf34	0.32	0.683
140706	C20orf160	0.159	0.535
388815	C21orf34	0.209	0.644
56911	C21orf7	0.122	0.456
401152	C4orf3	0.11	0.506
729	C6	0.241	0.599
730	C7	0.262	0.635
79974	C7orf58	0.172	0.584
84302	C9orf125	0.117	0.495
9478	CABP1	0.088	0.438
10203	CALCRL	0.098	0.41
51063	CALHM2	0.14	0.559
845	CASQ2	0.205	0.611
847	CAT	0.122	0.483
857	CAV1	0.828	0.924
858	CAV2	0.413	0.807
83643	CCDC3	0.426	0.802
6358	CCL14	0.501	0.78
6368	CCL23	0.104	0.426
57124	CD248	0.359	0.749
146894	CD300LG	0.098	0.443
9936	CD302	0.21	0.673
947	CD34	0.523	0.83
948	CD36	0.325	0.637
22918	CD93	0.598	0.818
64072	CDH23	0.093	0.432
1003	CDH5	0.852	0.89
1004	CDH6	0.087	0.406
1028	CDKN1C	0.294	0.727
1036	CDO1	0.279	0.652
1050	CEBPA	0.157	0.37
1066	CES1	0.261	0.531
1675	CFD	0.434	0.636
3075	CFH	0.312	0.724
3426	CFI	0.234	0.632
9023	CH25H	0.104	0.453
10752	CHL1	0.154	0.552
91851	CHRDL1	0.709	0.862
1149	CIDEA	0.731	0.631
7122	CLDN5	0.667	0.865
161198	CLEC14A	0.611	0.837
51267	CLEC1A	0.21	0.62
7123	CLEC3B	0.544	0.745
339390	CLEC4G	0.145	0.435
1215	CMA1	0.123	0.495
25927	CNRIP1	0.571	0.845
90868	COE2	0.23	0.642
7373	COL14A1	0.291	0.677
1306	COL15A1	0.286	0.688
131873	COL6A6	0.09	0.43
10391	CORO2B	0.165	0.59
1357	CPA1	0.095	0.342
56265	CPXM1	0.22	0.635
1393	CRHBP	0.104	0.427
10491	CRTAP	0.136	0.565
131544	CRYBG3	0.178	0.602
55790	CSGALNACT1	0.153	0.579
1511	CTSG	0.143	0.519
6387	CXCL12	0.419	0.778
79742	CXorf36	0.337	0.721
114757	CYGB	0.164	0.575
54360	CYTL1	0.138	0.506
23500	DAAM2	0.245	0.684
2532	DARC	0.48	0.785
4921	DDR2	0.302	0.746
400830	DEFB132	0.388	0.416
84649	DGAT2	0.3	0.416
9249	DHRS3	0.126	0.534
10395	DLC1	0.369	0.761
10655	DMRT2	0.112	0.46
58524	DMRT3	0.13	0.496
202052	DNAJC18	0.16	0.581
1805	DPT	0.313	0.707
1808	DPYSL2	0.142	0.573
1879	EBF1	1	0.953
64641	EBF2	0.561	0.842
253738	EBF3	0.175	0.606
1910	EDNRB	0.354	0.713
2202	EFEMP1	0.168	0.599
286097	EFHA2	0.227	0.67
51162	EGFL7	0.145	0.485
133584	EGFLAM	0.311	0.733
1959	EGR2	0.129	0.543
30846	EHD2	0.353	0.743
10289	EIF1B	0.111	0.535
64123	ELTD1	0.767	0.852
51705	EMCN	0.733	0.85
2012	EMP1	0.137	0.581
2034	EPAS1	0.221	0.643
2059	EPS8	0.122	0.495
2078	ERG	0.573	0.82
90952	ESAM	0.516	0.803
2122	EVI1	0.282	0.681
2157	F8	0.107	0.489
2167	FABP4	0.404	0.715
11170	FAM107A	0.2	0.617
10144	FAM13A	0.118	0.509
220965	FAM13C	0.342	0.692
221303	FAM162B	0.469	0.795
131583	FAM43A	0.229	0.643
79633	FAT4	0.333	0.712
10516	FBLN5	0.188	0.65
2205	FCER1A	0.118	0.476
10979	FERMT2	0.186	0.64
9637	FEZ2	0.131	0.543
2273	FHL1	0.355	0.699
9457	FHL5	0.246	0.654
27145	FILIP1	0.235	0.638
55701	FLJ10357	0.172	0.625
23768	FLRT2	0.255	0.673
64838	FNDC4	0.103	0.514
2487	FRZB	0.091	0.457
5348	FXYD1	0.543	0.855
8322	FZD4	0.194	0.561
50486	G0S2	0.621	0.676
145781	GCOM1	0.262	0.499
2662	GDF10	0.099	0.46
2687	GGT5	0.094	0.442
54810	GIPC2	0.197	0.606
2701	GJA4	0.305	0.672
10249	GLYAT	0.285	0.437
2770	GNAI1	0.089	0.497
2791	GNG11	0.824	0.903
57678	GPAM	0.708	0.638
2819	GPD1	0.596	0.631
338328	GPIHBP1	0.472	0.794
221395	GPR116	0.668	0.848
25960	GPR124	0.514	0.805
283383	GPR133	0.144	0.537
115330	GPR146	0.534	0.771
2878	GPX3	0.566	0.72
2869	GRK5	0.278	0.704
79927	GRRP1	0.089	0.419
2934	GSN	0.308	0.707
2983	GUCY1B3	0.09	0.466
8908	GYG2	0.492	0.555
283120	H19	0.179	0.605
220296	HEPACAM	0.327	0.535
51751	HIGD1B	0.187	0.588
116835	HSPA12B	0.224	0.663
126393	HSPB6	0.335	0.731
27129	HSPB7	0.19	0.525
3357	HTR2B	0.121	0.512
3397	ID1	0.138	0.537
3399	ID3	0.089	0.451
57722	IGDCC4	0.16	0.543
3479	IGF1	0.361	0.759
3489	IGFBP6	0.367	0.761
90865	IL33	0.528	0.786
11185	INMT	0.261	0.662
23479	ISCU	0.129	0.553
3679	ITGA7	0.75	0.86
9270	ITGB1BP1	0.197	0.525
3699	ITIH3	0.096	0.447
80760	ITIH5	0.757	0.815
9452	ITM2A	0.124	0.507
6453	ITSN1	0.246	0.591
58494	JAM2	0.718	0.866
256949	KANK3	0.409	0.778
7881	KCNAB1	0.103	0.5
30819	KCNIP2	0.393	0.51
3764	KCNJ8	0.146	0.539
115207	KCTD12	0.33	0.752
3791	KDR	0.171	0.503
9710	KIAA0355	0.14	0.538
22833	KIAA0894	0.115	0.476
23249	KIAA0960	0.319	0.671
114782	KIAA1881	0.749	0.62
26153	KIF26A	0.088	0.418
9365	KL	0.199	0.604
152831	KLB	0.597	0.591
10365	KLF2	0.092	0.453
687	KLF9	0.14	0.519
3908	LAMA2	0.193	0.615
9079	LDB2	0.606	0.845
3952	LEP	0.64	0.591
3953	LEPR	0.172	0.569
163175	LGI4	0.222	0.632
10186	LHFP	0.691	0.879
51474	LIMA1	0.154	0.58
55679	LIMS2	0.194	0.636
3991	LIPE	0.527	0.557
4005	LMO2	0.175	0.602
134466	LOC134466	0.101	0.459
145820	LOC145820	0.184	0.552
283439	LOC283439	0.155	0.541
284112	LOC284112	0.139	0.53
285943	LOC285943	0.099	0.482
286367	LOC286367	0.077	0.467
339025	LOC339025	0.237	0.662
339483	LOC339483	0.095	0.449
339524	LOC339524	0.169	0.6
387763	LOC387763	0.208	0.641
400047	LOC400047	0.184	0.608
400701	LOC400701	0.183	0.568
440886	LOC440886	0.161	0.585
29931	LOH3CR2A	0.186	0.604
1902	LPAR1	0.12	0.495
23284	LPHN3	0.132	0.534
4023	LPL	0.502	0.655
9890	LPPR4	0.081	0.421
145581	LRFN5	0.137	0.506
221091	LRRN4CL	0.39	0.787
206338	LVRN	0.317	0.595
10894	LYVE1	0.216	0.615
440738	MAP1LC3C	0.203	0.614
4162	MCAM	0.252	0.675
79772	MCTP1	0.192	0.57
4212	MEIS2	0.123	0.543
4222	MEOX1	0.202	0.603
4223	MEOX2	0.429	0.8
4239	MFAP4	0.266	0.687
11343	MGLL	0.101	0.4
23531	MMD	0.111	0.335
22915	MMRN1	0.245	0.624
79812	MMRN2	0.423	0.776
56246	MRAP	0.362	0.555
219928	MRGPRF	0.41	0.788
389125	MUSTN1	0.102	0.47
80177	MYCT1	0.482	0.79
10003	NAALAD2	0.096	0.466
10004	NAALADL1	0.179	0.601
4692	NDN	0.537	0.81
54492	NEURL1B	0.112	0.446
4804	NGFR	0.162	0.555
55335	NIPSNAP3B	0.127	0.541
4826	NNAT	0.102	0.372
4855	NOTCH4	0.089	0.412
4881	NPR1	0.511	0.812
2494	NR5A2	0.151	0.505
83714	NRIP2	0.169	0.543
8829	NRP1	0.11	0.525
4969	OGN	0.169	0.57
10161	P2RY5	0.215	0.649
54873	PALMD	0.279	0.695
54510	PCDH18	0.216	0.649
5101	PCDH9	0.141	0.506
5105	PCK1	0.613	0.621
26577	PCOLCE2	0.134	0.371
5125	PCSK5	0.308	0.74
5136	PDE1A	0.464	0.793
5138	PDE2A	0.543	0.826
27115	PDE7B	0.317	0.695
5166	PDK4	0.278	0.654
375033	PEAR1	0.512	0.826
5175	PECAM1	0.399	0.755
57161	PELI2	0.182	0.614
5187	PER1	0.113	0.517
5222	PGA5	0.122	0.356
5239	PGM5	0.257	0.673
23187	PHLDB1	0.149	0.584
9796	PHYHIP	0.141	0.53
55022	PID1	0.114	0.521
219348	PLAC9	0.64	0.842
5346	PLIN	0.815	0.683
5350	PLN	0.127	0.525
57088	PLSCR4	0.392	0.774
83483	PLVAP	0.141	0.486
57671	PLXNA4A	0.13	0.419
5463	POU6F1	0.101	0.509
8611	PPAP2A	0.375	0.781
8613	PPAP2B	0.245	0.687
5468	PPARG	0.316	0.607
94274	PPP1R14A	0.179	0.617
5502	PPP1R1A	0.219	0.417
266671	PR47	0.143	0.55
59335	PRDM12	0.176	0.379
80243	PREX2	0.202	0.604
5577	PRKAR2B	0.083	0.305
5627	PROS1	0.546	0.82
79057	PRRG3	0.158	0.575
5787	PTPRB	0.684	0.871
284119	PTRF	0.265	0.696
10266	RAMP2	0.096	0.446
10411	RAPGEF3	0.1	0.405
54922	RASIP1	0.187	0.578
27303	RBMS3	0.597	0.855
5950	RBP4	0.791	0.658
116362	RBP7	0.124	0.48
10231	RCAN2	0.42	0.791
1102	RCBTB2	0.197	0.656
5959	RDH5	0.413	0.621
79785	RERGL	0.296	0.686
57381	RHOJ	0.505	0.79
54538	ROBO4	0.33	0.705
154661	RUNDC3B	0.216	0.575
862	RUNX1T1	0.152	0.571
6285	S100B	0.116	0.506
1901	S1PR1	0.385	0.753
6328	SCN3A	0.257	0.671
6329	SCN4A	0.158	0.417
8436	SDPR	0.383	0.776
6403	SELP	0.301	0.668
56920	SEMA3G	0.538	0.767
6414	SEPP1	0.155	0.555
91461	SGK493	0.109	0.492
152503	SH3D19	0.222	0.667
85358	SHANK3	0.476	0.793
126669	SHE	0.726	0.893
23235	SIK2	0.272	0.622
80704	SLC19A3	0.471	0.606
56301	SLC7A10	0.17	0.372
6578	SLCO2A1	0.116	0.437
9353	SLIT2	0.204	0.63
6586	SLIT3	0.209	0.644
353281	SLRN	0.482	0.774
9627	SNCAIP	0.109	0.468
54861	SNRK	0.234	0.635
6645	SNTB2	0.137	0.552
90203	SNX21	0.117	0.506
55084	SOBP	0.091	0.461
6649	SOD3	0.169	0.586
10580	SORBS1	0.381	0.633
8470	SORBS2	0.091	0.461
64321	SOX17	0.376	0.749
83595	SOX7	0.23	0.623
8404	SPARCL1	0.582	0.818
10252	SPRY1	0.339	0.714
6711	SPTBN1	0.242	0.65
8406	SRPX	0.444	0.818
256435	ST6GALNAC3	0.216	0.607
30815	ST6GALNAC6	0.096	0.463
9754	STARD8	0.118	0.496
57519	STARD9	0.248	0.676
474171	STGC3	0.143	0.547
23673	STX12	0.219	0.67
79987	SVEP1	0.302	0.728
11346	SYNPO	0.217	0.621
171024	SYNPO2	0.192	0.591
6867	TACC1	0.141	0.549
6886	TAL1	0.123	0.474
56849	TCEAL7	0.261	0.658
126668	TDRD10	0.16	0.558
7010	TEK	0.773	0.872
23371	TENC1	0.204	0.625
7048	TGFBR2	0.321	0.731
7056	THBD	0.234	0.647
7060	THBS4	0.069	0.374
221981	THSD7A	0.402	0.721
7075	TIE1	0.335	0.7
7079	TIMP4	0.365	0.513
92293	TMEM132C	0.424	0.697
80723	TMEM22	0.117	0.512
388335	TMEM220	0.102	0.534
140738	TMEM37	0.394	0.598
92162	TMEM88	0.264	0.656
64102	TNMD	0.238	0.542
7145	TNS1	0.228	0.678
7148	TNXB	0.549	0.827
7173	TPO	0.094	0.43
29953	TRHDE	0.124	0.439
7225	TRPC6	0.163	0.571
7102	TSPAN7	0.457	0.779
23331	TTC28	0.14	0.529
286753	TUSC5	0.696	0.613
10628	TXNIP	0.119	0.513
7450	VWF	0.597	0.84
26137	ZBTB20	0.11	0.513
64397	ZFP106	0.15	0.525
--- 04_yellow ---
Entrez	Symbol	Scaled connectivity	kME
90	ACVR1	0.15	0.591
8038	ADAM12	0.619	0.836
170690	ADAMTS16	0.214	0.606
9509	ADAMTS2	0.403	0.768
11174	ADAMTS6	0.268	0.654
9719	ADAMTSL2	0.105	0.439
113451	ADC	0.135	0.478
165	AEBP1	0.75	0.857
56895	AGPAT4	0.144	0.591
23452	ANGPTL2	0.48	0.817
22881	ANKRD6	0.126	0.55
84168	ANTXR1	0.461	0.747
308	ANXA5	0.109	0.531
79822	ARHGAP28	0.324	0.712
415	ARSE	0.109	0.472
340075	ARSI	0.231	0.598
79827	ASAM	0.091	0.473
54829	ASPN	0.484	0.773
57198	ATP8B2	0.099	0.474
6310	ATXN1	0.107	0.452
558	AXL	0.353	0.748
84752	B3GNT9	0.103	0.48
23621	BACE1	0.124	0.541
9532	BAG2	0.024	0.323
221336	BEND6	0.224	0.631
633	BGN	0.364	0.737
80114	BICC1	0.169	0.583
649	BMP1	0.398	0.739
54796	BNC2	0.227	0.63
196740	C10orf72	0.366	0.755
404216	C10orf85	0.128	0.478
84935	C13orf33	0.131	0.538
145407	C14orf37	0.22	0.604
114899	C1QTNF3	0.143	0.477
114902	C1QTNF5	0.603	0.851
114904	C1QTNF6	0.252	0.615
114905	C1QTNF7	0.167	0.529
24141	C20orf103	0.132	0.487
25943	C20orf194	0.072	0.4
79953	C20orf39	0.466	0.736
79992	C6orf59	0.051	0.379
79783	C7orf10	0.151	0.491
800	CALD1	0.303	0.742
832	CAPZB	0.102	0.434
10367	CBARA1	0.128	0.476
201134	CCDC46	0.092	0.46
151887	CCDC80	0.343	0.699
51554	CCRL1	0.236	0.64
1604	CD55	0.263	0.624
4267	CD99	0.418	0.787
1009	CDH11	0.764	0.878
51148	CERCAM	0.398	0.75
79586	CHPF	0.138	0.517
337876	CHSY3	0.447	0.8
8483	CILP	0.222	0.581
148113	CILP2	0.284	0.662
6320	CLEC11A	0.371	0.753
7461	CLIP2	0.118	0.524
25999	CLIP3	0.09	0.437
123920	CMTM3	0.502	0.801
149111	CNIH3	0.151	0.527
1265	CNN2	0.136	0.543
245812	CNPY4	0.127	0.508
1272	CNTN1	0.191	0.572
152330	CNTN4	0.095	0.455
1300	COL10A1	0.487	0.708
1301	COL11A1	0.366	0.641
1303	COL12A1	0.497	0.772
1307	COL16A1	0.278	0.698
80781	COL18A1	0.207	0.623
1277	COL1A1	0.564	0.765
1278	COL1A2	0.727	0.83
1281	COL3A1	0.814	0.86
1289	COL5A1	0.94	0.903
1290	COL5A2	1	0.896
50509	COL5A3	0.31	0.695
1291	COL6A1	0.221	0.625
1292	COL6A2	0.524	0.81
1293	COL6A3	0.748	0.855
1295	COL8A1	0.5	0.795
1296	COL8A2	0.422	0.751
1311	COMP	0.23	0.583
51226	COPZ2	0.6	0.857
10699	CORIN	0.286	0.65
8532	CPZ	0.305	0.699
83716	CRISPLD2	0.225	0.654
55454	CSGALNACT2	0.1	0.523
1490	CTGF	0.3	0.731
115908	CTHRC1	0.62	0.822
1513	CTSK	0.367	0.734
57007	CXCR7	0.1	0.458
3491	CYR61	0.199	0.644
51339	DACT1	0.716	0.88
147906	DACT3	0.263	0.691
8642	DCHS1	0.32	0.738
1634	DCN	0.438	0.749
23258	DENND5A	0.084	0.44
91614	DEPDC7	0.086	0.483
22982	DIP2C	0.145	0.522
27122	DKK3	0.153	0.578
1759	DNM1	0.212	0.622
1809	DPYSL3	0.413	0.792
29940	DSE	0.276	0.728
1842	ECM2	0.579	0.827
1909	EDNRA	0.207	0.578
30008	EFEMP2	0.626	0.87
56648	EIF5A2	0.208	0.635
2004	ELK3	0.194	0.616
11117	EMILIN1	0.473	0.792
2009	EML1	0.187	0.611
2121	EVC	0.216	0.603
132884	EVC2	0.091	0.462
2149	F2R	0.114	0.457
2151	F2RL2	0.057	0.303
359845	FAM101B	0.2	0.615
254228	FAM26E	0.234	0.647
2191	FAP	0.864	0.89
120114	FAT3	0.154	0.523
2192	FBLN1	0.346	0.716
2199	FBLN2	0.191	0.624
2200	FBN1	0.8	0.891
9638	FEZ1	0.287	0.723
8817	FGF18	0.129	0.493
387758	FIBIN	0.534	0.824
11259	FILIP1L	0.351	0.747
51661	FKBP7	0.174	0.625
392490	FLJ44635	0.122	0.488
2318	FLNC	0.123	0.524
2335	FN1	0.406	0.684
84624	FNDC1	0.33	0.729
122786	FRMD6	0.112	0.502
11167	FSTL1	0.757	0.876
2523	FUT1	0.093	0.48
79690	GAL3ST4	0.102	0.459
2589	GALNT1	0.117	0.464
117248	GALNTL2	0.274	0.691
2619	GAS1	0.25	0.69
[truncated: 69,996 more rows]

## Sheet: Colon cancer
=== 21_Colon_GSE14333_U133Plus_189_Australia_LMCCenter ===
--- 01_brown ---
Entrez	Symbol	Scaled connectivity	kME
1	A1BG	0.068	0.395
2	A2M	0.215	0.677
23460	ABCA6	0.165	0.586
10351	ABCA8	0.15	0.584
10060	ABCC9	0.114	0.498
2180	ACSL1	0.076	0.418
79611	ACSS3	0.111	0.499
59	ACTA2	0.159	0.545
72	ACTG2	0.093	0.333
87	ACTN1	0.198	0.619
10121	ACTR1A	0.085	0.424
90	ACVR1	0.203	0.654
8038	ADAM12	0.71	0.868
9510	ADAMTS1	0.22	0.684
9509	ADAMTS2	0.282	0.694
9508	ADAMTS3	0.102	0.431
11096	ADAMTS5	0.193	0.604
11174	ADAMTS6	0.127	0.463
57188	ADAMTSL3	0.095	0.444
54507	ADAMTSL4	0.08	0.415
104	ADARB1	0.088	0.45
113451	ADC	0.099	0.454
113	ADCY7	0.077	0.433
165	AEBP1	0.914	0.912
134265	AFAP1L1	0.073	0.414
56895	AGPAT4	0.128	0.496
185	AGTR1	0.067	0.359
9590	AKAP12	0.149	0.559
11214	AKAP13	0.133	0.557
11217	AKAP2	0.267	0.715
10000	AKT3	0.297	0.746
220	ALDH1A3	0.144	0.543
160428	ALDH1L2	0.145	0.526
241	ALOX5AP	0.151	0.603
115701	ALPK2	0.157	0.54
347902	AMIGO2	0.095	0.432
154810	AMOTL1	0.375	0.795
9068	ANGPTL1	0.206	0.661
23452	ANGPTL2	0.421	0.778
287	ANK2	0.162	0.593
57182	ANKRD50	0.066	0.36
22881	ANKRD6	0.261	0.715
84168	ANTXR1	0.627	0.85
301	ANXA1	0.103	0.517
308	ANXA5	0.171	0.626
309	ANXA6	0.174	0.598
8639	AOC3	0.278	0.72
321	APBA2	0.134	0.484
322	APBB1	0.138	0.538
187	APLNR	0.163	0.573
347	APOD	0.165	0.588
83478	ARHGAP24	0.104	0.506
9828	ARHGEF17	0.204	0.656
10123	ARL4C	0.567	0.841
10550	ARL6IP5	0.111	0.497
55207	ARL8B	0.091	0.465
80210	ARMC9	0.124	0.449
51309	ARMCX1	0.473	0.844
9823	ARMCX2	0.182	0.629
57561	ARRDC3	0.13	0.521
340075	ARSI	0.163	0.489
79827	ASAM	0.245	0.654
50807	ASAP1	0.091	0.463
55616	ASAP3	0.088	0.457
54829	ASPN	0.43	0.791
51062	ATL1	0.066	0.383
57194	ATP10A	0.078	0.38
493	ATP2B4	0.145	0.559
57198	ATP8B2	0.19	0.643
6310	ATXN1	0.187	0.623
558	AXL	0.442	0.821
8706	B3GALNT1	0.125	0.545
23621	BACE1	0.164	0.569
60468	BACH2	0.261	0.715
10409	BASP1	0.416	0.807
586	BCAT1	0.325	0.726
590	BCHE	0.052	0.307
604	BCL6	0.181	0.658
255877	BCL6B	0.092	0.455
221336	BEND6	0.208	0.634
56271	BEX4	0.112	0.504
633	BGN	0.786	0.893
8553	BHLHE40	0.097	0.44
79365	BHLHE41	0.116	0.481
23743	BHMT2	0.095	0.429
23299	BICD2	0.107	0.482
329	BIRC2	0.081	0.437
649	BMP1	0.194	0.57
659	BMPR2	0.122	0.529
54796	BNC2	0.531	0.842
663	BNIP2	0.123	0.531
91653	BOC	0.374	0.794
669	BPGM	0.077	0.428
683	BST1	0.099	0.492
11149	BVES	0.07	0.4
11067	C10orf10	0.259	0.723
54838	C10orf26	0.247	0.682
196740	C10orf72	0.36	0.757
399947	C11orf87	0.059	0.305
28984	C13orf15	0.102	0.477
84935	C13orf33	0.101	0.437
56967	C14orf132	0.289	0.733
64207	C14orf4	0.11	0.471
89927	C16orf45	0.089	0.412
199675	C19orf59	0.116	0.459
84886	C1orf198	0.097	0.462
127703	C1orf216	0.167	0.586
114899	C1QTNF3	0.16	0.55
114902	C1QTNF5	0.778	0.895
114904	C1QTNF6	0.268	0.68
114905	C1QTNF7	0.124	0.505
715	C1R	0.515	0.838
716	C1S	0.426	0.809
24141	C20orf103	0.217	0.676
25943	C20orf194	0.274	0.745
79953	C20orf39	0.42	0.761
56911	C21orf7	0.127	0.531
23313	C22orf9	0.114	0.5
192137	C2orf12	0.206	0.663
84417	C2orf40	0.111	0.492
152002	C3orf21	0.07	0.338
26172	C3orf41	0.095	0.444
285203	C3orf64	0.095	0.451
51313	C4orf18	0.13	0.504
401152	C4orf3	0.1	0.495
728	C5AR1	0.261	0.709
9315	C5orf13	0.241	0.679
79614	C5orf23	0.252	0.69
153222	C5orf41	0.106	0.516
389336	C5orf46	0.183	0.569
221749	C6orf145	0.197	0.664
116254	C6orf72	0.078	0.45
79783	C7orf10	0.254	0.679
157773	C8orf48	0.132	0.509
84257	C8orf57	0.316	0.731
91283	C9orf30	0.064	0.355
206938	C9orf94	0.088	0.434
10203	CALCRL	0.251	0.709
800	CALD1	0.635	0.882
51063	CALHM2	0.464	0.836
813	CALU	0.179	0.611
23271	CAMSAP1L1	0.154	0.592
10486	CAP2	0.169	0.62
822	CAPG	0.063	0.374
845	CASQ2	0.083	0.395
857	CAV1	0.174	0.617
858	CAV2	0.116	0.533
79839	CCDC102B	0.068	0.377
83643	CCDC3	0.185	0.613
152137	CCDC50	0.159	0.601
83987	CCDC8	0.256	0.679
151887	CCDC80	0.666	0.87
55704	CCDC88A	0.149	0.612
9236	CCPG1	0.12	0.561
4345	CD200	0.102	0.434
57124	CD248	0.295	0.679
80381	CD276	0.087	0.428
947	CD34	0.096	0.449
966	CD59	0.155	0.619
975	CD81	0.059	0.35
22918	CD93	0.354	0.785
4267	CD99	0.11	0.457
83692	CD99L2	0.07	0.416
10602	CDC42EP3	0.128	0.517
57514	CDGAP	0.095	0.442
1009	CDH11	0.841	0.914
1012	CDH13	0.064	0.391
1000	CDH2	0.273	0.7
1003	CDH5	0.158	0.561
1030	CDKN2B	0.128	0.55
1036	CDO1	0.311	0.719
1051	CEBPB	0.075	0.401
9859	CEP170	0.31	0.753
51148	CERCAM	0.47	0.797
1073	CFL2	0.202	0.657
84952	CGNL1	0.104	0.481
1107	CHD3	0.142	0.551
1123	CHN1	0.173	0.585
8534	CHST1	0.144	0.515
50515	CHST11	0.192	0.644
113189	CHST14	0.119	0.512
9469	CHST3	0.156	0.571
22856	CHSY1	0.29	0.718
337876	CHSY3	0.18	0.574
8483	CILP	0.12	0.485
148113	CILP2	0.245	0.624
10370	CITED2	0.072	0.439
5010	CLDN11	0.152	0.587
7122	CLDN5	0.128	0.518
6320	CLEC11A	0.368	0.759
161198	CLEC14A	0.126	0.519
23601	CLEC5A	0.204	0.643
25932	CLIC4	0.323	0.767
25999	CLIP3	0.157	0.545
79745	CLIP4	0.312	0.769
8418	CMAH	0.148	0.582
123920	CMTM3	0.511	0.831
149111	CNIH3	0.313	0.707
1264	CNN1	0.124	0.449
245812	CNPY4	0.183	0.567
25927	CNRIP1	0.405	0.802
1272	CNTN1	0.158	0.54
152330	CNTN4	0.253	0.676
8506	CNTNAP1	0.114	0.476
1300	COL10A1	0.736	0.869
1301	COL11A1	0.592	0.812
1303	COL12A1	0.508	0.803
1305	COL13A1	0.091	0.38
7373	COL14A1	0.123	0.51
1306	COL15A1	0.336	0.738
1307	COL16A1	0.085	0.461
80781	COL18A1	0.284	0.706
1277	COL1A1	0.317	0.708
1278	COL1A2	0.509	0.801
255631	COL24A1	0.175	0.536
1281	COL3A1	0.495	0.808
1282	COL4A1	0.25	0.693
1284	COL4A2	0.307	0.745
1289	COL5A1	0.793	0.874
1290	COL5A2	0.878	0.896
50509	COL5A3	0.217	0.595
1291	COL6A1	0.215	0.618
1292	COL6A2	0.582	0.833
1293	COL6A3	0.524	0.809
1295	COL8A1	0.842	0.913
1296	COL8A2	0.537	0.82
81035	COLEC12	0.464	0.822
1311	COMP	0.265	0.669
51226	COPZ2	0.417	0.808
10699	CORIN	0.224	0.64
23603	CORO1C	0.068	0.408
1346	COX7A1	0.249	0.702
1363	CPE	0.066	0.382
80315	CPEB4	0.079	0.427
144402	CPNE8	0.13	0.498
126129	CPT1C	0.082	0.425
56265	CPXM1	0.279	0.675
119587	CPXM2	0.114	0.471
8532	CPZ	0.184	0.599
1397	CRIP2	0.16	0.616
83690	CRISPLD1	0.382	0.786
83716	CRISPLD2	0.197	0.641
64784	CRTC3	0.082	0.413
1410	CRYAB	0.333	0.77
55790	CSGALNACT1	0.089	0.422
55454	CSGALNACT2	0.553	0.861
1464	CSPG4	0.072	0.38
1465	CSRP1	0.172	0.58
1466	CSRP2	0.156	0.595
1490	CTGF	0.439	0.815
115908	CTHRC1	0.708	0.871
1508	CTSB	0.21	0.671
8722	CTSF	0.131	0.543
1513	CTSK	0.5	0.821
1519	CTSO	0.098	0.474
6387	CXCL12	0.271	0.713
57007	CXCR7	0.142	0.534
1727	CYB5R3	0.16	0.585
79901	CYBRD1	0.445	0.814
114757	CYGB	0.136	0.523
1545	CYP1B1	0.306	0.714
1592	CYP26A1	0.131	0.446
3491	CYR61	0.357	0.767
54360	CYTL1	0.138	0.521
116159	CYYR1	0.176	0.64
23500	DAAM2	0.151	0.562
1601	DAB2	0.066	0.388
51339	DACT1	0.263	0.695
147906	DACT3	0.203	0.642
2532	DARC	0.066	0.401
1627	DBN1	0.138	0.544
285761	DCBLD1	0.102	0.443
8642	DCHS1	0.236	0.648
1634	DCN	0.727	0.893
4921	DDR2	0.651	0.882
8560	DEGS1	0.095	0.487
23258	DENND5A	0.327	0.775
1674	DES	0.082	0.3
1687	DFNA5	0.207	0.668
1734	DIO2	0.288	0.72
22982	DIP2C	0.216	0.655
93429	DKFZp434J0226	0.201	0.567
25891	DKFZP586H2123	0.078	0.395
27123	DKK2	0.083	0.337
27122	DKK3	0.57	0.85
10395	DLC1	0.244	0.695
1749	DLX5	0.082	0.388
11080	DNAJB4	0.128	0.571
25822	DNAJB5	0.157	0.572
1759	DNM1	0.076	0.409
9732	DOCK4	0.18	0.658
55816	DOK5	0.229	0.691
220164	DOK6	0.114	0.448
1805	DPT	0.293	0.716
1808	DPYSL2	0.081	0.467
1809	DPYSL3	0.615	0.883
29940	DSE	0.601	0.862
92126	DSEL	0.317	0.743
79659	DYNC2H1	0.059	0.377
22873	DZIP1	0.625	0.881
1879	EBF1	0.343	0.751
64641	EBF2	0.304	0.71
253738	EBF3	0.12	0.525
1893	ECM1	0.146	0.506
1842	ECM2	0.517	0.815
10085	EDIL3	0.151	0.553
1909	EDNRA	0.092	0.423
2202	EFEMP1	0.398	0.779
30008	EFEMP2	0.809	0.903
286097	EFHA2	0.152	0.565
10278	EFS	0.242	0.645
133584	EGFLAM	0.095	0.457
1959	EGR2	0.247	0.691
30846	EHD2	0.388	0.782
30845	EHD3	0.248	0.694
23741	EID1	0.144	0.571
126272	EID2B	0.06	0.36
2004	ELK3	0.311	0.75
2006	ELN	0.175	0.581
6785	ELOVL4	0.174	0.571
64123	ELTD1	0.243	0.691
51705	EMCN	0.214	0.666
11117	EMILIN1	0.422	0.773
2009	EML1	0.333	0.764
2012	EMP1	0.181	0.588
2014	EMP3	0.436	0.814
2018	EMX2	0.151	0.522
2022	ENG	0.148	0.601
55068	ENOX1	0.259	0.676
5167	ENPP1	0.104	0.457
953	ENTPD1	0.331	0.767
2042	EPHA3	0.246	0.691
2060	EPS15	0.082	0.409
1833	EPYC	0.155	0.461
2078	ERG	0.3	0.752
57471	ERMN	0.155	0.491
90952	ESAM	0.164	0.585
2113	ETS1	0.103	0.525
2115	ETV1	0.083	0.422
2121	EVC	0.232	0.645
132884	EVC2	0.091	0.446
2135	EXTL2	0.066	0.357
2149	F2R	0.176	0.574
359845	FAM101B	0.311	0.742
90362	FAM110B	0.182	0.625
79843	FAM124B	0.074	0.388
84668	FAM126A	0.149	0.561
23201	FAM168A	0.282	0.713
165215	FAM171B	0.118	0.517
55194	FAM176B	0.248	0.704
407738	FAM19A1	0.08	0.346
25817	FAM19A5	0.238	0.648
56975	FAM20C	0.173	0.607
254228	FAM26E	0.192	0.597
63895	FAM38B	0.162	0.536
54629	FAM63B	0.349	0.761
2191	FAP	0.679	0.878
120114	FAT3	0.073	0.373
2192	FBLN1	0.445	0.803
2199	FBLN2	0.507	0.807
10516	FBLN5	0.225	0.693
129804	FBLN7	0.068	0.388
2200	FBN1	1	0.941
25827	FBXL2	0.125	0.478
283807	FBXL22	0.074	0.386
23194	FBXL7	0.294	0.718
114907	FBXO32	0.236	0.693
10979	FERMT2	0.722	0.909
9638	FEZ1	0.258	0.705
152273	FGD5	0.193	0.632
2246	FGF1	0.074	0.385
2255	FGF10	0.108	0.472
2247	FGF2	0.064	0.375
2252	FGF7	0.165	0.529
2273	FHL1	0.174	0.591
2275	FHL3	0.142	0.523
387758	FIBIN	0.574	0.853
27145	FILIP1	0.132	0.551
11259	FILIP1L	0.179	0.582
55033	FKBP14	0.201	0.596
51661	FKBP7	0.127	0.493
79787	FLJ14351	0.131	0.458
134111	FLJ25076	0.272	0.713
441094	FLJ42709	0.144	0.542
392490	FLJ44635	0.317	0.761
2316	FLNA	0.266	0.709
2318	FLNC	0.059	0.306
23768	FLRT2	0.369	0.779
2321	FLT1	0.083	0.418
91010	FMNL3	0.075	0.394
2326	FMO1	0.209	0.594
2327	FMO2	0.181	0.579
2331	FMOD	0.081	0.418
2335	FN1	0.305	0.726
84624	FNDC1	0.806	0.904
64778	FNDC3B	0.068	0.387
2308	FOXO1	0.119	0.488
2307	FOXS1	0.087	0.386
55691	FRMD4A	0.093	0.426
122786	FRMD6	0.801	0.899
10468	FST	0.136	0.504
11167	FSTL1	0.634	0.865
10272	FSTL3	0.186	0.599
5348	FXYD1	0.087	0.423
53826	FXYD6	0.253	0.689
2534	FYN	0.145	0.601
8321	FZD1	0.44	0.792
2535	FZD2	0.115	0.51
8322	FZD4	0.086	0.426
8325	FZD8	0.124	0.47
2548	GAA	0.095	0.43
23710	GABARAPL1	0.153	0.622
4616	GADD45B	0.282	0.735
79690	GAL3ST4	0.085	0.442
51363	GALNAC4S-6ST	0.199	0.676
117248	GALNTL2	0.303	0.702
2596	GAP43	0.16	0.615
2619	GAS1	0.304	0.734
8522	GAS7	0.186	0.607
2669	GEM	0.34	0.772
9945	GFPT2	0.357	0.77
2687	GGT5	0.159	0.591
2697	GJA1	0.513	0.825
2701	GJA4	0.12	0.523
2706	GJB2	0.134	0.482
10052	GJC1	0.121	0.506
2736	GLI2	0.24	0.682
2737	GLI3	0.212	0.647
84662	GLIS2	0.552	0.839
169792	GLIS3	0.087	0.428
2743	GLRB	0.332	0.747
55830	GLT8D1	0.126	0.488
83468	GLT8D2	0.845	0.904
2768	GNA12	0.106	0.501
10672	GNA13	0.088	0.437
2771	GNAI2	0.138	0.561
59345	GNB4	0.194	0.648
10681	GNB5	0.074	0.463
2791	GNG11	0.364	0.798
10082	GPC6	0.408	0.776
2823	GPM6A	0.072	0.305
2825	GPR1	0.26	0.677
221395	GPR116	0.202	0.661
25960	GPR124	0.237	0.713
7107	GPR137B	0.149	0.616
23432	GPR161	0.114	0.489
11245	GPR176	0.273	0.7
9737	GPRASP1	0.184	0.619
26086	GPSM1	0.083	0.405
2882	GPX7	0.193	0.624
493869	GPX8	0.348	0.77
9687	GREB1	0.121	0.467
26585	GREM1	0.235	0.634
2922	GRP	0.111	0.431
2934	GSN	0.09	0.48
2982	GUCY1A3	0.178	0.587
2983	GUCY1B3	0.315	0.748
51454	GULP1	0.163	0.592
3036	HAS1	0.07	0.394
54985	HCFC1R1	0.21	0.646
29915	HCFC2	0.076	0.455
401093	hCG_1806964	0.071	0.329
50810	HDGFRP3	0.094	0.452
143279	HECTD2	0.212	0.638
57493	HEG1	0.469	0.828
23462	HEY1	0.169	0.563
23493	HEY2	0.187	0.603
26508	HEYL	0.122	0.489
3082	HGF	0.078	0.394
3091	HIF1A	0.112	0.511
3092	HIP1	0.137	0.543
3097	HIVEP2	0.183	0.615
3142	HLX	0.281	0.733
83872	HMCN1	0.468	0.811
9454	HOMER3	0.193	0.638
84376	HOOK3	0.06	0.36
84525	HOPX	0.333	0.756
3212	HOXB2	0.153	0.555
9956	HS3ST2	0.091	0.434
9955	HS3ST3A1	0.277	0.672
9953	HS3ST3B1	0.088	0.461
3290	HSD11B1	0.139	0.566
8630	HSD17B6	0.341	0.774
116835	HSPA12B	0.126	0.493
3316	HSPB2	0.224	0.682
27129	HSPB7	0.069	0.394
26353	HSPB8	0.195	0.643
3339	HSPG2	0.232	0.638
3356	HTR2A	0.107	0.443
5654	HTRA1	0.766	0.88
94031	HTRA3	0.25	0.66
3399	ID3	0.078	0.36
3400	ID4	0.071	0.371
3423	IDS	0.086	0.472
25900	IFFO1	0.309	0.752
3479	IGF1	0.211	0.66
3486	IGFBP3	0.238	0.68
3487	IGFBP4	0.277	0.726
3488	IGFBP5	0.241	0.691
3489	IGFBP6	0.223	0.657
3490	IGFBP7	0.496	0.845
147920	IGFL2	0.116	0.475
121457	IKIP	0.167	0.615
3554	IL1R1	0.506	0.857
3624	INHBA	0.769	0.885
11185	INMT	0.107	0.471
3671	ISLR	0.705	0.888
140862	ISM1	0.226	0.632
22801	ITGA11	0.385	0.766
3678	ITGA5	0.272	0.676
3679	ITGA7	0.077	0.405
3684	ITGAM	0.247	0.696
3685	ITGAV	0.469	0.817
3687	ITGAX	0.074	0.407
3693	ITGB5	0.271	0.707
9358	ITGBL1	0.401	0.754
9445	ITM2B	0.089	0.469
3708	ITPR1	0.163	0.611
85450	ITPRIP	0.251	0.669
6453	ITSN1	0.078	0.411
58494	JAM2	0.279	0.731
83700	JAM3	0.422	0.815
221895	JAZF1	0.471	0.847
3730	KAL1	0.339	0.736
25959	KANK2	0.113	0.463
163782	KANK4	0.105	0.418
84056	KATNAL1	0.125	0.501
7881	KCNAB1	0.061	0.372
3751	KCND2	0.25	0.636
23704	KCNE4	0.252	0.724
3764	KCNJ8	0.222	0.685
3778	KCNMA1	0.054	0.344
343450	KCNT2	0.127	0.52
83892	KCTD10	0.113	0.463
79070	KDELC1	0.264	0.68
3791	KDR	0.129	0.49
9766	KIAA0247	0.254	0.721
57212	KIAA0495	0.066	0.405
57517	KIAA1295	0.313	0.715
57608	KIAA1462	0.475	0.833
85352	KIAA1644	0.157	0.532
23095	KIF1B	0.063	0.371
55083	KIF26B	0.147	0.533
55243	KIRREL	0.213	0.631
10365	KLF2	0.158	0.594
8609	KLF7	0.161	0.56
687	KLF9	0.147	0.594
11275	KLHL2	0.059	0.381
51088	KLHL5	0.27	0.743
3908	LAMA2	0.182	0.584
3910	LAMA4	0.286	0.724
3912	LAMB1	0.173	0.54
3913	LAMB2	0.364	0.789
3915	LAMC1	0.264	0.722
9741	LAPTM4A	0.077	0.409
26524	LATS2	0.194	0.658
143903	LAYN	0.447	0.827
81606	LBH	0.281	0.714
167691	LCA5	0.143	0.586
9079	LDB2	0.233	0.683
23641	LDOC1	0.292	0.718
51176	LEF1	0.109	0.46
3953	LEPR	0.073	0.413
64175	LEPRE1	0.339	0.723
10536	LEPREL2	0.082	0.379
54741	LEPROT	0.123	0.485
3956	LGALS1	0.562	0.848
10186	LHFP	0.163	0.572
3987	LIMS1	0.085	0.441
96626	LIMS3	0.073	0.376
128077	LIX1L	0.156	0.618
29995	LMCD1	0.427	0.805
4005	LMO2	0.095	0.496
25802	LMOD1	0.164	0.559
134466	LOC134466	0.156	0.523
144997	LOC144997	0.226	0.655
149478	LOC149478	0.175	0.6
255783	LOC255783	0.129	0.524
283658	LOC283658	0.153	0.559
283824	LOC283824	0.165	0.541
284262	LOC284262	0.207	0.651
285682	LOC285682	0.067	0.367
286044	LOC286044	0.08	0.412
286167	LOC286167	0.066	0.379
286170	LOC286170	0.14	0.555
339803	LOC339803	0.176	0.627
344595	LOC344595	0.091	0.446
348262	LOC348262	0.067	0.405
387647	LOC387647	0.061	0.331
387763	LOC387763	0.227	0.659
390940	LOC390940	0.095	0.442
399959	LOC399959	0.444	0.824
400701	LOC400701	0.062	0.359
401097	LOC401097	0.27	0.695
541471	LOC541471	0.142	0.53
29931	LOH3CR2A	0.087	0.412
4015	LOX	0.32	0.755
4016	LOXL1	0.694	0.872
4017	LOXL2	0.26	0.66
84695	LOXL3	0.13	0.484
1902	LPAR1	0.085	0.421
23266	LPHN2	0.272	0.721
4023	LPL	0.085	0.408
64748	LPPR2	0.128	0.497
9890	LPPR4	0.215	0.638
57631	LRCH2	0.344	0.774
4035	LRP1	0.128	0.489
29967	LRP12	0.096	0.482
131578	LRRC15	0.394	0.737
10234	LRRC17	0.267	0.677
2615	LRRC32	0.274	0.712
56262	LRRC8A	0.079	0.387
9208	LRRFIP1	0.08	0.402
4052	LTBP1	0.226	0.649
4053	LTBP2	0.498	0.823
4054	LTBP3	0.151	0.594
4060	LUM	0.42	0.786
11178	LZTS1	0.232	0.651
10586	MAB21L2	0.102	0.419
23499	MACF1	0.093	0.447
28986	MAGEH1	0.291	0.749
54551	MAGEL2	0.071	0.347
9863	MAGI2	0.088	0.438
256691	MAMDC2	0.114	0.499
57134	MAN1C1	0.065	0.38
4130	MAP1A	0.123	0.494
4131	MAP1B	0.283	0.733
4215	MAP3K3	0.151	0.555
4134	MAP4	0.09	0.382
9448	MAP4K4	0.222	0.678
11183	MAP4K5	0.065	0.413
55700	MAP7D1	0.261	0.721
79884	MAP9	0.078	0.382
4082	MARCKS	0.131	0.519
8685	MARCO	0.146	0.531
83742	MARVELD1	0.183	0.58
4148	MATN3	0.22	0.605
4162	MCAM	0.168	0.598
4163	MCC	0.416	0.808
29969	MDFIC	0.217	0.677
4205	MEF2A	0.142	0.575
4208	MEF2C	0.199	0.655
1953	MEGF6	0.086	0.42
4211	MEIS1	0.203	0.613
4212	MEIS2	0.072	0.411
4222	MEOX1	0.079	0.385
4223	MEOX2	0.378	0.785
284207	METRNL	0.089	0.424
84206	MEX3B	0.108	0.484
4237	MFAP2	0.333	0.724
4239	MFAP4	0.105	0.46
8076	MFAP5	0.503	0.794
4240	MFGE8	0.321	0.749
158295	MGC24103	0.131	0.509
84308	MGC3047	0.713	0.882
386759	MGC9913	0.235	0.688
4256	MGP	0.4	0.794
4286	MITF	0.333	0.759
10962	MLLT11	0.19	0.628
23531	MMD	0.076	0.399
4320	MMP11	0.193	0.554
4322	MMP13	0.178	0.54
4323	MMP14	0.23	0.616
4327	MMP19	0.113	0.477
4313	MMP2	0.447	0.777
4316	MMP7	0.092	0.407
4317	MMP8	0.065	0.352
4318	MMP9	0.129	0.524
79812	MMRN2	0.111	0.515
4330	MN1	0.335	0.763
10933	MORF4L1	0.092	0.496
26002	MOXD1	0.33	0.748
8777	MPDZ	0.51	0.844
744	MPPED2	0.113	0.483
23164	MPRIP	0.087	0.417
22808	MRAS	0.234	0.664
9902	MRC2	0.396	0.75
219928	MRGPRF	0.256	0.678
10335	MRVI1	0.127	0.486
4478	MSN	0.423	0.816
4481	MSR1	0.179	0.618
253827	MSRB3	0.765	0.916
85027	MST150	0.129	0.467
8898	MTMR2	0.066	0.367
66036	MTMR9	0.077	0.404
389125	MUSTN1	0.062	0.394
25878	MXRA5	0.518	0.798
439921	MXRA7	0.216	0.665
91663	MYADM	0.179	0.602
80177	MYCT1	0.147	0.569
4628	MYH10	0.189	0.617
4629	MYH11	0.083	0.311
4627	MYH9	0.159	0.544
10398	MYL9	0.363	0.773
4638	MYLK	0.112	0.451
4644	MYO5A	0.375	0.8
26509	MYOF	0.104	0.497
10004	NAALADL1	0.085	0.426
4665	NAB2	0.07	0.403
259232	NALCN	0.086	0.394
4675	NAP1L3	0.62	0.874
266812	NAP1L5	0.06	0.382
89796	NAV1	0.199	0.612
89795	NAV3	0.21	0.643
4692	NDN	0.595	0.874
257194	NEGR1	0.172	0.604
91624	NEXN	0.287	0.742
4782	NFIC	0.075	0.394
4783	NFIL3	0.095	0.454
4801	NFYB	0.073	0.381
4804	NGFR	0.102	0.473
4811	NID1	0.208	0.643
22795	NID2	0.499	0.816
4815	NINJ2	0.1	0.426
55335	NIPSNAP3B	0.074	0.394
579	NKX3-2	0.166	0.55
57502	NLGN4X	0.183	0.598
22861	NLRP1	0.075	0.42
4837	NNMT	0.618	0.869
9241	NOG	0.076	0.397
4853	NOTCH2	0.196	0.637
4854	NOTCH3	0.233	0.685
50507	NOX4	0.649	0.857
4864	NPC1	0.1	0.464
4883	NPR3	0.249	0.686
7026	NR2F2	0.087	0.441
2908	NR3C1	0.497	0.842
8013	NR4A3	0.089	0.438
203447	NRK	0.176	0.567
8829	NRP1	0.216	0.694
8828	NRP2	0.427	0.824
123803	NTAN1	0.074	0.415
50863	NTM	0.654	0.856
9891	NUAK1	0.469	0.821
55190	NUDT11	0.203	0.597
64359	NXN	0.308	0.732
4947	OAZ2	0.053	0.395
23363	OBSL1	0.12	0.529
55714	ODZ3	0.131	0.524
26011	ODZ4	0.218	0.637
4969	OGN	0.21	0.636
283298	OLFML1	0.481	0.818
169611	OLFML2A	0.124	0.506
25903	OLFML2B	0.606	0.853
56944	OLFML3	0.109	0.464
4973	OLR1	0.255	0.705
4958	OMD	0.38	0.739
10133	OPTN	0.072	0.413
114882	OSBPL8	0.096	0.449
9180	OSMR	0.28	0.718
28962	OSTM1	0.154	0.607
10161	P2RY5	0.072	0.405
132430	PABPC4L	0.224	0.66
140886	PABPC5	0.21	0.662
23022	PALLD	0.376	0.791
5064	PALM	0.134	0.528
445815	PALM2-AKAP2	0.173	0.599
54873	PALMD	0.305	0.755
5066	PAM	0.168	0.561
24145	PANX1	0.114	0.519
89932	PAPLN	0.076	0.414
5069	PAPPA	0.141	0.512
9061	PAPSS1	0.09	0.458
55742	PARVA	0.17	0.578
5090	PBX3	0.112	0.471
27253	PCDH17	0.135	0.491
5099	PCDH7	0.311	0.719
5101	PCDH9	0.166	0.574
56126	PCDHB10	0.077	0.41
57717	PCDHB16	0.052	0.338
56131	PCDHB4	0.129	0.538
5098	PCDHGC3	0.181	0.605
5118	PCOLCE	0.533	0.815
26577	PCOLCE2	0.104	0.458
5125	PCSK5	0.208	0.624
5136	PDE1A	0.255	0.705
9659	PDE4DIP	0.109	0.519
56034	PDGFC	0.549	0.841
5156	PDGFRA	0.081	0.403
5159	PDGFRB	0.676	0.871
64236	PDLIM2	0.135	0.52
27295	PDLIM3	0.465	0.821
8572	PDLIM4	0.203	0.625
10611	PDLIM5	0.131	0.522
9260	PDLIM7	0.225	0.672
10630	PDPN	0.162	0.545
29951	PDZRN4	0.175	0.619
8682	PEA15	0.222	0.687
5175	PECAM1	0.309	0.759
5178	PEG3	0.266	0.721
5218	PFTK1	0.515	0.836
10404	PGCP	0.121	0.544
51317	PHF21A	0.086	0.475
23612	PHLDA3	0.112	0.466
23187	PHLDB1	0.164	0.537
90102	PHLDB2	0.282	0.737
57157	PHTF2	0.119	0.496
9796	PHYHIP	0.063	0.353
51050	PI15	0.061	0.345
10401	PIAS3	0.052	0.39
8301	PICALM	0.096	0.482
9488	PIGB	0.075	0.44
113791	PIK3IP1	0.077	0.413
5292	PIM1	0.093	0.451
5311	PKD2	0.683	0.895
219348	PLAC9	0.161	0.561
5327	PLAT	0.203	0.628
5328	PLAU	0.288	0.692
5334	PLCL1	0.118	0.527
64857	PLEKHG2	0.117	0.493
130271	PLEKHH2	0.097	0.459
5350	PLN	0.221	0.661
5352	PLOD2	0.069	0.365
5358	PLS3	0.123	0.495
57048	PLSCR3	0.191	0.636
57088	PLSCR4	0.186	0.628
83483	PLVAP	0.119	0.464
57125	PLXDC1	0.171	0.584
84898	PLXDC2	0.774	0.903
23129	PLXND1	0.163	0.605
5376	PMP22	0.288	0.722
9240	PNMA1	0.091	0.467
55228	PNMAL1	0.241	0.688
10957	PNRC1	0.085	0.468
127435	PODN	0.179	0.588
79883	PODNL1	0.124	0.422
5420	PODXL	0.064	0.396
64091	POPDC2	0.072	0.382
10631	POSTN	0.531	0.825
8611	PPAP2A	0.133	0.547
8613	PPAP2B	0.152	0.582
196051	PPAPDC1A	0.441	0.76
5475	PPEF1	0.148	0.505
8499	PPFIA2	0.152	0.53
8496	PPFIBP1	0.071	0.419
5480	PPIC	0.111	0.473
5507	PPP1R3C	0.218	0.659
130814	PQLC3	0.08	0.446
11230	PRAF2	0.174	0.587
5547	PRCP	0.106	0.51
93166	PRDM6	0.217	0.641
5549	PRELP	0.361	0.742
144165	PRICKLE1	0.513	0.82
166336	PRICKLE2	0.263	0.703
112464	PRKCDBP	0.192	0.618
5587	PRKD1	0.4	0.803
5592	PRKG1	0.108	0.467
5621	PRNP	0.076	0.436
51334	PRR16	0.24	0.644
5396	PRRX1	0.676	0.875
5660	PSAP	0.162	0.628
5733	PTGER3	0.158	0.554
5737	PTGFR	0.08	0.418
5744	PTHLH	0.209	0.604
5764	PTN	0.086	0.394
5797	PTPRM	0.417	0.824
5803	PTPRZ1	0.063	0.356
284119	PTRF	0.737	0.909
754	PTTG1IP	0.068	0.403
7837	PXDN	0.457	0.789
9444	QKI	0.361	0.785
51715	RAB23	0.21	0.644
11031	RAB31	0.852	0.904
83871	RAB34	0.559	0.872
5865	RAB3B	0.075	0.418
23637	RABGAP1	0.061	0.361
26064	RAI14	0.527	0.836
10268	RAMP3	0.082	0.415
5915	RARB	0.059	0.35
5919	RARRES2	0.225	0.646
5924	RASGRF2	0.103	0.44
25780	RASGRP3	0.102	0.493
51285	RASL12	0.121	0.481
11228	RASSF8	0.213	0.656
23543	RBM9	0.099	0.434
5937	RBMS1	0.213	0.678
27303	RBMS3	0.181	0.628
11030	RBPMS	0.083	0.418
57333	RCN3	0.613	0.84
5962	RDX	0.118	0.517
8434	RECK	0.292	0.726
5965	RECQL	0.11	0.515
85004	RERG	0.233	0.672
23180	RFTN1	0.198	0.647
130132	RFTN2	0.197	0.644
23179	RGL1	0.138	0.553
56963	RGMA	0.087	0.405
6004	RGS16	0.285	0.669
5997	RGS2	0.164	0.624
5999	RGS4	0.153	0.522
57381	RHOJ	0.352	0.793
23433	RHOQ	0.305	0.758
10530	RIG	0.077	0.371
57494	RIMKLB	0.167	0.591
26994	RNF11	0.095	0.477
55819	RNF130	0.069	0.395
9781	RNF144A	0.291	0.738
81847	RNF146	0.081	0.459
57484	RNF150	0.164	0.564
285671	RNF180	0.234	0.679
6091	ROBO1	0.106	0.442
64221	ROBO3	0.07	0.364
4919	ROR1	0.078	0.43
4920	ROR2	0.205	0.609
64121	RRAGC	0.062	0.373
6237	RRAS	0.076	0.419
22902	RUFY3	0.061	0.362
861	RUNX1	0.139	0.498
862	RUNX1T1	0.338	0.76
860	RUNX2	0.116	0.458
9853	RUSC2	0.103	0.444
1901	S1PR1	0.15	0.596
1903	S1PR3	0.176	0.61
23034	SAMD4A	0.131	0.521
23328	SASH1	0.103	0.472
91179	SCARF2	0.262	0.686
29970	SCHIP1	0.381	0.794
6330	SCN4B	0.082	0.415
222663	SCUBE3	0.201	0.56
6383	SDC2	0.532	0.857
221935	SDK1	0.061	0.335
8436	SDPR	0.064	0.361
10484	SEC23A	0.114	0.47
22872	SEC31A	0.087	0.445
140606	SELM	0.178	0.641
6403	SELP	0.059	0.354
54910	SEMA4C	0.066	0.381
55752	2014-09-11	0.174	0.594
23176	2014-09-08	0.064	0.347
57515	SERINC1	0.112	0.539
5054	SERPINE1	0.198	0.613
5176	SERPINF1	0.772	0.902
710	SERPING1	0.463	0.817
871	SERPINH1	0.5	0.806
9792	SERTAD2	0.119	0.484
91404	SESTD1	0.059	0.367
26040	SETBP1	0.124	0.51
6423	SFRP2	0.648	0.86
6424	SFRP4	0.395	0.766
81855	SFXN3	0.129	0.504
6444	SGCD	0.256	0.673
8910	SGCE	0.271	0.743
84251	SGIP1	0.301	0.73
79834	SGK269	0.151	0.536
10044	SH2D3C	0.107	0.497
6451	SH3BGRL	0.135	0.545
9467	SH3BP5	0.264	0.71
9644	SH3PXD2A	0.21	0.586
85358	SHANK3	0.084	0.436
6464	SHC1	0.132	0.512
399694	SHC4	0.069	0.365
126669	SHE	0.082	0.422
387914	SHISA2	0.181	0.572
6556	SLC11A1	0.108	0.477
6507	SLC1A3	0.147	0.576
6574	SLC20A1	0.094	0.447
51310	SLC22A17	0.078	0.358
57419	SLC24A3	0.143	0.524
6515	SLC2A3	0.223	0.657
91252	SLC39A13	0.174	0.586
6529	SLC6A1	0.087	0.401
91607	SLFN11	0.132	0.541
55106	SLFN12	0.14	0.569
9353	SLIT2	0.443	0.818
139065	SLITRK4	0.197	0.568
353281	SLRN	0.063	0.364
6604	SMARCD3	0.159	0.595
6591	SNAI2	0.528	0.844
25992	SNED1	0.175	0.561
54861	SNRK	0.108	0.476
6645	SNTB2	0.106	0.438
112574	SNX18	0.157	0.602
92017	SNX29	0.101	0.457
51429	SNX9	0.061	0.375
9021	SOCS3	0.133	0.561
9655	SOCS5	0.236	0.678
6664	SOX11	0.133	0.495
64321	SOX17	0.08	0.413
83595	SOX7	0.129	0.529
6678	SPARC	0.901	0.918
8404	SPARCL1	0.293	0.732
23111	SPG20	0.313	0.76
8877	SPHK1	0.168	0.577
90853	SPOCD1	0.135	0.447
6695	SPOCK1	0.626	0.846
10418	SPON1	0.229	0.677
10417	SPON2	0.152	0.497
6696	SPP1	0.166	0.598
10252	SPRY1	0.082	0.411
80176	SPSB1	0.152	0.531
23380	SRGAP2	0.208	0.664
440608	SRGAP2P1	0.296	0.747
8406	SRPX	0.341	0.782
23635	SSBP2	0.077	0.466
8082	SSPN	0.746	0.892
6482	ST3GAL1	0.067	0.388
10402	ST3GAL6	0.192	0.66
81849	ST6GALNAC5	0.181	0.578
6489	ST8SIA1	0.073	0.384
6781	STC1	0.126	0.512
79689	STEAP4	0.076	0.44
2040	STOM	0.182	0.655
11037	STON1	0.426	0.819
2054	STX2	0.114	0.472
23213	SULF1	0.645	0.865
55959	SULF2	0.134	0.507
26032	SUSD5	0.188	0.599
6840	SVIL	0.089	0.403
23075	SWAP70	0.113	0.552
85360	SYDE1	0.194	0.587
81493	SYNC	0.486	0.829
23345	SYNE1	0.233	0.72
11346	SYNPO	0.148	0.581
171024	SYNPO2	0.111	0.41
23208	SYT11	0.128	0.54
6876	TAGLN	0.503	0.838
23158	TBC1D9	0.107	0.52
219899	TBCEL	0.142	0.586
6913	TBX15	0.085	0.397
6919	TCEA2	0.063	0.371
140597	TCEAL2	0.068	0.312
56849	TCEAL7	0.261	0.721
6925	TCF4	0.452	0.823
83439	TCF7L1	0.092	0.481
200132	TCTEX1D1	0.073	0.378
7010	TEK	0.202	0.661
54386	TERF2IP	0.086	0.449
7040	TGFB1	0.188	0.626
7041	TGFB1I1	0.495	0.836
7042	TGFB2	0.082	0.419
7043	TGFB3	0.149	0.577
7046	TGFBR1	0.173	0.608
7056	THBD	0.276	0.739
7057	THBS1	0.276	0.726
7058	THBS2	0.761	0.879
7070	THY1	0.732	0.886
353376	TICAM2	0.079	0.439
7075	TIE1	0.139	0.533
7076	TIMP1	0.249	0.71
7077	TIMP2	0.874	0.921
7078	TIMP3	0.386	0.763
7094	TLN1	0.111	0.469
7100	TLR5	0.074	0.429
8577	TMEFF1	0.177	0.59
55273	TMEM100	0.103	0.475
338773	TMEM119	0.295	0.705
80757	TMEM121	0.101	0.446
55654	TMEM127	0.068	0.409
219902	TMEM136	0.079	0.433
399474	TMEM200B	0.363	0.776
79652	TMEM204	0.253	0.701
79188	TMEM43	0.065	0.391
55076	TMEM45A	0.209	0.639
83604	TMEM47	0.211	0.66
54495	TMX3	0.073	0.413
3371	TNC	0.146	0.484
7130	TNFAIP6	0.185	0.622
7132	TNFRSF1A	0.11	0.498
8742	TNFSF12	0.144	0.575
7292	TNFSF4	0.337	0.755
85456	TNKS1BP1	0.065	0.361
7145	TNS1	0.257	0.709
64759	TNS3	0.065	0.37
7148	TNXB	0.115	0.49
7162	TPBG	0.094	0.488
7168	TPM1	0.077	0.408
7169	TPM2	0.163	0.554
7171	TPM4	0.172	0.583
1200	TPP1	0.081	0.456
8460	TPST1	0.403	0.805
8459	TPST2	0.062	0.363
117854	TRIM6	0.114	0.511
7216	TRO	0.158	0.486
7220	TRPC1	0.347	0.78
7227	TRPS1	0.36	0.786
1831	TSC22D3	0.188	0.655
57616	TSHZ3	0.429	0.798
10100	TSPAN2	0.16	0.557
7106	TSPAN4	0.36	0.792
10867	TSPAN9	0.085	0.413
23270	TSPYL4	0.099	0.457
85453	TSPYL5	0.577	0.868
23331	TTC28	0.128	0.542
145567	TTC7B	0.142	0.548
7846	TUBA1A	0.376	0.782
84617	TUBB6	0.52	0.845
7991	TUSC3	0.142	0.532
7291	TWIST1	0.412	0.758
57045	TWSG1	0.201	0.672
79770	TXNDC15	0.127	0.566
55075	UACA	0.192	0.59
7325	UBE2E2	0.221	0.674
92912	UBE2Q2	0.099	0.475
7357	UGCG	0.164	0.612
219699	UNC5B	0.392	0.772
6844	VAMP2	0.061	0.396
114990	VASN	0.164	0.539
10493	VAT1	0.164	0.612
1462	VCAN	0.786	0.9
7414	VCL	0.111	0.463
7424	VEGFC	0.444	0.796
389136	VGLL3	0.601	0.862
7431	VIM	0.618	0.884
79001	VKORC1	0.17	0.601
22911	WDR47	0.177	0.606
29062	WDR91	0.073	0.391
339005	WHAMML1	0.202	0.637
8840	WISP1	0.715	0.889
8839	WISP2	0.23	0.626
7472	WNT2	0.207	0.614
126374	WTIP	0.112	0.456
80014	WWC2	0.119	0.498
25937	WWTR1	0.227	0.705
165904	XIRP1	0.075	0.379
219539	YPEL4	0.093	0.459
51646	YPEL5	0.094	0.516
7533	YWHAH	0.063	0.382
26137	ZBTB20	0.146	0.554
57659	ZBTB4	0.163	0.607
140685	ZBTB46	0.069	0.391
92999	ZBTB47	0.135	0.524
219654	ZCCHC24	0.216	0.665
6935	ZEB1	0.559	0.865
9839	ZEB2	0.262	0.714
79776	ZFHX4	0.139	0.484
677	ZFP36L1	0.122	0.473
23414	ZFPM2	0.716	0.882
53349	ZFYVE1	0.081	0.458
7694	ZNF135	0.064	0.343
7757	ZNF208	0.088	0.411
219749	ZNF25	0.421	0.812
10308	ZNF267	0.077	0.433
23528	ZNF281	0.171	0.523
55422	ZNF331	0.125	0.525
149076	ZNF362	0.1	0.458
23090	ZNF423	0.136	0.52
80818	ZNF436	0.095	0.469
168544	ZNF467	0.098	0.466
84627	ZNF469	0.202	0.586
25925	ZNF521	0.617	0.863
55205	ZNF532	0.378	0.792
147947	ZNF542	0.212	0.65
374900	ZNF568	0.06	0.364
199777	ZNF626	0.067	0.373
63934	ZNF667	0.094	0.422
79891	ZNF671	0.062	0.364
342926	ZNF677	0.219	0.669
374899	ZNF829	0.059	0.363
--- 02_yellow ---
Entrez	Symbol	Scaled connectivity	kME
19	ABCA1	0.131	0.545
53	ACP2	0.142	0.557
54	ACP5	0.248	0.688
57413	AD026	0.12	0.463
55803	ADAP2	0.354	0.778
140	ADORA3	0.179	0.563
141	ADPRH	0.155	0.572
199	AIF1	0.434	0.824
231	AKR1B1	0.116	0.49
120425	AMICA1	0.175	0.596
284	ANGPT1	0.118	0.516
91526	ANKRD44	0.177	0.604
8905	AP1S2	0.217	0.671
54518	APBB1IP	0.382	0.81
200315	APOBEC3A	0.174	0.526
341	APOC1	0.29	0.688
348	APOE	0.345	0.743
9938	ARHGAP25	0.438	0.823
257106	ARHGAP30	0.338	0.792
64333	ARHGAP9	0.439	0.836
397	ARHGDIB	0.118	0.502
9459	ARHGEF6	0.347	0.782
409	ARRB2	0.128	0.496
57205	ATP10D	0.11	0.528
526	ATP6V1B2	0.172	0.63
79895	ATP8B4	0.219	0.661
10538	BATF	0.131	0.517
597	BCL2A1	0.311	0.727
330	BIRC3	0.158	0.609
644	BLVRA	0.109	0.547
695	BTK	0.271	0.723
151888	BTLA	0.171	0.583
10385	BTN2A2	0.143	0.53
170371	C10orf128	0.182	0.624
120939	C12orf59	0.106	0.471
79686	C14orf139	0.116	0.55
284021	C17orf60	0.259	0.697
128346	C1orf162	0.641	0.883
9473	C1orf38	0.309	0.758
79630	C1orf54	0.385	0.787
712	C1QA	0.599	0.881
713	C1QB	0.639	0.886
714	C1QC	0.704	0.903
718	C3	0.215	0.697
719	C3AR1	0.517	0.85
140947	C5orf20	0.129	0.514
114769	CARD16	0.133	0.547
22900	CARD8	0.143	0.559
26112	CCDC69	0.108	0.52
6362	CCL18	0.186	0.627
6347	CCL2	0.22	0.697
6352	CCL5	0.341	0.76
6355	CCL8	0.225	0.652
1230	CCR1	0.426	0.814
1231	CCR2	0.276	0.721
1234	CCR5	0.412	0.814
929	CD14	0.524	0.849
9332	CD163	0.522	0.827
4064	CD180	0.147	0.541
914	CD2	0.402	0.791
919	CD247	0.271	0.71
940	CD28	0.19	0.618
11314	CD300A	0.462	0.831
146722	CD300LF	0.295	0.734
952	CD38	0.205	0.627
915	CD3D	0.243	0.685
916	CD3E	0.184	0.6
917	CD3G	0.175	0.609
920	CD4	0.347	0.789
958	CD40	0.206	0.647
962	CD48	0.327	0.747
963	CD53	1	0.97
923	CD6	0.148	0.544
968	CD68	0.248	0.703
969	CD69	0.394	0.802
971	CD72	0.313	0.747
972	CD74	0.454	0.833
941	CD80	0.189	0.591
9308	CD83	0.223	0.675
8832	CD84	0.454	0.805
942	CD86	0.742	0.912
10225	CD96	0.235	0.679
51816	CECR1	0.299	0.741
3075	CFH	0.169	0.635
1116	CHI3L1	0.153	0.524
1118	CHIT1	0.109	0.425
10462	CLEC10A	0.11	0.496
160364	CLEC12A	0.206	0.615
9976	CLEC2B	0.394	0.813
29121	CLEC2D	0.378	0.782
50856	CLEC4A	0.429	0.812
26253	CLEC4E	0.207	0.61
64581	CLEC7A	0.58	0.87
1193	CLIC2	0.302	0.763
1240	CMKLR1	0.198	0.615
11151	CORO1A	0.205	0.638
54504	CPVL	0.154	0.574
1378	CR1	0.193	0.634
1390	CREM	0.183	0.6
56253	CRTAM	0.286	0.738
1436	CSF1R	0.461	0.817
1438	CSF2RA	0.153	0.547
1439	CSF2RB	0.426	0.828
1441	CSF3R	0.145	0.511
1493	CTLA4	0.284	0.716
1075	CTSC	0.242	0.69
1514	CTSL1	0.308	0.725
1520	CTSS	0.127	0.512
10563	CXCL13	0.419	0.81
4283	CXCL9	0.265	0.69
7852	CXCR4	0.396	0.802
10663	CXCR6	0.224	0.657
1536	CYBB	0.53	0.864
1540	CYLD	0.144	0.546
10800	CYSLTR1	0.151	0.555
27128	CYTH4	0.114	0.497
9595	CYTIP	0.29	0.74
27071	DAPP1	0.133	0.541
23312	DMXL2	0.169	0.586
85479	DNAJC5B	0.17	0.561
55619	DOCK10	0.195	0.627
1794	DOCK2	0.186	0.652
81704	DOCK8	0.281	0.74
9046	DOK2	0.307	0.757
79930	DOK3	0.241	0.701
64174	DPEP2	0.124	0.514
1806	DPYD	0.11	0.505
55332	DRAM	0.192	0.657
84034	EMILIN2	0.117	0.528
30817	EMR2	0.191	0.602
5168	ENPP2	0.152	0.611
8320	EOMES	0.125	0.485
2123	EVI2A	0.682	0.891
2124	EVI2B	0.622	0.894
51466	EVL	0.191	0.676
2162	F13A1	0.116	0.501
116496	FAM129A	0.225	0.705
54757	FAM20A	0.135	0.542
441168	FAM26F	0.407	0.793
81553	FAM49A	0.479	0.838
55026	FAM70A	0.137	0.485
26234	FBXL5	0.126	0.573
2207	FCER1G	0.793	0.919
2209	FCGR1A	0.522	0.835
2212	FCGR2A	0.167	0.585
2213	FCGR2B	0.26	0.704
9103	FCGR2C	0.169	0.617
2215	FCGR3B	0.574	0.852
2219	FCN1	0.172	0.604
83706	FERMT3	0.269	0.725
10875	FGL2	0.396	0.801
2268	FGR	0.267	0.692
2313	FLI1	0.206	0.661
2323	FLT3LG	0.117	0.472
55640	FLVCR2	0.141	0.532
752	FMNL1	0.186	0.636
23048	FNBP1	0.116	0.522
2350	FOLR2	0.18	0.592
2359	FPR3	0.512	0.822
2533	FYB	0.599	0.879
2625	GATA3	0.125	0.529
2681	GGTA1	0.237	0.686
170575	GIMAP1	0.433	0.826
55303	GIMAP4	0.634	0.888
55340	GIMAP5	0.331	0.756
474344	GIMAP6	0.505	0.858
168537	GIMAP7	0.404	0.793
155038	GIMAP8	0.324	0.765
9815	GIT2	0.143	0.572
152007	GLIPR2	0.288	0.746
2760	GM2A	0.293	0.74
9535	GMFG	0.28	0.728
54331	GNG2	0.207	0.685
10457	GPNMB	0.438	0.766
29933	GPR132	0.136	0.542
29909	GPR171	0.305	0.744
1880	GPR183	0.3	0.746
2857	GPR34	0.239	0.657
8477	GPR65	0.482	0.843
53831	GPR84	0.118	0.497
63940	GPSM3	0.147	0.571
387751	GVIN1	0.221	0.638
3003	GZMK	0.311	0.739
145864	HAPLN3	0.156	0.582
84868	HAVCR2	0.506	0.828
3055	HCK	0.43	0.825
3059	HCLS1	0.693	0.91
10870	HCST	0.338	0.781
3108	HLA-DMA	0.305	0.732
3109	HLA-DMB	0.526	0.858
3112	HLA-DOB	0.114	0.46
3113	HLA-DPA1	0.514	0.856
3115	HLA-DPB1	0.695	0.912
3117	HLA-DQA1	0.138	0.524
3119	HLA-DQB1	0.191	0.624
3122	HLA-DRA	0.533	0.865
3162	HMOX1	0.212	0.629
11234	HPS5	0.181	0.626
51171	HSD17B14	0.119	0.521
84329	HVCN1	0.241	0.709
3383	ICAM1	0.204	0.671
29851	ICOS	0.261	0.7
3428	IFI16	0.218	0.703
10437	IFI30	0.497	0.844
10261	IGSF6	0.385	0.795
10320	IKZF1	0.234	0.667
3587	IL10RA	0.771	0.937
10068	IL18BP	0.249	0.7
8809	IL18R1	0.114	0.499
50615	IL21R	0.298	0.749
3559	IL2RA	0.224	0.68
3560	IL2RB	0.24	0.677
259307	IL4I1	0.252	0.685
3575	IL7R	0.223	0.664
3676	ITGA4	0.191	0.628
3683	ITGAL	0.43	0.823
3689	ITGB2	0.504	0.835
3702	ITK	0.457	0.823
9452	ITM2A	0.223	0.666
170954	KIAA1949	0.23	0.702
200942	KLHDC8B	0.175	0.615
89857	KLHL6	0.462	0.84
3820	KLRB1	0.162	0.553
3824	KLRD1	0.265	0.726
22914	KLRK1	0.258	0.688
8564	KMO	0.273	0.712
3903	LAIR1	0.653	0.891
7805	LAPTM5	0.779	0.905
27040	LAT	0.136	0.52
7462	LAT2	0.179	0.632
3936	LCP1	0.338	0.773
3937	LCP2	0.574	0.878
5641	LGMN	0.181	0.605
10184	LHFPL2	0.201	0.648
3988	LIPA	0.223	0.619
9516	LITAF	0.13	0.544
150166	LOC150166	0.109	0.499
374443	LOC374443	0.104	0.485
9404	LPXN	0.121	0.505
120892	LRRK2	0.298	0.742
4046	LSP1	0.257	0.718
7940	LST1	0.437	0.833
9450	LY86	0.271	0.708
4063	LY9	0.172	0.571
23643	LY96	0.663	0.878
10894	LYVE1	0.116	0.512
4094	MAF	0.284	0.729
9935	MAFB	0.378	0.769
4125	MAN2B1	0.178	0.601
55016	2014-03-01	0.726	0.904
4149	MAX	0.112	0.53
64747	MFSD1	0.212	0.655
4245	MGAT1	0.135	0.59
79099	MGC5618	0.144	0.57
4321	MMP12	0.137	0.553
4332	MNDA	0.555	0.853
219972	MPEG1	0.472	0.846
51338	MS4A4A	0.639	0.866
64231	MS4A6A	0.73	0.907
58475	MS4A7	0.31	0.721
4542	MYO1F	0.294	0.747
55577	NAGK	0.228	0.685
4671	NAIP	0.187	0.576
4688	NCF2	0.462	0.807
4689	NCF4	0.143	0.54
3071	NCKAP1L	0.494	0.858
4792	NFKBIA	0.109	0.494
4794	NFKBIE	0.138	0.538
197358	NLRC3	0.246	0.682
58484	NLRC4	0.117	0.472
10577	NPC2	0.155	0.574
80896	NPL	0.306	0.717
10062	NR1H3	0.158	0.529
79627	OGFRL1	0.163	0.603
126014	OSCAR	0.15	0.551
53829	P2RY13	0.278	0.707
9934	P2RY14	0.125	0.477
64098	PARVG	0.419	0.821
80380	PDCD1LG2	0.108	0.467
5142	PDE4B	0.12	0.533
118788	PIK3AP1	0.235	0.676
5293	PIK3CD	0.208	0.67
5294	PIK3CG	0.254	0.707
23533	PIK3R5	0.168	0.603
29992	PILRA	0.313	0.748
51365	PLA1A	0.165	0.577
7941	PLA2G7	0.354	0.769
23646	PLD3	0.17	0.604
5341	PLEK	0.369	0.78
51177	PLEKHO1	0.351	0.792
80301	PLEKHO2	0.251	0.731
10154	PLXNC1	0.332	0.758
132160	PPM1M	0.183	0.647
26051	PPP1R16B	0.249	0.677
5533	PPP3CC	0.116	0.537
5538	PPT1	0.148	0.541
639	PRDM1	0.108	0.533
57580	PREX1	0.226	0.66
5579	PRKCB	0.305	0.734
5583	PRKCH	0.11	0.489
9051	PSTPIP1	0.14	0.554
5724	PTAFR	0.264	0.739
26191	PTPN22	0.176	0.597
5777	PTPN6	0.114	0.503
5788	PTPRC	0.748	0.922
5790	PTPRCAP	0.211	0.634
149628	PYHIN1	0.26	0.693
9363	RAB33A	0.128	0.492
115273	RAB42	0.212	0.612
338382	RAB7B	0.118	0.54
51762	RAB8B	0.208	0.681
5880	RAC2	0.246	0.712
10125	RASGRP1	0.297	0.726
9770	RASSF2	0.249	0.736
83937	RASSF4	0.289	0.733
83593	RASSF5	0.371	0.814
116362	RBP7	0.112	0.507
92241	RCSD1	0.229	0.658
5996	RGS1	0.345	0.761
6001	RGS10	0.192	0.623
64407	RGS18	0.387	0.79
10287	RGS19	0.206	0.656
391	RHOG	0.13	0.557
399	RHOH	0.196	0.619
6036	RNASE2	0.112	0.476
6039	RNASE6	0.269	0.704
6252	RTN1	0.171	0.623
25939	SAMHD1	0.335	0.762
64092	SAMSN1	0.555	0.874
54440	SASH3	0.199	0.645
59342	SCPEP1	0.284	0.724
10993	SDS	0.144	0.533
6397	SEC14L1	0.172	0.636
6404	SELPLG	0.263	0.746
23157	2014-09-06	0.167	0.625
5272	SERPINB9	0.112	0.512
57713	SFMBT2	0.22	0.664
6446	SGK1	0.164	0.616
10019	SH2B3	0.164	0.6
4068	SH2D1A	0.329	0.768
6614	SIGLEC1	0.186	0.598
89790	SIGLEC10	0.111	0.55
27036	SIGLEC7	0.16	0.575
140885	SIRPA	0.14	0.556
10326	SIRPB1	0.109	0.45
284759	SIRPB2	0.258	0.697
55423	SIRPG	0.125	0.51
27240	SIT1	0.115	0.478
6503	SLA	0.597	0.888
84174	SLA2	0.132	0.509
6504	SLAMF1	0.164	0.569
57823	SLAMF7	0.287	0.721
56833	SLAMF8	0.608	0.884
51296	SLC15A3	0.398	0.803
6518	SLC2A5	0.154	0.571
1318	SLC31A2	0.488	0.841
145389	SLC38A6	0.297	0.715
9056	SLC7A7	0.187	0.611
6546	SLC8A1	0.132	0.52
285195	SLC9A9	0.208	0.665
11309	SLCO2B1	0.172	0.576
64744	SMAP2	0.242	0.687
29887	SNX10	0.297	0.72
6643	SNX2	0.129	0.536
6648	SOD2	0.18	0.636
11262	SP140	0.208	0.651
6688	SPI1	0.159	0.598
9806	SPOCK2	0.14	0.529
5552	SRGN	0.594	0.869
8869	ST3GAL5	0.119	0.505
7903	ST8SIA4	0.528	0.863
23166	STAB1	0.123	0.54
6775	STAT4	0.148	0.557
9263	STK17A	0.163	0.634
9262	STK17B	0.113	0.545
56670	SUCNR1	0.273	0.717
117289	TAGAP	0.293	0.734
374403	TBC1D10C	0.25	0.691
6948	TCN2	0.135	0.558
22797	TFEC	0.7	0.891
7074	TIAM1	0.121	0.534
497189	TIFAB	0.143	0.515
201633	TIGIT	0.307	0.74
7096	TLR1	0.498	0.845
7097	TLR2	0.306	0.729
51284	TLR7	0.24	0.67
51311	TLR8	0.586	0.883
53346	TM6SF1	0.382	0.754
55281	TMEM140	0.221	0.658
79713	TMEM149	0.115	0.486
80008	TMEM156	0.148	0.563
92691	TMEM169	0.142	0.517
7127	TNFAIP2	0.117	0.517
7128	TNFAIP3	0.166	0.593
25816	TNFAIP8	0.161	0.623
7133	TNFRSF1B	0.123	0.504
7293	TNFRSF4	0.205	0.658
3604	TNFRSF9	0.169	0.603
10673	TNFSF13B	0.45	0.818
80342	TRAF3IP3	0.257	0.713
50852	TRAT1	0.162	0.562
28639	TRBC1	0.25	0.673
54209	TREM2	0.253	0.639
10346	TRIM22	0.275	0.741
51393	TRPV2	0.259	0.727
387357	TSEPA	0.316	0.734
7305	TYROBP	0.732	0.895
10791	VAMP5	0.306	0.754
7409	VAV1	0.171	0.579
7412	VCAM1	0.194	0.67
284013	VMO1	0.128	0.494
8875	VNN2	0.123	0.538
11326	VSIG4	0.342	0.751
57705	WDFY4	0.256	0.707
7456	WIPF1	0.484	0.84
257101	ZNF683	0.135	0.511
128611	ZNF831	0.127	0.489
--- 03_black ---
Entrez	Symbol	Scaled connectivity	kME
18	ABAT	0.35	0.737
10005	ACOT8	0.291	0.687
79913	ACTR5	0.46	0.691
23394	ADNP	0.549	0.794
11047	ADRM1	0.542	0.778
191	AHCY	0.593	0.811
150209	AIFM3	0.089	0.451
84079	ANKRD27	0.229	0.641
134548	ANKRD43	0.181	0.6
374	AREG	0.166	0.551
55738	ARFGAP1	0.35	0.676
10564	ARFGEF2	0.254	0.636
10139	ARFRP1	0.246	0.625
1820	ARID3A	0.218	0.603
171023	ASXL1	0.846	0.865
514	ATP5E	0.219	0.573
10079	ATP9A	0.439	0.768
9334	B4GALT5	0.27	0.593
55653	BCAS4	0.139	0.506
84446	BRSK1	0.174	0.562
163183	C19orf46	0.16	0.578
54994	C20orf11	0.634	0.804
51526	C20orf111	0.542	0.797
140688	C20orf112	0.231	0.621
128486	C20orf142	0.333	0.72
55969	C20orf24	0.505	0.783
25980	C20orf4	0.436	0.757
57002	C7orf36	0.228	0.652
81928	CABLES2	0.295	0.632
9139	CBFA2T2	0.29	0.67
51654	CDK5RAP1	0.441	0.716
1045	CDX2	0.221	0.639
84181	CHD6	0.205	0.605
128866	CHMP4B	0.837	0.875
1124	CHN2	0.129	0.514
1299	COL9A3	0.267	0.64
149951	COMMD7	0.484	0.759
8904	CPNE1	0.591	0.791
1434	CSE1L	0.457	0.739
56259	CTNNBL1	0.495	0.739
5476	CTSA	0.233	0.617
55861	DBNDD2	0.457	0.765
55661	DDX27	0.832	0.858
60625	DHX35	0.175	0.516
11083	DIDO1	0.515	0.755
22839	DLGAP4	0.259	0.605
80331	DNAJC5	0.353	0.709
116092	DNTTIP1	0.215	0.59
8813	DPM1	0.571	0.798
79980	DSN1	0.233	0.594
83658	DYNLRB1	0.698	0.825
55741	EDEM2	0.303	0.614
8894	EIF2S2	0.205	0.559
3692	EIF6	0.745	0.84
63916	ELMO2	0.394	0.717
2069	EREG	0.186	0.562
51614	ERGIC3	0.743	0.852
83715	ESPN	0.311	0.709
152877	FAM53A	0.169	0.549
10160	FARP1	0.23	0.662
440129	FLJ26086	0.093	0.453
150538	FLJ32063	0.049	0.304
375096	FLJ44670	0.16	0.564
81544	GDPD5	0.258	0.654
2686	GGT7	0.294	0.707
26205	GMEB2	0.356	0.657
2786	GNG4	0.217	0.622
26996	GPR160	0.158	0.573
29899	GPSM2	0.163	0.591
2937	GSS	0.498	0.763
9569	GTF2IRD1	0.176	0.611
26164	GTPBP5	0.222	0.562
55766	H2AFJ	0.166	0.587
414777	HCG18	0.142	0.526
81502	HM13	0.343	0.654
51098	IFT52	0.39	0.719
3549	IHH	0.204	0.633
163702	IL28RA	0.151	0.57
83737	ITCH	0.189	0.568
389434	IYD	0.12	0.519
8645	KCNK5	0.183	0.583
9675	KIAA0406	0.712	0.828
57148	KIAA1219	0.411	0.718
9371	KIF3B	0.645	0.822
200169	LOC200169	0.133	0.517
440928	LOC440928	0.19	0.599
65998	LOC65998	0.253	0.659
79442	LRRC2	0.159	0.583
149986	LSM14B	0.143	0.533
58530	LY6G6D	0.205	0.62
4065	LY75	0.08	0.427
63905	MANBAL	0.311	0.605
84557	MAP1LC3A	0.244	0.633
5603	MAPK13	0.225	0.638
22919	MAPRE1	0.493	0.759
92806	MGC16385	0.163	0.533
27304	MOCS3	0.268	0.65
4354	MPP1	0.143	0.529
4609	MYC	0.197	0.61
8202	NCOA3	0.273	0.637
57727	NCOA5	0.288	0.68
23054	NCOA6	0.773	0.848
57446	NDRG3	0.382	0.685
4734	NEDD4	0.146	0.521
4758	NEU1	0.152	0.561
140825	NEURL2	0.155	0.541
9603	NFE2L3	0.105	0.489
9054	NFS1	0.689	0.831
8856	NR1I2	0.179	0.616
9885	OSBPL2	0.412	0.735
53354	PANK1	0.116	0.526
64282	PAPD5	0.174	0.541
63935	PCIF1	0.145	0.569
55251	PCMTD2	0.381	0.732
81572	PDRG1	0.642	0.803
5203	PFDN4	0.375	0.718
51230	PHF20	0.228	0.58
51604	PIGT	0.21	0.594
128869	PIGU	0.777	0.861
84647	PLA2G12B	0.194	0.605
5326	PLAGL2	0.56	0.822
5335	PLCG1	0.312	0.673
135293	PM20D2	0.188	0.579
23509	POFUT1	0.628	0.841
25824	PRDX5	0.149	0.54
5576	PRKAR2A	0.164	0.588
24148	PRPF6	0.325	0.69
5688	PSMA7	0.52	0.769
5770	PTPN1	0.286	0.605
11264	PXMP4	0.522	0.791
23475	QPRT	0.19	0.629
22913	RALY	0.442	0.751
9584	RBM39	0.344	0.67
55905	RNF114	0.572	0.814
140823	ROMO1	0.476	0.723
22934	RPIA	0.174	0.606
6185	RPN2	0.525	0.768
58490	RPRD1B	0.652	0.793
6227	RPS21	0.138	0.458
23314	SATB2	0.219	0.636
51282	SCAND1	0.326	0.651
22937	SCAP	0.172	0.608
10955	SERINC3	0.368	0.714
64849	SLC13A3	0.2	0.569
63910	SLC17A9	0.183	0.522
51006	SLC35C2	0.457	0.78
283375	SLC39A5	0.12	0.524
8884	SLC5A6	0.283	0.701
128439	SNHG11	0.37	0.725
90203	SNX21	0.265	0.63
9825	SPATA2	0.567	0.819
26039	SS18L1	0.447	0.72
6767	ST13	0.147	0.538
6780	STAU1	1	0.904
6789	STK4	0.37	0.688
6874	TAF4	0.59	0.804
6932	TCF7	0.167	0.591
10732	TCFL5	0.375	0.711
60436	TGIF2	0.374	0.722
7089	TLE2	0.194	0.609
9777	TM9SF4	0.672	0.833
387521	TMEM189	0.246	0.606
10953	TOMM34	0.373	0.733
112858	TP53RK	0.725	0.865
7165	TPD52L2	0.422	0.71
22974	TPX2	0.379	0.699
26133	TRPC4AP	0.501	0.782
7105	TSPAN6	0.305	0.721
79183	TTPAL	0.321	0.667
11065	UBE2C	0.352	0.679
7335	UBE2V1	0.808	0.862
54963	UCKL1	0.431	0.766
55245	UQCC	0.401	0.73
10451	VAV3	0.262	0.68
7429	VIL1	0.148	0.543
54915	YTHDF1	0.76	0.84
7529	YWHAB	0.607	0.811
84619	ZGPAT	0.433	0.725
23613	ZMYND8	0.387	0.748
7764	ZNF217	0.231	0.592
140831	ZSWIM3	0.384	0.746
--- 04_steelblue ---
Entrez	Symbol	Scaled connectivity	kME
262	AMD1	0.289	0.588
54443	ANLN	0.501	0.689
9824	ARHGAP11A	0.441	0.688
55723	ASF1B	0.263	0.581
259266	ASPM	0.5	0.691
79915	ATAD5	0.249	0.548
9212	AURKB	0.572	0.752
580	BARD1	0.35	0.597
332	BIRC5	0.551	0.753
672	BRCA1	0.298	0.623
699	BUB1	0.682	0.778
701	BUB1B	1	0.83
220042	C11orf82	0.279	0.575
55010	C12orf48	0.508	0.724
55320	C14orf106	0.199	0.488
90417	C15orf23	0.617	0.741
90381	C15orf42	0.301	0.572
55732	C1orf112	0.291	0.557
79000	C1orf135	0.372	0.682
54069	C21orf45	0.371	0.665
387103	C6orf173	0.336	0.611
57082	CASC5	0.561	0.716
54908	CCDC99	0.321	0.595
890	CCNA2	0.822	0.81
891	CCNB1	0.734	0.79
9133	CCNB2	0.744	0.785
899	CCNF	0.381	0.663
983	CDC2	0.677	0.762
991	CDC20	0.497	0.713
993	CDC25A	0.481	0.724
995	CDC25C	0.301	0.591
8318	CDC45L	0.541	0.736
990	CDC6	0.497	0.714
8317	CDC7	0.316	0.621
83461	CDCA3	0.566	0.721
113130	CDCA5	0.504	0.732
55143	CDCA8	0.322	0.606
1033	CDKN3	0.591	0.737
81620	CDT1	0.376	0.676
1058	CENPA	0.582	0.745
1062	CENPE	0.485	0.705
1063	CENPF	0.449	0.636
64105	CENPK	0.374	0.614
91687	CENPL	0.349	0.625
79019	CENPM	0.389	0.664
55839	CENPN	0.36	0.659
55165	CEP55	0.871	0.818
84131	CEP78	0.307	0.609
494143	CHAC2	0.335	0.629
10036	CHAF1A	0.525	0.745
8208	CHAF1B	0.408	0.679
150468	CKAP2L	0.342	0.613
1163	CKS1B	0.302	0.59
51805	COQ3	0.318	0.624
8727	CTNNAL1	0.297	0.571
1503	CTPS	0.25	0.562
55635	DEPDC1	0.67	0.767
55789	DEPDC1B	0.364	0.657
9787	DLGAP5	0.847	0.807
1763	DNA2	0.399	0.639
23234	DNAJC9	0.321	0.602
1786	DNMT1	0.425	0.664
29980	DONSON	0.332	0.628
51514	DTL	0.521	0.72
1841	DTYMK	0.357	0.634
144455	E2F7	0.575	0.74
79733	E2F8	0.494	0.709
10969	EBNA1BP2	0.173	0.479
1894	ECT2	0.48	0.695
9156	EXO1	0.339	0.65
2146	EZH2	0.334	0.612
348235	FAM33A	0.265	0.572
113115	FAM54A	0.576	0.758
54478	FAM64A	0.318	0.598
389835	FAM72A	0.31	0.597
55215	FANCI	0.684	0.777
57697	FANCM	0.277	0.577
26271	FBXO5	0.525	0.712
2237	FEN1	0.773	0.807
51659	GINS2	0.308	0.609
64785	GINS3	0.548	0.742
51053	GMNN	0.31	0.613
51512	GTSE1	0.612	0.767
3014	H2AFX	0.264	0.553
3015	H2AFZ	0.537	0.719
8520	HAT1	0.251	0.55
3070	HELLS	0.492	0.699
93323	HICE1	0.358	0.648
55355	HJURP	0.723	0.79
3148	HMGB2	0.333	0.589
3161	HMMR	0.345	0.624
3183	HNRNPC	0.191	0.5
9768	KIAA0101	0.746	0.768
57650	KIAA1524	0.436	0.695
3832	KIF11	0.949	0.835
9928	KIF14	0.586	0.721
81930	KIF18A	0.621	0.764
146909	KIF18B	0.397	0.658
10112	KIF20A	0.771	0.789
9585	KIF20B	0.555	0.688
3835	KIF22	0.271	0.58
9493	KIF23	0.854	0.816
11004	KIF2C	0.457	0.684
3833	KIFC1	0.423	0.674
9735	KNTC1	0.381	0.637
79944	L2HGDH	0.258	0.588
81691	LOC81691	0.271	0.555
4085	MAD2L1	0.661	0.751
84930	MASTL	0.316	0.56
55388	MCM10	0.717	0.794
4171	MCM2	0.563	0.753
4172	MCM3	0.417	0.665
4174	MCM5	0.335	0.632
4175	MCM6	0.575	0.764
9833	MELK	0.675	0.78
4288	MKI67	0.604	0.731
84057	MND1	0.716	0.781
9801	MRPL19	0.338	0.634
4436	MSH2	0.346	0.631
2956	MSH6	0.213	0.502
4678	NASP	0.264	0.564
9918	NCAPD2	0.377	0.63
23310	NCAPD3	0.334	0.618
64151	NCAPG	0.521	0.728
23397	NCAPH	0.636	0.76
55247	NEIL3	0.396	0.646
4751	NEK2	0.656	0.747
83540	NUF2	0.343	0.599
51203	NUSAP1	0.771	0.776
11339	OIP5	0.784	0.791
23594	ORC6L	0.4	0.66
283871	PGP	0.273	0.586
5347	PLK1	0.357	0.643
10733	PLK4	0.583	0.728
5427	POLE2	0.529	0.733
9055	PRC1	0.898	0.81
5052	PRDX1	0.151	0.434
29127	RACGAP1	0.705	0.782
5888	RAD51	0.437	0.685
8438	RAD54L	0.482	0.715
5985	RFC5	0.739	0.792
6240	RRM1	0.315	0.588
6241	RRM2	0.632	0.765
163786	SASS6	0.567	0.758
79801	SHCBP1	0.634	0.763
10051	SMC4	0.446	0.657
79622	SNRNP25	0.283	0.59
6627	SNRPA1	0.289	0.547
6636	SNRPF	0.469	0.715
10615	SPAG5	0.579	0.753
57405	SPC25	0.374	0.648
6491	STIL	0.568	0.763
79723	SUV39H2	0.365	0.659
10492	SYNCRIP	0.237	0.541
10460	TACC3	0.516	0.729
6877	TAF5	0.381	0.648
6996	TDG	0.184	0.453
10189	THOC4	0.225	0.546
8914	TIMELESS	0.506	0.736
54962	TIPIN	0.622	0.719
7083	TK1	0.48	0.711
55706	TMEM48	0.413	0.682
114034	TOE1	0.124	0.37
7153	TOP2A	0.368	0.642
9319	TRIP13	0.376	0.662
10024	TROAP	0.379	0.661
10102	TSFM	0.126	0.398
7272	TTK	0.578	0.74
10376	TUBA1B	0.258	0.553
29089	UBE2T	0.557	0.733
29128	UHRF1	0.62	0.769
7374	UNG	0.357	0.646
7398	USP1	0.392	0.657
11169	WDHD1	0.594	0.75
25886	WDR51A	0.409	0.686
55055	ZWILCH	0.575	0.73
11130	ZWINT	0.998	0.845
--- 05_red ---
Entrez	Symbol	Scaled connectivity	kME
10349	ABCA10	0.243	0.631
111	ADCY5	0.21	0.568
248	ALPI	0.206	0.569
338692	ANKRD13D	0.317	0.679
124401	ANKS3	0.263	0.651
57636	ARHGAP23	0.225	0.623
127124	ATP6V1G3	0.335	0.721
8538	BARX2	0.208	0.606
79444	BIRC7	0.575	0.81
256329	C11orf35	0.261	0.654
55237	C14orf115	0.292	0.677
283600	C14orf68	0.21	0.598
283860	C16orf81	0.662	0.839
164127	C1orf65	0.559	0.811
128653	C20orf141	0.365	0.712
140843	C20orf181	0.702	0.832
84536	C21orf67	0.259	0.659
25770	C22orf31	0.566	0.806
165100	C2orf57	0.349	0.725
152065	C3orf22	0.24	0.635
90288	C3orf25	0.436	0.763
51622	C7orf28A	0.214	0.591
11092	C9orf9	0.259	0.658
8913	CACNA1G	0.182	0.58
59284	CACNG7	0.241	0.648
59283	CACNG8	0.297	0.667
57863	CADM3	0.316	0.698
92558	CCDC64	0.263	0.668
10850	CCL27	0.239	0.63
974	CD79B	0.954	0.901
64072	CDH23	0.511	0.784
1038	CDR1	0.841	0.874
1146	CHRNG	0.609	0.82
90868	COE2	0.194	0.578
1325	CORT	0.216	0.636
84699	CREB3L3	0.229	0.619
4253	CTAGE5	0.273	0.672
80231	CXorf21	0.277	0.692
11283	CYP4F8	0.237	0.635
245908	DEFB105A	0.307	0.696
26222	DGCR10	0.216	0.595
1723	DHODH	0.31	0.704
148252	DIRAS1	0.423	0.736
171582	DKFZp761H2121	0.213	0.595
54943	DNAJC28	0.246	0.67
554175	DNM1P33	0.399	0.737
64180	DPEP3	0.22	0.608
57453	DSCAML1	0.236	0.63
1834	DSPP	1	0.906
57593	EBF4	0.422	0.75
63036	ELA2A	0.239	0.642
2056	EPO	0.267	0.654
2155	F7	0.51	0.789
149647	FAM71A	0.276	0.672
2220	FCN2	0.245	0.643
2251	FGF6	0.242	0.636
2253	FGF8	0.369	0.717
440867	FLJ16124	0.183	0.588
80126	FLJ23185	0.639	0.824
200317	FLJ23865	0.257	0.64
403150	FLJ31356	0.249	0.643
2324	FLT4	0.311	0.682
79187	FSD1	0.276	0.658
23105	FSTL4	0.274	0.665
2527	FUT5	0.459	0.757
2529	FUT7	0.203	0.571
[truncated: 65,460 more rows]

## Sheet: Glioma
=== 35_Glioma_GSE16011_U133Plus_276_Netherlands ===
--- 01_purple ---
Entrez	Symbol	Scaled connectivity	kME
51166	AADAT	0.176	0.505
80755	AARSD1	0.161	0.485
60496	AASDHPPT	0.295	0.644
26574	AATF	0.2	0.54
18	ABAT	0.352	0.671
21	ABCA3	0.218	0.537
10057	ABCC5	0.259	0.627
6833	ABCC8	0.342	0.671
57406	ABHD6	0.3	0.644
41	ACCN2	0.343	0.666
55515	ACCN4	0.325	0.666
51412	ACTL6B	0.581	0.74
10121	ACTR1A	0.202	0.538
53616	ADAM22	0.367	0.713
171019	ADAMTS19	0.201	0.544
80070	ADAMTS20	0.219	0.542
119	ADD2	0.201	0.543
84890	ADO	0.277	0.645
2334	AFF2	0.293	0.649
3899	AFF3	0.308	0.669
9049	AIP	0.325	0.644
8165	AKAP1	0.278	0.646
11215	AKAP11	0.201	0.538
9472	AKAP6	0.426	0.738
9465	AKAP7	0.188	0.504
221264	AKD2	0.193	0.536
214	ALCAM	0.411	0.726
7915	ALDH5A1	0.293	0.637
79868	ALG13	0.104	0.348
121642	ALKBH2	0.208	0.55
268	AMH	0.205	0.569
196394	AMN1	0.335	0.675
51421	AMOTL2	0.462	0.75
23452	ANGPTL2	0.298	0.635
57763	ANKRA2	0.184	0.532
124930	ANKRD13B	0.383	0.715
23243	ANKRD28	0.218	0.56
51239	ANKRD39	0.142	0.417
157567	ANKRD46	0.674	0.816
79722	ANKRD55	0.276	0.6
203859	ANO5	0.247	0.555
8120	AP3B2	0.299	0.612
26985	AP3M1	0.321	0.688
321	APBA2	0.226	0.565
8874	ARHGEF7	0.231	0.577
23229	ARHGEF9	0.399	0.705
5926	ARID4A	0.248	0.607
403	ARL3	0.32	0.672
55156	ARMC1	0.305	0.672
25852	ARMC8	0.189	0.496
51309	ARMCX1	0.364	0.723
158947	ARMCX4	0.583	0.81
9915	ARNT2	0.142	0.4
57412	AS3MT	0.193	0.514
51665	ASB1	0.294	0.652
79754	ASB13	0.414	0.728
51008	ASCC1	0.23	0.571
429	ASCL1	0.526	0.777
25842	ASF1A	0.448	0.766
432	ASGR1	0.272	0.62
54529	ASNSD1	0.234	0.613
253982	ASPHD1	0.387	0.655
460	ASTN1	0.258	0.581
84896	ATAD1	0.509	0.766
85300	ATCAY	0.809	0.832
11101	ATE1	0.264	0.615
472	ATM	0.16	0.443
84913	ATOH8	0.552	0.763
517	ATP5G2	0.301	0.636
10396	ATP8A1	0.339	0.682
26033	ATRNL1	0.237	0.552
25814	ATXN10	0.163	0.472
51582	AZIN1	0.279	0.648
11041	B3GNT1	0.171	0.462
577	BAI3	0.381	0.697
29994	BAZ2B	0.125	0.381
9564	BCAR1	0.266	0.632
605	BCL7A	0.512	0.765
613	BCR	0.439	0.722
55859	BEX1	0.379	0.693
56271	BEX4	0.238	0.549
637	BID	0.358	0.692
57448	BIRC6	0.131	0.401
54841	BIVM	0.285	0.659
650	BMP2	0.521	0.765
2186	BPTF	0.257	0.633
27154	BRPF3	0.187	0.535
60680	BRUNOL5	0.331	0.629
60677	BRUNOL6	0.207	0.531
54014	BRWD1	0.231	0.615
9044	BTAF1	0.221	0.581
689	BTF3	0.206	0.538
8945	BTRC	0.258	0.619
9184	BUB3	0.274	0.643
9256	BZRAP1	0.35	0.641
56652	C10orf2	0.405	0.727
27291	C10orf28	0.127	0.431
118924	C10orf4	0.245	0.587
119392	C10orf78	0.246	0.591
80007	C10orf88	0.248	0.618
79946	C10orf95	0.192	0.523
56946	C11orf30	0.412	0.728
283294	C11orf47	0.195	0.537
79096	C11orf49	0.258	0.582
28970	C11orf54	0.176	0.482
55216	C11orf57	0.203	0.552
54494	C11orf71	0.206	0.537
29902	C12orf24	0.533	0.774
91298	C12orf29	0.171	0.495
84915	C12orf34	0.619	0.794
51275	C12orf47	0.208	0.56
63894	C14orf133	0.212	0.556
80035	C15orf28	0.117	0.36
65259	C16orf28	0.211	0.534
57020	C16orf62	0.209	0.523
79014	C16orf67	0.19	0.521
388327	C17orf100	0.213	0.585
125144	C17orf45	0.292	0.604
56985	C17orf48	0.226	0.547
147081	C17orf69	0.334	0.711
147341	C18orf23	0.321	0.629
199775	C19orf9	0.195	0.532
441951	C20orf199	0.269	0.599
54059	C21orf57	0.212	0.537
94104	C21orf66	0.204	0.574
257103	C21orf86	0.22	0.58
150291	C22orf27	0.227	0.571
388886	C22orf36	0.218	0.578
128977	C22orf39	0.224	0.589
9854	C2CD2L	0.183	0.489
285322	C3orf53	0.227	0.572
151963	C3orf59	0.285	0.633
114915	C5orf26	0.667	0.787
65250	C5orf42	0.312	0.692
51149	C5orf45	0.217	0.572
79969	C6orf134	0.332	0.683
84553	C6orf168	0.474	0.756
387104	C6orf174	0.297	0.639
80069	C6orf208	0.253	0.624
50854	C6orf48	0.354	0.665
375607	C7orf52	0.264	0.608
286122	C8orf31	0.212	0.564
203080	C8orf5	0.143	0.416
84302	C9orf125	0.291	0.645
89958	C9orf140	0.35	0.684
138241	C9orf85	0.217	0.572
773	CACNA1A	0.243	0.578
10369	CACNG2	0.783	0.814
27092	CACNG4	0.255	0.596
253559	CADM2	0.333	0.664
819	CAMLG	0.416	0.71
157922	CAMSAP1	0.258	0.624
23271	CAMSAP1L1	0.511	0.769
4076	CAPRIN1	0.232	0.581
22794	CASC3	0.339	0.702
64921	CASD1	0.247	0.608
10367	CBARA1	0.548	0.771
84869	CBR4	0.225	0.565
10951	CBX1	0.204	0.565
883	CCBL1	0.307	0.674
112869	CCDC101	0.305	0.668
137196	CCDC26	0.19	0.49
79780	CCDC82	0.235	0.594
55702	CCDC94	0.147	0.46
57820	CCNB1IP1	0.29	0.647
901	CCNG2	0.179	0.496
54619	CCNJ	0.261	0.618
905	CCNT2	0.202	0.575
7203	CCT3	0.174	0.522
934	CD24	0.24	0.582
57514	CDGAP	0.305	0.636
1008	CDH10	0.232	0.564
1007	CDH9	0.208	0.518
8851	CDK5R1	0.566	0.751
1024	CDK8	0.265	0.62
1027	CDKN1B	0.25	0.631
27440	CECR5	0.207	0.564
27439	CECR6	0.567	0.792
1951	CELSR3	0.51	0.769
9859	CEP170	0.251	0.59
9702	CEP57	0.308	0.66
23177	CEP68	0.837	0.864
79598	CEP97	0.221	0.592
150356	CHADL	0.181	0.464
1107	CHD3	0.167	0.51
55636	CHD7	0.25	0.602
1114	CHGB	0.653	0.789
23332	CLASP1	0.222	0.581
23122	CLASP2	0.682	0.817
1047	CLGN	0.208	0.572
1207	CLNS1A	0.285	0.65
116173	CMTM5	0.345	0.669
57472	CNOT6	0.372	0.725
9337	CNOT8	0.211	0.579
25927	CNRIP1	0.645	0.81
93058	COQ10A	0.17	0.493
51805	COQ3	0.136	0.427
23603	CORO1C	0.228	0.57
79585	CORO7	0.135	0.414
1355	COX15	0.271	0.616
22849	CPEB3	0.449	0.717
57585	CRAMP1L	0.305	0.663
148327	CREB3L4	0.315	0.675
1387	CREBBP	0.213	0.584
1400	CRMP1	0.325	0.648
51747	CROP	0.27	0.641
55118	CRTAC1	0.66	0.803
1408	CRY2	0.576	0.763
9946	CRYZL1	0.315	0.678
64478	CSMD1	0.21	0.534
114788	CSMD3	0.683	0.822
23283	CSTF2T	0.547	0.793
29119	CTNNA3	0.217	0.529
83992	CTTNBP2	0.462	0.759
79004	CUEDC2	0.475	0.763
10659	CUGBP2	0.199	0.508
8452	CUL3	0.204	0.563
51076	CUTC	0.183	0.499
23316	CUX2	0.404	0.712
55280	CWF19L1	0.276	0.638
80319	CXXC4	0.605	0.816
9142	CXorf1	0.274	0.62
1571	CYP2E1	0.212	0.558
9267	CYTH1	0.216	0.57
117154	DACH2	0.233	0.552
10671	DCTN6	0.214	0.555
55208	DCUN1D2	0.196	0.56
1641	DCX	0.239	0.568
80821	DDHD1	0.193	0.499
29118	DDX25	0.243	0.579
11325	DDX42	0.203	0.559
9879	DDX46	0.18	0.543
1655	DDX5	0.135	0.41
23258	DENND5A	0.254	0.578
160518	DENND5B	0.224	0.599
55070	DET1	0.237	0.62
8220	DGCR14	0.225	0.593
9993	DGCR2	0.266	0.617
1608	DGKG	0.196	0.471
9162	DGKI	0.203	0.525
1609	DGKQ	0.228	0.582
1725	DHPS	0.234	0.595
55526	DHTKD1	0.303	0.661
23181	DIP2A	0.133	0.43
22982	DIP2C	0.278	0.651
85455	DISP2	0.22	0.537
57183	DKFZP761N09121	0.264	0.617
93429	DKFZp434J0226	0.258	0.606
1741	DLG3	0.27	0.604
28514	DLL1	0.25	0.609
56521	DNAJC12	0.419	0.722
202052	DNAJC18	0.391	0.714
373863	DND1	0.277	0.653
92737	DNER	0.328	0.662
55715	DOK4	0.43	0.719
220164	DOK6	0.451	0.729
23033	DOPEY1	0.302	0.666
5977	DPF2	0.258	0.615
1804	DPP6	0.253	0.586
1821	DRP2	0.523	0.77
1826	DSCAM	0.324	0.665
57453	DSCAML1	0.533	0.787
56931	DUS3L	0.118	0.427
78986	DUSP26	0.898	0.85
285193	DUSP28	0.219	0.553
1852	DUSP9	0.31	0.677
9666	DZIP3	0.283	0.63
84650	EBPL	0.302	0.642
51295	ECSIT	0.326	0.666
1933	EEF1B2	0.27	0.603
10278	EFS	0.366	0.714
83939	EIF2A	0.408	0.682
8661	EIF3A	0.249	0.589
8664	EIF3D	0.204	0.526
3646	EIF3E	0.415	0.69
8667	EIF3H	0.534	0.757
51386	EIF3L	0.635	0.817
1975	EIF4B	0.491	0.732
1979	EIF4EBP2	0.159	0.486
56478	EIF4ENIF1	0.221	0.595
1993	ELAVL2	0.278	0.593
1995	ELAVL3	0.235	0.566
1996	ELAVL4	0.216	0.522
114794	ELFN2	0.29	0.625
9844	ELMO1	0.345	0.681
55140	ELP3	0.215	0.579
2021	ENDOG	0.221	0.574
80314	EPC1	0.399	0.73
26122	EPC2	0.209	0.56
2047	EPHB1	0.239	0.59
22905	EPN2	0.203	0.508
283849	EXOC3L	0.201	0.554
54536	EXOC6	0.284	0.645
90362	FAM110B	0.557	0.783
150864	FAM117B	0.241	0.619
205147	FAM123C	0.238	0.566
286499	FAM133A	0.357	0.697
220965	FAM13C	0.465	0.75
317662	FAM149B1	0.241	0.592
27112	FAM155B	0.203	0.511
23172	FAM175B	0.205	0.554
283635	FAM177A1	0.227	0.57
55719	FAM178A	0.264	0.62
83723	FAM57B	0.495	0.76
150946	FAM59B	0.199	0.527
57795	FAM5B	0.291	0.631
440078	FAM66C	0.221	0.549
143684	FAM76B	0.157	0.494
157638	FAM84B	0.475	0.758
2197	FAU	0.287	0.627
79176	FBXL15	0.248	0.575
84961	FBXL20	0.308	0.685
80204	FBXO11	0.279	0.634
26226	FBXW4P1	0.25	0.605
9873	FCHSD2	0.672	0.816
55612	FERMT1	0.602	0.791
2257	FGF12	0.328	0.649
2258	FGF13	0.271	0.618
2259	FGF14	0.31	0.65
56008	FLJ11236	0.407	0.748
197319	FLJ12986	0.197	0.563
80164	FLJ22184	0.353	0.694
124923	FLJ25006	0.144	0.432
285759	FLJ34503	0.168	0.424
222183	FLJ37078	0.264	0.595
285264	FLJ37228	0.327	0.638
441357	FLJ37858	0.274	0.618
202020	FLJ39653	0.138	0.429
400073	FLJ40142	0.271	0.623
23769	FLRT1	0.472	0.748
2332	FMR1	0.254	0.618
3344	FOXN2	0.248	0.617
55572	FOXRED1	0.242	0.588
10023	FRAT1	0.296	0.669
23401	FRAT2	0.167	0.476
22844	FRMPD1	0.292	0.651
84443	FRMPD3	0.176	0.498
10129	FRY	0.478	0.752
79187	FSD1	0.465	0.733
53826	FXYD6	0.502	0.763
2550	GABBR1	0.495	0.72
2556	GABRA3	0.302	0.622
2562	GABRB3	0.564	0.755
10912	GADD45G	0.204	0.546
114805	GALNT13	0.772	0.821
253959	GARNL1	0.336	0.687
84253	GARNL3	0.196	0.529
60674	GAS5	0.219	0.542
8729	GBF1	0.217	0.588
54332	GDAP1	0.76	0.814
78997	GDAP1L1	0.596	0.78
284161	GDPD1	0.256	0.618
2674	GFRA1	0.22	0.559
80318	GKAP1	0.237	0.606
113263	GLCCI1	0.227	0.581
84662	GLIS2	0.203	0.535
8001	GLRA3	0.221	0.526
2743	GLRB	0.29	0.627
2770	GNAI1	0.222	0.561
2774	GNAL	0.347	0.65
10399	GNB2L1	0.114	0.348
2786	GNG4	0.194	0.539
23015	GOLGA8A	0.175	0.493
57120	GOPC	0.164	0.491
65056	GPBP1	0.127	0.433
221914	GPC2	0.093	0.305
10243	GPHN	0.257	0.615
2822	GPLD1	0.261	0.634
2823	GPM6A	0.251	0.584
84435	GPR123	0.448	0.733
57512	GPR158	0.404	0.717
23432	GPR161	0.147	0.46
27239	GPR162	0.368	0.691
2842	GPR19	0.247	0.601
54329	GPR85	0.28	0.621
114787	GPRIN1	0.218	0.522
26086	GPSM1	0.234	0.584
57476	GRAMD1B	0.308	0.607
2891	GRIA2	0.387	0.706
2892	GRIA3	0.249	0.583
2893	GRIA4	0.445	0.736
2894	GRID1	0.266	0.606
2895	GRID2	0.187	0.497
2900	GRIK4	0.272	0.606
116443	GRIN3A	0.241	0.558
2915	GRM5	0.171	0.435
2941	GSTA4	0.598	0.81
2963	GTF2F2	0.199	0.53
55506	H2AFY2	0.292	0.658
3021	H3F3B	0.242	0.615
3030	HADHA	0.19	0.483
1404	HAPLN1	0.193	0.481
414777	HCG18	0.221	0.586
57657	HCN3	0.408	0.729
9759	HDAC4	0.413	0.74
50810	HDGFRP3	0.25	0.598
54497	HEATR5B	0.175	0.509
8925	HERC1	0.302	0.662
55502	HES6	0.324	0.696
124790	HEXIM2	0.223	0.544
25988	HINFP	0.175	0.503
9026	HIP1R	0.595	0.773
92815	HIST3H2A	0.295	0.667
51617	HMP19	0.431	0.7
3166	HMX1	0.273	0.652
51155	HN1	0.142	0.443
10949	HNRNPA0	0.262	0.634
3189	HNRNPH3	0.266	0.636
9987	HNRPDL	0.145	0.445
89781	HPS4	0.283	0.659
55806	HR	0.359	0.684
11255	HRH3	0.272	0.604
83693	HSDL1	0.182	0.491
3298	HSF2	0.362	0.705
11077	HSF2BP	0.323	0.682
130026	ICA1L	0.26	0.625
22858	ICK	0.216	0.574
3397	ID1	0.211	0.535
24138	IFIT5	0.259	0.62
84966	IGSF21	0.265	0.588
64376	IKZF5	0.372	0.704
11141	IL1RAPL1	0.345	0.686
3615	IMPDH2	0.273	0.596
9118	INA	0.796	0.819
84289	ING5	0.208	0.583
3628	INPP1	0.348	0.664
10527	IPO7	0.27	0.61
133746	JMY	0.2	0.553
8629	JRK	0.214	0.595
89890	KBTBD6	0.539	0.792
84078	KBTBD7	0.317	0.691
7881	KCNAB1	0.274	0.579
3745	KCNB1	0.286	0.582
3747	KCNC2	0.225	0.53
90134	KCNH7	0.185	0.5
30818	KCNIP3	0.487	0.751
3767	KCNJ11	0.19	0.464
3777	KCNK3	0.469	0.727
10089	KCNK7	0.219	0.523
10242	KCNMB2	0.242	0.555
3781	KCNN2	0.402	0.718
3785	KCNQ2	0.212	0.553
386618	KCTD4	0.242	0.575
55693	KDM4D	0.182	0.501
10656	KHDRBS3	0.226	0.546
23506	KIAA0240	0.172	0.497
9729	KIAA0408	0.36	0.707
9811	KIAA0427	0.285	0.611
9665	KIAA0430	0.187	0.52
9847	KIAA0528	0.222	0.58
23249	KIAA0960	0.14	0.422
23387	KIAA0999	0.337	0.676
54462	KIAA1128	0.314	0.635
57221	KIAA1244	0.334	0.668
26128	KIAA1279	0.202	0.532
57219	KIAA1327	0.119	0.381
56204	KIAA1370	0.366	0.708
57562	KIAA1377	0.195	0.491
57578	KIAA1409	0.731	0.83
57662	KIAA1543	0.331	0.668
57667	KIAA1546	0.139	0.414
57691	KIAA1586	0.286	0.657
85375	KIAA1661	0.166	0.478
85449	KIAA1755	0.325	0.685
84540	KIAA1843	0.499	0.75
57498	KIDINS220	0.244	0.599
63971	KIF13A	0.284	0.624
23046	KIF21B	0.334	0.684
26153	KIF26A	0.267	0.619
3796	KIF2A	0.352	0.71
3797	KIF3C	0.636	0.758
89953	KLC4	0.17	0.519
23588	KLHDC2	0.15	0.463
57542	KLHDC5	0.228	0.606
55175	KLHL11	0.302	0.681
151230	KLHL23	0.326	0.697
3841	KPNA5	0.282	0.656
3897	L1CAM	0.418	0.696
26013	L3MBTL	0.223	0.604
9215	LARGE	0.248	0.607
81887	LAS1L	0.16	0.481
84458	LCOR	0.248	0.598
3945	LDHB	0.2	0.547
84247	LDOC1L	0.248	0.622
137994	LETM2	0.212	0.538
25875	LETMD1	0.51	0.737
8549	LGR5	0.224	0.562
375612	LHFPL3	0.28	0.618
84894	LINGO1	0.495	0.761
348801	LNP1	0.271	0.641
112868	LOC112868	0.35	0.651
114977	LOC114977	0.282	0.654
115648	LOC115648	0.181	0.509
143381	LOC143381	0.314	0.654
145786	LOC145786	0.208	0.568
145837	LOC145837	0.277	0.624
150371	LOC150371	0.219	0.531
150568	LOC150568	0.439	0.741
150622	LOC150622	0.192	0.477
153364	LOC153364	0.281	0.637
153811	LOC153811	0.236	0.566
157503	LOC157503	0.312	0.647
200169	LOC200169	0.36	0.686
202451	LOC202451	0.395	0.683
219638	LOC219638	0.229	0.594
254559	LOC254559	0.541	0.773
283267	LOC283267	0.618	0.788
283270	LOC283270	0.186	0.516
283357	LOC283357	0.112	0.359
283484	LOC283484	0.311	0.661
283588	LOC283588	0.302	0.652
283728	LOC283728	0.26	0.614
283788	LOC283788	0.202	0.493
283824	LOC283824	0.162	0.458
283859	LOC283859	0.268	0.619
284014	LOC284014	0.205	0.531
284019	LOC284019	0.254	0.633
284296	LOC284296	0.266	0.595
284950	LOC284950	0.213	0.525
285338	LOC285338	0.376	0.719
285749	LOC285749	0.314	0.687
285758	LOC285758	0.201	0.48
286161	LOC286161	0.298	0.674
286170	LOC286170	0.226	0.581
286178	LOC286178	0.182	0.436
286272	LOC286272	0.241	0.608
338799	LOC338799	0.217	0.595
374491	LOC374491	0.303	0.649
387763	LOC387763	0.193	0.465
387790	LOC387790	0.202	0.553
387941	LOC387941	0.207	0.525
388397	LOC388397	0.215	0.55
399763	LOC399763	0.22	0.566
400027	LOC400027	0.186	0.539
400600	LOC400600	0.336	0.675
400621	LOC400621	0.257	0.604
439987	LOC439987	0.239	0.595
440691	LOC440691	0.367	0.725
440722	LOC440722	0.292	0.667
440993	LOC440993	0.164	0.462
441104	LOC441104	0.148	0.448
65998	LOC65998	0.212	0.556
90110	LOC90110	0.406	0.744
84859	LRCH3	0.206	0.519
4038	LRP4	0.459	0.742
10128	LRPPRC	0.257	0.629
55227	LRRC1	0.182	0.53
55222	LRRC20	0.354	0.704
80313	LRRC27	0.185	0.516
64101	LRRC4	0.382	0.707
57689	LRRC4C	0.306	0.639
56262	LRRC8A	0.151	0.438
57633	LRRN1	0.292	0.645
26045	LRRTM2	0.267	0.61
80059	LRRTM4	0.47	0.747
90624	LYRM7	0.297	0.643
28986	MAGEH1	0.56	0.802
54551	MAGEL2	0.185	0.507
9223	MAGI1	0.196	0.505
84441	MAML2	0.219	0.526
10046	MAMLD1	0.219	0.552
4133	MAP2	0.595	0.791
10454	MAP3K7IP1	0.202	0.553
8491	MAP4K3	0.092	0.309
11183	MAP4K5	0.203	0.541
5599	MAPK8	0.537	0.773
4137	MAPT	0.627	0.794
57574	2014-03-04	0.49	0.73
220972	2014-03-08	0.248	0.596
4082	MARCKS	0.441	0.745
22983	MAST1	0.433	0.71
9782	MATR3	0.289	0.656
51562	MBIP	0.117	0.38
129642	MBOAT2	0.182	0.504
54799	MBTD1	0.27	0.632
4168	MCF2	0.333	0.638
114044	MCM3APAS	0.327	0.693
161357	MDGA2	0.532	0.778
23195	MDN1	0.196	0.555
9969	MED13	0.192	0.534
219541	MED19	0.322	0.661
9439	MED23	0.13	0.441
84465	MEGF11	0.396	0.7
399818	METTL10	0.396	0.74
92312	MEX3A	0.14	0.451
54842	MFSD6	0.205	0.512
84786	MGC12488	0.32	0.652
84853	MGC16207	0.229	0.566
113691	MGC16703	0.268	0.64
145815	MGC18216	0.204	0.561
389741	MGC21881	0.433	0.748
79151	MGC4278	0.216	0.576
79015	MGC5566	0.193	0.516
10724	MGEA5	0.23	0.598
64780	MICAL1	0.181	0.494
9562	MINPP1	0.259	0.623
10962	MLLT11	0.23	0.557
4301	MLLT4	0.245	0.6
221938	MMD2	0.27	0.584
10893	MMP24	0.376	0.7
64210	MMS19	0.183	0.502
4330	MN1	0.335	0.679
23515	MORC3	0.189	0.541
118812	MORN4	0.273	0.633
124995	MRPL10	0.313	0.666
51263	MRPL30	0.206	0.523
84545	MRPL43	0.275	0.636
84311	MRPL45	0.512	0.748
51021	MRPS16	0.132	0.396
339287	MSL1	0.19	0.542
57504	MTA3	0.205	0.544
80298	MTERFD3	0.208	0.57
8776	MTMR1	0.278	0.64
8898	MTMR2	0.175	0.473
9110	MTMR4	0.193	0.526
9108	MTMR7	0.343	0.693
66036	MTMR9	0.297	0.673
4601	MXI1	0.238	0.583
4609	MYC	0.186	0.475
23026	MYO16	0.417	0.729
4649	MYO9A	0.268	0.623
84148	MYST1	0.169	0.505
11143	MYST2	0.308	0.686
23522	MYST4	0.404	0.735
4661	MYT1	0.33	0.68
10443	N4BP2L2	0.288	0.664
259232	NALCN	0.302	0.646
4673	NAP1L1	0.366	0.705
4675	NAP1L3	0.632	0.748
4684	NCAM1	0.318	0.647
4685	NCAM2	0.281	0.625
8031	NCOA4	0.233	0.565
92482	NCRNA00081	0.286	0.649
55857	NCRNA00153	0.49	0.77
4705	NDUFA10	0.199	0.55
4715	NDUFB9	0.24	0.61
129807	NEU4	0.243	0.579
27247	NFU1	0.158	0.466
4801	NFYB	0.148	0.458
80011	NIP30	0.515	0.775
85407	NKD1	0.222	0.558
22871	NLGN1	0.353	0.702
9397	NMT2	0.182	0.541
9241	NOG	0.498	0.752
8715	NOL4	0.402	0.712
9221	NOLC1	0.238	0.606
4863	NPAT	0.275	0.64
9378	NRXN1	0.274	0.58
9379	NRXN2	0.219	0.533
115024	NT5C3L	0.218	0.574
56953	NT5M	0.239	0.587
84628	NTNG2	0.305	0.654
4916	NTRK3	0.182	0.483
170685	NUDT10	0.369	0.711
55190	NUDT11	0.185	0.524
4927	NUP88	0.166	0.5
116448	OLIG1	0.344	0.667
10215	OLIG2	0.332	0.675
4974	OMG	0.378	0.676
5000	ORC4L	0.135	0.458
114882	OSBPL8	0.245	0.574
64172	OSGEPL1	0.367	0.726
5026	P2RX5	0.209	0.527
5027	P2RX7	0.28	0.595
80227	PAAF1	0.416	0.724
140886	PABPC5	0.364	0.723
55824	PAG1	0.206	0.511
51247	PAIP2	0.131	0.415
5063	PAK3	0.655	0.79
57144	PAK7	0.308	0.628
53354	PANK1	0.36	0.711
50855	PARD6A	0.226	0.566
10038	PARP2	0.238	0.622
5087	PBX1	0.226	0.599
92211	PCDH21	0.473	0.766
56142	PCDHA6	0.196	0.476
7703	PCGF2	0.538	0.785
5126	PCSK2	0.3	0.663
8622	PDE8B	0.209	0.532
57161	PELI2	0.238	0.592
5830	PEX5	0.207	0.56
5213	PFKM	0.341	0.662
221692	PHACTR1	0.28	0.613
116154	PHACTR3	0.421	0.702
1911	PHC1	0.259	0.64
112885	PHF21B	0.37	0.721
23035	PHLPPL	0.195	0.543
84457	PHYHIPL	0.907	0.85
55022	PID1	0.591	0.788
5295	PIK3R1	0.278	0.629
8396	PIP4K2B	0.249	0.631
23760	PITPNB	0.298	0.667
26207	PITPNC1	0.24	0.576
64219	PJA1	0.322	0.666
5569	PKIA	0.373	0.686
63876	PKNOX2	0.216	0.547
23228	PLCL2	0.202	0.537
257068	PLCXD2	0.258	0.621
5342	PLGLB2	0.149	0.425
135293	PM20D2	0.185	0.545
5378	PMS1	0.166	0.512
5411	PNN	0.146	0.464
57645	POGK	0.193	0.546
23126	POGZ	0.234	0.596
5435	POLR2F	0.324	0.68
5451	POU2F1	0.16	0.469
5463	POU6F1	0.267	0.642
5464	PPA1	0.341	0.685
10105	PPIF	0.221	0.549
5495	PPM1B	0.218	0.551
5498	PPOX	0.197	0.561
5532	PPP3CB	0.296	0.651
10084	PQBP1	0.374	0.691
56980	PRDM10	0.24	0.624
79948	PRG2	0.24	0.588
5612	PRKRIR	0.144	0.442
24148	PRPF6	0.266	0.607
5636	PRPSAP2	0.449	0.761
80742	PRR3	0.495	0.76
9051	PSTPIP1	0.212	0.495
55037	PTCD3	0.436	0.747
57540	PTCHD2	0.256	0.621
5799	PTPRN2	0.216	0.525
23369	PUM2	0.221	0.594
29942	PURG	0.263	0.633
83480	PUS3	0.343	0.667
55278	QRSL1	0.232	0.577
22864	R3HDM2	0.189	0.527
22841	RAB11FIP2	0.358	0.671
5862	RAB2A	0.53	0.766
84932	RAB2B	0.14	0.428
9363	RAB33A	0.382	0.706
51209	RAB9B	0.685	0.822
23637	RABGAP1	0.143	0.437
5885	RAD21	0.163	0.52
5893	RAD52	0.153	0.476
10742	RAI2	0.205	0.51
9649	RALGPS1	0.26	0.64
5911	RAP2A	0.601	0.793
9693	RAPGEF2	0.183	0.49
91608	RASL10B	0.229	0.575
9821	RB1CC1	0.22	0.576
5936	RBM4	0.238	0.588
83759	RBM4B	0.371	0.718
3516	RBPJ	0.252	0.617
283248	RCOR2	0.471	0.746
55758	RCOR3	0.209	0.586
65055	REEP1	0.278	0.586
9185	REPS2	0.206	0.532
130132	RFTN2	0.374	0.705
64864	RFX7	0.362	0.71
5994	RFXAP	0.376	0.733
5995	RGR	0.303	0.666
9028	RHBDL1	0.199	0.488
162494	RHBDL3	0.207	0.531
55288	RHOT1	0.204	0.565
79608	RIC3	0.304	0.656
9743	RICS	0.283	0.628
253260	RICTOR	0.471	0.761
9699	RIMS2	0.239	0.584
83732	RIOK1	0.216	0.579
134701	RIPPLY2	1	0.89
55005	RMND1	0.193	0.525
29102	RNASEN	0.261	0.641
7732	RNF112	0.533	0.776
7737	RNF113A	0.188	0.49
81847	RNF146	0.245	0.599
57484	RNF150	0.367	0.706
91445	RNF185	0.097	0.322
6048	RNF5	0.404	0.741
8732	RNGTT	0.139	0.47
286411	RP1-177G6.2	0.352	0.674
54886	RP11-35N6.1	0.356	0.689
84268	RPAIN	0.293	0.66
4736	RPL10A	0.209	0.515
6137	RPL13	0.367	0.691
6138	RPL15	0.276	0.639
6139	RPL17	0.168	0.458
6143	RPL19	0.223	0.561
6146	RPL22	0.261	0.623
9349	RPL23	0.203	0.53
6159	RPL29	0.244	0.555
6122	RPL3	0.411	0.723
6156	RPL30	0.243	0.591
6160	RPL31	0.2	0.497
6164	RPL34	0.187	0.518
6165	RPL35A	0.192	0.483
6173	RPL36A	0.154	0.443
6167	RPL37	0.51	0.778
6124	RPL4	0.52	0.774
6128	RPL6	0.278	0.651
6129	RPL7	0.295	0.664
6181	RPLP2	0.207	0.531
6207	RPS13	0.359	0.698
6224	RPS20	0.25	0.609
6227	RPS21	0.11	0.311
6228	RPS23	0.249	0.584
6229	RPS24	0.374	0.714
6230	RPS25	0.343	0.684
6234	RPS28	0.26	0.608
6188	RPS3	0.321	0.651
6194	RPS6	0.198	0.488
9252	RPS6KA5	0.391	0.714
83694	RPS6KL1	0.201	0.517
84881	RPUSD4	0.301	0.625
54700	RRN3	0.265	0.63
26156	RSL1D1	0.185	0.484
51187	RSL24D1	0.236	0.607
65117	RSRC2	0.203	0.566
6242	RTKN	0.286	0.601
6252	RTN1	0.376	0.67
55680	RUFY2	0.246	0.621
22902	RUFY3	0.304	0.661
112611	RWDD2A	0.267	0.625
23098	SARM1	0.336	0.699
6304	SATB1	0.407	0.726
6309	SC5DL	0.224	0.55
49855	SCAPER	0.298	0.685
79966	SCD5	0.239	0.564
29106	SCG3	0.467	0.753
6328	SCN3A	0.765	0.845
56948	SDR39U1	0.208	0.569
9632	SEC24C	0.27	0.633
25956	SEC31B	0.307	0.66
374992	SEC63D1	0.139	0.439
26054	SENP6	0.193	0.542
57337	SENP7	0.3	0.683
55964	2014-09-03	0.529	0.727
23176	2014-09-08	0.188	0.466
387923	SERP2	0.378	0.699
6418	SET	0.099	0.367
9869	SETDB1	0.257	0.634
6419	SETMAR	0.277	0.659
23544	SEZ6L	0.463	0.749
26470	SEZ6L2	0.343	0.633
10291	SF3A1	0.13	0.4
94081	SFXN1	0.222	0.576
119559	SFXN4	0.316	0.644
84251	SGIP1	0.195	0.504
259230	SGMS1	0.247	0.574
152503	SH3D19	0.185	0.488
26751	SH3YL1	0.198	0.541
56961	SHD	0.485	0.739
257218	SHPRH	0.362	0.715
23411	SIRT1	0.767	0.849
122060	SLAIN1	0.279	0.624
151473	SLC16A14	0.256	0.605
220963	SLC16A9	0.243	0.602
246213	SLC17A8	0.197	0.493
6505	SLC1A1	0.251	0.567
6511	SLC1A6	0.804	0.848
51310	SLC22A17	0.313	0.631
57419	SLC24A3	0.247	0.588
8034	SLC25A16	0.25	0.603
89874	SLC25A21	0.276	0.644
9481	SLC25A27	0.472	0.717
114134	SLC2A13	0.229	0.555
25800	SLC39A6	0.197	0.561
6529	SLC6A1	0.292	0.599
6547	SLC8A3	0.488	0.762
6585	SLIT1	0.292	0.649
114798	SLITRK1	0.251	0.614
26050	SLITRK5	0.301	0.658
4093	SMAD9	0.214	0.536
60682	SMAP1	0.193	0.508
6601	SMARCC2	0.281	0.657
54471	SMCR7L	0.168	0.489
64093	SMOC1	0.357	0.683
55512	SMPD3	0.369	0.695
64750	SMURF2	0.172	0.485
80725	SNIP	0.219	0.557
9304	SNORD22	0.677	0.815
29907	SNX15	0.284	0.644
124460	SNX20	0.217	0.533
254122	SNX32	0.383	0.717
55084	SOBP	0.205	0.55
22986	SORCS3	0.202	0.518
6656	SOX1	0.215	0.568
6659	SOX4	0.295	0.623
55553	SOX6	0.296	0.626
30812	SOX8	0.987	0.878
9043	SPAG9	0.197	0.548
6683	SPAST	0.488	0.768
83890	SPATA9	0.22	0.523
80309	SPHKAP	0.217	0.542
169981	SPIN3	0.45	0.762
153218	SPINK5L3	0.211	0.548
84501	SPIRE2	0.285	0.657
9901	SRGAP3	0.237	0.594
6732	SRPK1	0.203	0.575
6733	SRPK2	0.228	0.565
135295	SRrp35	0.353	0.699
26039	SS18L1	0.313	0.671
6751	SSTR1	0.206	0.521
6767	ST13	0.274	0.629
84620	ST6GAL2	0.215	0.545
6770	STAR	0.243	0.561
246744	STH	0.194	0.533
282974	STK32C	0.243	0.587
81551	STMN4	0.205	0.515
8802	SUCLG1	0.348	0.688
55959	SULF2	0.194	0.477
8464	SUPT3H	0.222	0.56
6827	SUPT4H1	0.185	0.524
9913	SUPT7L	0.245	0.617
6832	SUPV3L1	0.243	0.616
55061	SUSD4	0.285	0.62
26032	SUSD5	0.342	0.683
51111	SUV420H1	0.293	0.665
93426	SYCE1	0.244	0.578
256126	SYCE2	0.293	0.658
51760	SYT17	0.23	0.537
143425	SYT9	0.386	0.698
10579	TACC2	0.248	0.622
79101	TAF1D	0.305	0.624
51616	TAF9B	0.253	0.62
51347	TAOK3	0.205	0.531
6894	TARBP1	0.206	0.57
6903	TBCC	0.225	0.578
9519	TBPL1	0.324	0.676
9338	TCEAL1	0.359	0.691
140597	TCEAL2	0.209	0.518
79921	TCEAL4	0.292	0.646
10915	TCERG1	0.263	0.621
6938	TCF12	0.537	0.777
11022	TDRKH	0.366	0.714
7007	TECTA	0.295	0.675
54386	TERF2IP	0.244	0.573
80312	TET1	0.305	0.683
9392	TGFBRAP1	0.226	0.575
221981	THSD7A	0.151	0.444
7072	TIA1	0.199	0.529
220359	TIGD3	0.246	0.6
10412	TINP1	0.173	0.45
7108	TM7SF2	0.364	0.674
23023	TMCC1	0.355	0.693
9911	TMCC2	0.208	0.557
283578	TMED8	0.186	0.501
8577	TMEFF1	0.182	0.466
23671	TMEFF2	0.209	0.532
55273	TMEM100	0.251	0.598
92691	TMEM169	0.287	0.633
79847	TMEM180	0.195	0.51
256130	TMEM196	0.185	0.459
59353	TMEM35	0.401	0.695
57156	TMEM63C	0.288	0.625
55217	TMLHE	0.138	0.46
29767	TMOD2	0.198	0.508
286527	TMSB15B	0.084	0.317
51075	TMX2	0.178	0.456
8658	TNKS	0.229	0.578
80351	TNKS2	0.236	0.587
7143	TNR	0.215	0.547
11189	TNRC4	0.46	0.734
23112	TNRC6B	0.137	0.423
9804	TOMM20	0.343	0.708
9868	TOMM70A	0.168	0.477
9760	TOX	0.425	0.745
27324	TOX3	0.355	0.695
10131	TRAP1	0.304	0.656
10206	TRIM13	0.263	0.644
7216	TRO	0.266	0.643
7220	TRPC1	0.194	0.53
142940	TRUB1	0.373	0.695
7248	TSC1	0.201	0.543
8848	TSC22D1	0.269	0.627
10194	TSHZ1	0.237	0.588
7102	TSPAN7	0.344	0.624
128854	TSPYL3	0.282	0.65
7260	TSSC1	0.287	0.641
151613	TTC14	0.174	0.49
7267	TTC3	0.434	0.737
23548	TTC33	0.214	0.578
283237	TTC9C	0.243	0.6
25809	TTLL1	0.16	0.451
23170	TTLL12	0.358	0.705
7275	TUB	0.258	0.602
55000	TUG1	0.25	0.623
57544	TXNDC16	0.264	0.643
7325	UBE2E2	0.211	0.529
5412	UBL3	0.202	0.513
29978	UBQLN2	0.23	0.578
56893	UBQLN4	0.262	0.642
130507	UBR3	0.283	0.638
51366	UBR5	0.145	0.447
51035	UBXN1	0.344	0.686
7349	UCN	0.199	0.553
121665	UNQ1887	0.205	0.545
65110	UPF3A	0.217	0.583
7381	UQCRB	0.301	0.648
7385	UQCRC2	0.306	0.653
8237	USP11	0.377	0.688
23326	USP22	0.159	0.444
84749	USP30	0.249	0.629
9736	USP34	0.233	0.608
55031	USP47	0.384	0.715
159195	USP54	0.234	0.568
10090	UST	0.297	0.627
9724	UTP14C	0.272	0.631
25806	VAX2	0.487	0.764
7434	VIPR2	0.213	0.518
9559	VPS26A	0.267	0.614
51028	VPS36	0.26	0.615
6944	VPS72	0.297	0.67
23001	WDFY3	0.186	0.509
116966	WDR17	0.147	0.439
54663	WDR74	0.29	0.621
11060	WWP2	0.21	0.547
114786	XKR4	0.325	0.66
286046	XKR6	0.192	0.526
286451	YIPF6	0.219	0.566
56252	YLPM1	0.162	0.478
29799	YPEL1	0.27	0.627
219539	YPEL4	0.578	0.773
284273	ZADH2	0.139	0.413
9889	ZBED4	0.12	0.426
58486	ZBED5	0.205	0.558
7704	ZBTB16	0.251	0.567
26137	ZBTB20	0.185	0.502
57684	ZBTB26	0.161	0.501
29068	ZBTB44	0.343	0.708
9925	ZBTB5	0.171	0.508
340554	ZC3H12B	0.342	0.704
23091	ZC3H13	0.187	0.518
84524	ZC3H8	0.216	0.582
55906	ZC4H2	0.369	0.718
23174	ZCCHC14	0.343	0.711
219654	ZCCHC24	0.277	0.613
79844	ZDHHC11	0.281	0.636
283576	ZDHHC22	0.83	0.849
6935	ZEB1	0.303	0.673
57677	ZFP14	0.126	0.379
7539	ZFP37	0.203	0.568
92379	ZFP62	0.179	0.529
80829	ZFP91	0.162	0.479
23414	ZFPM2	0.178	0.495
9765	ZFYVE16	0.307	0.651
64145	ZFYVE20	0.381	0.723
118813	ZFYVE27	0.245	0.594
22882	ZHX2	0.282	0.628
342357	ZKSCAN2	0.185	0.534
57178	ZMIZ1	0.287	0.644
7556	ZNF10	0.24	0.64
7701	ZNF142	0.281	0.648
7748	ZNF195	0.326	0.673
7753	ZNF202	0.291	0.662
7776	ZNF236	0.162	0.489
8187	ZNF239	0.165	0.49
57209	ZNF248	0.407	0.731
219749	ZNF25	0.691	0.826
113835	ZNF257	0.216	0.564
10838	ZNF275	0.257	0.622
92822	ZNF276	0.191	0.523
57335	ZNF286A	0.202	0.555
91975	ZNF300	0.178	0.507
7580	ZNF32	0.254	0.62
80778	ZNF34	0.352	0.725
22830	ZNF409	0.226	0.574
23090	ZNF423	0.281	0.646
220992	ZNF485	0.227	0.594
118738	ZNF488	0.274	0.604
22869	ZNF510	0.224	0.594
84450	ZNF512	0.434	0.757
9849	ZNF518A	0.138	0.408
163255	ZNF540	0.232	0.599
27332	ZNF638	0.231	0.592
148213	ZNF681	0.196	0.507
7552	ZNF711	0.573	0.794
7625	ZNF74	0.465	0.756
91752	ZNF804A	0.156	0.479
55565	ZNF821	0.434	0.745
152485	ZNF827	0.127	0.377
81931	ZNF93	0.128	0.438
9326	ZNHIT3	0.242	0.6
54764	ZRANB1	0.362	0.687
57643	ZSWIM5	0.237	0.603
158586	ZXDB	0.305	0.68
441347	hCG_1795560	0.39	0.725
--- 02_violet ---
Entrez	Symbol	Scaled connectivity	kME
54715	A2BP1	0.853	0.921
65985	AACS	0.169	0.582
57552	AADACL1	0.183	0.581
64137	ABCG4	0.18	0.628
79575	ABHD8	0.067	0.42
84448	ABLIM2	0.123	0.567
29	ABR	0.098	0.486
40	ACCN1	0.143	0.587
50	ACO2	0.052	0.388
10120	ACTR1B	0.073	0.482
57180	ACTR3B	0.055	0.395
130399	ACVR1C	0.145	0.622
104	ADARB1	0.058	0.393
107	ADCY1	0.143	0.564
111	ADCY5	0.061	0.462
153	ADRB1	0.055	0.393
116988	AGAP3	0.138	0.626
23287	AGTPBP1	0.083	0.465
150209	AIFM3	0.185	0.619
26289	AK5	0.586	0.849
9495	AKAP5	0.165	0.58
57463	AMIGO1	0.103	0.484
273	AMPH	0.523	0.878
286	ANK1	0.079	0.489
287	ANK2	0.095	0.432
288	ANK3	0.092	0.53
147463	ANKRD29	0.173	0.561
284615	ANKRD34A	0.2	0.655
390616	ANKRD34C	0.255	0.679
134548	ANKRD43	0.564	0.858
56899	ANKS1B	0.137	0.628
322	APBB1	0.169	0.672
377	ARF3	0.245	0.701
398	ARHGDIG	0.265	0.75
50649	ARHGEF4	0.107	0.522
84100	ARL6	0.056	0.367
10776	ARPP-19	0.234	0.733
10777	ARPP-21	0.406	0.827
57168	ASPHD2	0.055	0.335
51062	ATL1	0.336	0.81
220202	ATOH7	0.116	0.513
23400	ATP13A2	0.06	0.402
478	ATP1A3	0.345	0.796
481	ATP1B1	0.219	0.623
488	ATP2A2	0.044	0.396
490	ATP2B1	0.143	0.497
491	ATP2B2	0.338	0.787
492	ATP2B3	0.375	0.817
527	ATP6V0C	0.116	0.591
523	ATP6V1A	0.183	0.682
526	ATP6V1B2	0.224	0.659
528	ATP6V1C1	0.131	0.565
51382	ATP6V1D	0.081	0.415
529	ATP6V1E1	0.097	0.478
534	ATP6V1G2	0.291	0.762
51606	ATP6V1H	0.288	0.755
51761	ATP8A2	0.252	0.759
56970	ATXN7L3	0.069	0.466
549	AUH	0.153	0.562
60370	AVPI1	0.078	0.475
9331	B4GALT6	0.073	0.485
576	BAI2	0.074	0.441
10409	BASP1	0.11	0.588
599	BCL2L2	0.187	0.672
57596	BEGAIN	0.123	0.525
84707	BEX2	0.132	0.593
340542	BEX5	0.279	0.731
140707	BRI3BP	0.059	0.424
84446	BRSK1	0.182	0.618
56853	BRUNOL4	0.196	0.7
26580	BSCL2	0.077	0.442
8927	BSN	0.484	0.858
84280	BTBD10	0.087	0.417
22903	BTBD3	0.053	0.336
10974	C10orf116	0.06	0.375
219738	C10orf35	0.154	0.514
120196	C11orf69	0.474	0.847
399947	C11orf87	0.157	0.606
56936	C14orf162	0.126	0.538
9556	C14orf2	0.143	0.501
123591	C15orf27	0.127	0.513
89927	C16orf45	0.117	0.578
283987	C17orf28	0.06	0.441
284424	C19orf30	0.079	0.465
114900	C1QTNF4	0.153	0.606
79762	C1orf115	0.714	0.887
57095	C1orf128	0.133	0.526
127254	C1orf173	0.28	0.69
127703	C1orf216	0.192	0.622
163882	C1orf71	0.096	0.543
375057	C1orf95	0.062	0.393
24141	C20orf103	0.154	0.515
150271	C22orf35	0.071	0.419
343990	C2orf55	0.125	0.463
389084	C2orf82	0.06	0.404
408263	C5orf40	0.237	0.656
85411	C6orf114	0.217	0.678
221545	C6orf136	0.147	0.648
222950	C7orf51	0.066	0.438
79095	C9orf16	0.09	0.478
84688	C9orf24	0.173	0.549
23732	C9orf4	0.214	0.726
81571	C9orf45	0.202	0.702
203197	C9orf91	0.132	0.571
770	CA11	0.49	0.834
9478	CABP1	0.615	0.865
774	CACNA1B	0.433	0.828
55799	CACNA2D3	0.142	0.617
782	CACNB1	0.15	0.57
783	CACNB2	0.118	0.519
784	CACNB3	0.094	0.493
785	CACNB4	0.146	0.596
10368	CACNG3	0.554	0.832
801	CALM1	0.229	0.703
805	CALM2	0.094	0.474
808	CALM3	0.269	0.748
83698	CALN1	0.129	0.619
50632	CALY	0.716	0.891
57118	CAMK1D	0.264	0.722
57172	CAMK1G	0.607	0.861
815	CAMK2A	0.376	0.765
816	CAMK2B	0.537	0.853
818	CAMK2G	0.251	0.738
55450	CAMK2N1	0.168	0.564
814	CAMK4	0.084	0.501
84254	CAMKK1	0.314	0.761
10645	CAMKK2	0.19	0.631
79012	CAMKV	0.277	0.753
23125	CAMTA2	0.21	0.693
10486	CAP2	0.188	0.542
9607	CARTPT	0.251	0.69
57524	CASKIN1	0.18	0.676
863	CBFA2T3	0.089	0.525
147381	CBLN2	0.224	0.698
140689	CBLN4	0.083	0.4
23466	CBX6	0.132	0.598
23492	CBX7	0.189	0.685
92558	CCDC64	0.093	0.534
114800	CCDC85A	0.057	0.389
885	CCK	0.325	0.734
887	CCKBR	0.161	0.59
4345	CD200	0.118	0.599
83692	CD99L2	0.135	0.601
1010	CDH12	0.486	0.833
64405	CDH22	0.094	0.513
1006	CDH8	0.194	0.621
8941	CDK5R2	0.161	0.645
8999	CDKL2	0.07	0.353
1040	CDS1	0.234	0.678
51286	CEND1	0.176	0.675
26038	CHD5	0.344	0.788
1113	CHGA	0.437	0.832
53344	CHIC1	0.132	0.589
1123	CHN1	0.546	0.852
1128	CHRM1	0.782	0.915
8534	CHST1	0.252	0.695
11113	CIT	0.121	0.575
1183	CLCN4	0.25	0.723
154790	CLEC2L	0.324	0.76
339390	CLEC4G	0.075	0.369
25999	CLIP3	0.096	0.568
22883	CLSTN1	0.131	0.557
9746	CLSTN3	0.268	0.735
1212	CLTB	0.1	0.551
55907	CMAS	0.082	0.385
80790	CMIP	0.099	0.46
22866	CNKSR2	0.199	0.679
26507	CNNM1	0.263	0.741
152330	CNTN4	0.241	0.729
8506	CNTNAP1	0.121	0.478
26047	CNTNAP2	0.19	0.69
84940	CORO6	0.074	0.454
1325	CORT	0.073	0.333
1346	COX7A1	0.056	0.331
64506	CPEB1	0.097	0.471
10815	CPLX1	0.458	0.837
10814	CPLX2	0.382	0.81
9362	CPNE6	0.46	0.823
151835	CPNE9	0.189	0.584
200407	CREG2	0.306	0.712
1393	CRHBP	0.179	0.568
1428	CRYM	0.358	0.753
1496	CTNNA2	0.053	0.392
26999	CYFIP2	0.106	0.579
10858	CYP46A1	0.337	0.769
147906	DACT3	0.098	0.562
1620	DBC1	0.101	0.552
1639	DCTN1	0.113	0.572
23259	DDHD2	0.097	0.559
23109	DDN	0.526	0.826
57062	DDX24	0.102	0.484
26220	DGCR5	0.074	0.475
8525	DGKZ	0.251	0.666
79154	DHRS11	0.057	0.402
54769	DIRAS2	0.176	0.608
25849	DKFZP564O0823	0.342	0.763
84234	DKFZp547F072	0.093	0.522
388957	DKFZp686K16132	0.841	0.938
171582	DKFZp761H2121	0.359	0.767
374387	DKFZp779M0652	0.071	0.418
1740	DLG2	0.3	0.737
9229	DLGAP1	0.068	0.488
9228	DLGAP2	0.463	0.826
58512	DLGAP3	0.401	0.832
51277	DNAJC27	0.073	0.487
80331	DNAJC5	0.106	0.511
9829	DNAJC6	0.284	0.776
1759	DNM1	0.767	0.898
8448	DOC2A	0.495	0.841
1795	DOCK3	0.182	0.683
8193	DPF1	0.069	0.466
1812	DRD1	0.266	0.675
1850	DUSP8	0.167	0.656
1780	DYNC1I1	0.125	0.596
1917	EEF1A2	0.361	0.788
286097	EFHA2	0.337	0.804
23167	EFR3A	0.111	0.482
30845	EHD3	0.076	0.504
1974	EIF4A2	0.109	0.585
317649	EIF4E3	0.122	0.508
6785	ELOVL4	0.114	0.584
2016	EMX1	0.187	0.583
2018	EMX2	0.046	0.309
196047	EMX2OS	0.093	0.414
8507	ENC1	0.213	0.595
2026	ENO2	0.075	0.425
956	ENTPD3	0.185	0.583
2036	EPB41L1	0.349	0.802
23136	EPB41L3	0.078	0.414
2039	EPB49	0.584	0.852
2051	EPHB6	0.742	0.894
253152	EPHX4	0.225	0.643
2060	EPS15	0.061	0.383
26059	ERC2	0.196	0.632
2166	FAAH	0.101	0.545
2170	FABP3	0.139	0.469
23017	FAIM2	0.221	0.739
285172	FAM126B	0.131	0.595
131408	FAM131A	0.054	0.344
51306	FAM13B	0.134	0.511
285596	FAM153A	0.381	0.788
202134	FAM153B	0.055	0.334
165215	FAM171B	0.07	0.493
400451	FAM174B	0.063	0.402
407738	FAM19A1	0.528	0.851
338811	FAM19A2	0.162	0.657
25817	FAM19A5	0.062	0.454
81553	FAM49A	0.08	0.469
374986	FAM73A	0.113	0.517
145773	FAM81A	0.346	0.761
146330	FBXL16	0.306	0.769
25827	FBXL2	0.072	0.404
26232	FBXO2	0.179	0.631
51725	FBXO40	0.084	0.425
150726	FBXO41	0.465	0.847
93611	FBXO44	0.066	0.428
55294	FBXW7	0.414	0.799
23149	FCHO1	0.067	0.427
55079	FEZF2	0.162	0.546
2254	FGF9	0.098	0.54
134111	FLJ25076	0.294	0.783
150538	FLJ32063	0.101	0.465
283401	FLJ33996	0.165	0.637
255031	FLJ35390	0.068	0.412
283225	FLJ37266	0.43	0.845
440556	FLJ42875	0.146	0.515
23413	FREQ	0.205	0.614
143162	FRMPD2	0.175	0.592
53822	FXYD7	0.068	0.434
23710	GABARAPL1	0.34	0.799
9568	GABBR2	0.111	0.511
2554	GABRA1	0.751	0.907
2555	GABRA2	0.434	0.803
2557	GABRA4	0.152	0.537
2558	GABRA5	0.279	0.7
2560	GABRB1	0.061	0.396
2561	GABRB2	0.185	0.602
2563	GABRD	0.3	0.753
2566	GABRG2	0.416	0.836
2572	GAD2	0.152	0.534
50614	GALNT9	0.109	0.492
57452	GALNTL1	0.104	0.486
168391	GALNTL5	0.204	0.599
23108	GARNL4	0.217	0.629
9648	GCC2	0.09	0.454
9615	GDA	0.375	0.763
2664	GDI1	0.07	0.492
54438	GFOD1	0.521	0.881
2675	GFRA2	0.074	0.378
27069	GHITM	0.122	0.625
27165	GLS2	0.235	0.711
144423	GLT1D1	0.284	0.76
2775	GNAO1	0.334	0.804
2776	GNAQ	0.11	0.536
10681	GNB5	0.118	0.612
51764	GNG13	0.095	0.424
2785	GNG3	0.278	0.751
401647	GOLGA7B	0.114	0.555
2805	GOT1	0.609	0.892
2806	GOT2	0.099	0.448
2845	GPR22	0.39	0.78
2849	GPR26	0.256	0.683
2830	GPR6	0.141	0.583
10888	GPR83	0.342	0.761
9737	GPRASP1	0.254	0.716
114928	GPRASP2	0.156	0.639
64388	GREM2	0.101	0.461
2902	GRIN1	0.451	0.817
2903	GRIN2A	0.417	0.795
80852	GRIP2	0.059	0.369
2911	GRM1	0.122	0.539
2913	GRM3	0.345	0.767
2917	GRM7	0.093	0.517
79712	GTDC1	0.067	0.483
2983	GUCY1B3	0.253	0.712
22927	HABP4	0.12	0.554
404037	HAPLN4	0.26	0.652
348980	HCN1	0.386	0.79
610	HCN2	0.081	0.504
23072	HECW1	0.089	0.52
9677	HISPPD2A	0.078	0.493
3097	HIVEP2	0.142	0.551
3131	HLF	0.251	0.75
51361	HOOK1	0.31	0.748
3208	HPCA	0.478	0.825
3241	HPCAL1	0.127	0.544
51440	HPCAL4	0.697	0.894
3251	HPRT1	0.175	0.604
9956	HS3ST2	0.153	0.534
9951	HS3ST4	0.117	0.515
266722	HS6ST3	0.384	0.788
259217	HSPA12A	0.114	0.576
8988	HSPB3	0.081	0.37
3354	HTR1E	0.178	0.61
3356	HTR2A	0.429	0.806
3361	HTR5A	0.137	0.501
7087	ICAM5	0.221	0.671
3419	IDH3A	0.144	0.577
93185	IGSF8	0.082	0.518
3631	INPP4A	0.159	0.571
3632	INPP5A	0.136	0.639
26034	IPCEF1	0.415	0.781
9922	IQSEC1	0.223	0.685
440073	IQSEC3	0.084	0.473
3706	ITPKA	0.349	0.753
3708	ITPR1	0.158	0.587
152789	JAKMIP1	0.35	0.788
282973	JAKMIP3	0.079	0.516
56704	JPH1	0.054	0.352
57338	JPH3	0.211	0.696
84502	JPH4	0.168	0.634
8997	KALRN	0.101	0.443
3736	KCNA1	0.122	0.49
3737	KCNA2	0.099	0.482
3738	KCNA3	0.085	0.439
3739	KCNA4	0.067	0.404
8514	KCNAB2	0.579	0.841
9312	KCNB2	0.078	0.466
3746	KCNC1	0.198	0.69
3749	KCNC4	0.1	0.463
23416	KCNH3	0.249	0.658
30819	KCNIP2	0.111	0.582
3760	KCNJ3	0.209	0.698
3761	KCNJ4	0.402	0.772
3765	KCNJ9	0.124	0.594
3775	KCNK1	0.294	0.74
56660	KCNK12	0.079	0.455
3780	KCNN1	0.22	0.689
3786	KCNQ3	0.179	0.627
56479	KCNQ5	0.061	0.423
3787	KCNS1	0.472	0.822
3788	KCNS2	0.376	0.792
57582	KCNT1	0.06	0.363
27012	KCNV1	0.425	0.784
284252	KCTD1	0.21	0.629
57528	KCTD16	0.427	0.832
283638	KIAA0284	0.241	0.694
9856	KIAA0319	0.306	0.738
9764	KIAA0513	0.491	0.856
23359	KIAA0574	0.135	0.489
9840	KIAA0748	0.512	0.811
23281	KIAA0774	0.382	0.813
23349	KIAA1045	0.629	0.87
23285	KIAA1107	0.634	0.909
57495	KIAA1239	0.286	0.713
57613	KIAA1467	0.08	0.505
85352	KIAA1644	0.117	0.567
85452	KIAA1751	0.114	0.475
84530	KIAA1853	0.179	0.67
57576	KIF17	0.084	0.383
547	KIF1A	0.282	0.764
3798	KIF5A	0.308	0.732
3800	KIF5C	0.175	0.648
90990	KIFC2	0.219	0.644
84623	KIRREL3	0.12	0.531
3831	KLC1	0.302	0.77
64837	KLC2	0.21	0.678
57626	KLHL1	0.129	0.524
11275	KLHL2	0.199	0.612
26249	KLHL3	0.071	0.454
129285	KLRAQ1	0.068	0.447
85442	KNDC1	0.162	0.605
125113	KRT222P	0.561	0.869
85287	KRTAP4-7	0.102	0.546
10314	LANCL1	0.181	0.689
23641	LDOC1	0.098	0.565
9211	LGI1	0.126	0.521
203190	LGI3	0.201	0.65
26468	LHX6	0.192	0.584
64130	LIN7B	0.19	0.655
79748	LMAN1L	0.064	0.403
55885	LMO3	0.052	0.392
134541	LOC134541	0.077	0.441
147670	LOC147670	0.091	0.5
151009	LOC151009	0.265	0.683
157627	LOC157627	0.124	0.571
158696	LOC158696	0.257	0.74
201229	LOC201229	0.06	0.385
283045	LOC283045	0.069	0.46
283070	LOC283070	0.579	0.882
283392	LOC283392	0.066	0.475
283439	LOC283439	0.199	0.669
283535	LOC283535	0.079	0.421
283713	LOC283713	0.144	0.648
283852	LOC283852	0.103	0.486
284214	LOC284214	0.124	0.614
285147	LOC285147	0.427	0.838
285771	LOC285771	0.053	0.37
285812	LOC285812	0.647	0.909
286002	LOC286002	0.304	0.689
338651	LOC338651	0.105	0.503
338758	LOC338758	0.074	0.373
374890	LOC374890	0.084	0.427
375196	LOC375196	0.159	0.559
386597	LOC386597	0.135	0.516
401059	LOC401059	0.26	0.705
401097	LOC401097	0.247	0.64
401216	LOC401216	0.185	0.572
401220	LOC401220	0.26	0.706
401442	LOC401442	0.15	0.568
441351	LOC441351	0.151	0.634
442146	LOC442146	0.327	0.752
23566	LPAR3	0.1	0.448
254531	LPCAT4	0.213	0.71
22859	LPHN1	0.075	0.495
9890	LPPR4	0.053	0.352
57497	LRFN2	0.073	0.403
145581	LRFN5	0.129	0.555
116135	LRRC3B	0.095	0.423
57554	LRRC7	0.498	0.842
23507	LRRC8B	0.158	0.59
134353	LSM11	0.061	0.461
4062	LY6H	0.21	0.642
66004	LYNX1	0.144	0.568
8567	MADD	0.137	0.61
57692	MAGEE1	0.313	0.79
4130	MAP1A	0.159	0.636
5604	MAP2K1	0.109	0.481
6416	MAP2K4	0.234	0.737
4293	MAP3K9	0.147	0.619
256714	MAP7D2	0.349	0.766
5602	MAPK10	0.124	0.616
5595	MAPK3	0.116	0.578
23542	MAPK8IP2	0.211	0.715
23162	MAPK8IP3	0.098	0.542
5601	MAPK9	0.193	0.698
10982	MAPRE2	0.062	0.441
22924	MAPRE3	0.232	0.72
23031	MAST3	0.63	0.866
4145	MATK	0.194	0.625
4160	MC4R	0.069	0.372
23263	MCF2L	0.105	0.549
84539	MCHR2	0.156	0.504
79772	MCTP1	0.089	0.421
4190	MDH1	0.243	0.693
4208	MEF2C	0.309	0.693
56955	MEPE	0.147	0.477
148808	MFSD4	0.641	0.893
440823	MIAT	0.08	0.438
9645	MICAL2	0.186	0.592
64112	MOAP1	0.386	0.826
4355	MPP2	0.07	0.451
143098	MPP7	0.254	0.702
758	MPPED1	0.118	0.507
112609	MRAP2	0.131	0.496
23787	MTCH1	0.064	0.389
139221	MUM1L1	0.103	0.43
23077	MYCBP2	0.107	0.564
4644	MYO5A	0.066	0.434
25924	MYRIP	0.119	0.516
23040	MYT1L	0.175	0.669
51172	NAGPA	0.066	0.417
4674	NAP1L2	0.42	0.846
266812	NAP1L5	0.163	0.665
63908	NAPB	0.501	0.852
8774	NAPG	0.115	0.528
339983	NAT8L	0.168	0.557
89795	NAV3	0.124	0.557
26960	NBEA	0.172	0.672
83988	NCALD	0.072	0.396
23154	NCDN	0.649	0.871
51517	NCKIPSD	0.057	0.401
81565	NDEL1	0.068	0.411
54602	NDFIP2	0.065	0.446
57446	NDRG3	0.15	0.651
65009	NDRG4	0.185	0.669
4714	NDUFB8	0.171	0.664
64168	NECAB1	0.117	0.533
54550	NECAB2	0.107	0.559
63941	NECAB3	0.068	0.49
25977	NECAP1	0.145	0.642
4744	NEFH	0.409	0.797
4747	NEFL	0.235	0.675
4741	NEFM	0.322	0.755
257194	NEGR1	0.196	0.704
26012	NELF	0.087	0.457
4745	NELL1	0.092	0.448
4753	NELL2	0.13	0.544
9148	NEURL	0.089	0.487
4761	NEUROD2	0.17	0.592
63974	NEUROD6	0.196	0.613
58157	NGB	0.163	0.586
25791	NGEF	0.274	0.694
51335	NGRN	0.111	0.531
123606	NIPA1	0.084	0.513
55335	NIPSNAP3B	0.139	0.533
11188	NISCH	0.06	0.417
28512	NKIRAS1	0.11	0.595
51701	NLK	0.125	0.503
23057	NMNAT2	0.138	0.64
10361	NPM2	0.252	0.685
4884	NPTX1	0.29	0.729
23467	NPTXR	0.278	0.732
9572	NR1D1	0.054	0.386
9975	NR1D2	0.06	0.441
4900	NRGN	0.795	0.896
56675	NRIP3	0.289	0.718
140767	NRSN1	0.11	0.577
9369	NRXN3	0.198	0.649
4905	NSF	0.164	0.582
9891	NUAK1	0.162	0.567
4942	OAT	0.09	0.549
4948	OCA2	0.092	0.426
57451	ODZ2	0.156	0.536
55753	OGDHL	0.205	0.636
10439	OLFM1	0.329	0.788
118427	OLFM3	0.641	0.877
4976	OPA1	0.132	0.618
4978	OPCML	0.071	0.46
10133	OPTN	0.094	0.482
23762	OSBP2	0.078	0.421
114876	OSBPL1A	0.146	0.545
5019	OXCT1	0.098	0.496
55074	OXR1	0.109	0.543
340529	PABPC1L2A	0.271	0.733
29993	PACSIN1	0.392	0.799
5058	PAK1	0.43	0.785
56924	PAK6	0.194	0.629
5064	PALM	0.114	0.574
56666	PANX2	0.219	0.669
5100	PCDH8	0.137	0.476
56134	PCDHAC2	0.105	0.454
27445	PCLO	0.41	0.804
5110	PCMT1	0.086	0.512
27344	PCSK1N	0.079	0.479
5128	PCTK2	0.065	0.474
5136	PDE1A	0.111	0.518
5153	PDE1B	0.319	0.721
5138	PDE2A	0.252	0.745
64714	PDIA2	0.06	0.406
5164	PDK2	0.074	0.502
57026	PDXP	0.35	0.807
5173	PDYN	0.099	0.397
57595	PDZD4	0.127	0.571
5178	PEG3	0.162	0.601
246330	PELI3	0.175	0.675
79605	PGBD5	0.1	0.55
283871	PGP	0.067	0.394
9796	PHYHIP	0.87	0.924
80235	PIGZ	0.07	0.466
5300	PIN1	0.118	0.548
8395	PIP5K1B	0.085	0.449
5306	PITPNA	0.075	0.432
9600	PITPNM1	0.046	0.378
57605	PITPNM2	0.053	0.379
59338	PLEKHA1	0.293	0.765
26030	PLEKHG3	0.086	0.526
23207	PLEKHM2	0.066	0.382
10769	PLK2	0.106	0.455
139728	PNCK	0.254	0.672
10687	PNMA2	0.168	0.618
29944	PNMA3	0.238	0.701
84968	PNMA6A	0.151	0.602
55228	PNMAL1	0.12	0.556
57469	PNMAL2	0.408	0.825
5368	PNOC	0.086	0.359
8499	PPFIA2	0.185	0.694
8541	PPFIA3	0.185	0.674
8497	PPFIA4	0.203	0.634
54704	PPM2C	0.297	0.706
23368	PPP1R13B	0.118	0.581
26051	PPP1R16B	0.243	0.721
90673	PPP1R3E	0.06	0.464
89801	PPP1R3F	0.069	0.498
5522	PPP2R2C	0.654	0.89
5530	PPP3CA	0.119	0.534
5534	PPP3R1	0.176	0.55
57718	PPP4R4	0.227	0.671
9581	PREPL	0.399	0.834
5567	PRKACB	0.104	0.551
5575	PRKAR1B	0.622	0.889
5577	PRKAR2B	0.121	0.575
5579	PRKCB	0.567	0.867
5582	PRKCG	0.144	0.515
5590	PRKCZ	0.205	0.715
56341	PRMT8	0.376	0.819
5621	PRNP	0.166	0.624
5961	PRPH2	0.131	0.517
79057	PRRG3	0.213	0.599
80863	PRRT1	0.277	0.77
112476	PRRT2	0.133	0.58
5662	PSD	0.292	0.768
23362	PSD3	0.234	0.705
2185	PTK2B	0.207	0.613
26095	PTPN20B	0.071	0.373
5774	PTPN3	0.062	0.372
84867	PTPN5	0.483	0.838
5789	PTPRD	0.075	0.466
5798	PTPRN	0.173	0.639
11122	PTPRT	0.156	0.618
9762	ProSAPiP1	0.229	0.714
23518	R3HDM1	0.256	0.709
84440	RAB11FIP4	0.293	0.786
26056	RAB11FIP5	0.061	0.376
376267	RAB15	0.249	0.704
326624	RAB37	0.1	0.457
5864	RAB3A	0.25	0.741
22930	RAB3GAP1	0.058	0.388
57799	RAB40C	0.106	0.535
51560	RAB6B	0.15	0.576
138046	RALYL	0.064	0.452
5909	RAP1GAP	0.362	0.803
5910	RAP1GDS1	0.066	0.386
11069	RAPGEF4	0.234	0.709
51195	RAPGEFL1	0.239	0.711
8437	RASAL1	0.344	0.764
23551	RASD2	0.135	0.498
221002	RASGEF1A	0.102	0.444
5923	RASGRF1	0.081	0.449
5924	RASGRF2	0.198	0.614
54033	RBM11	0.231	0.692
5950	RBP4	0.405	0.772
10231	RCAN2	0.099	0.451
285613	RELL2	0.172	0.587
10740	RFPL1S	0.262	0.734
5999	RGS4	0.458	0.79
6000	RGS7	0.486	0.877
401190	RGS7BP	0.296	0.77
23221	RHOBTB2	0.055	0.391
9912	RICH2	0.145	0.636
23504	RIMBP2	0.187	0.635
22999	RIMS1	0.143	0.621
9783	RIMS3	0.312	0.758
140730	RIMS4	0.054	0.401
146206	RLTPR	0.15	0.593
26994	RNF11	0.084	0.431
55182	RNF220	0.035	0.348
10193	RNF41	0.079	0.534
79641	ROGDI	0.268	0.761
6096	RORB	0.083	0.377
285780	RP3-398D13.1	0.263	0.664
22895	RPH3A	0.089	0.435
388394	RPRML	0.296	0.715
340419	RSPO2	0.142	0.58
84870	RSPO3	0.101	0.441
83546	RTBDN	0.094	0.415
57142	RTN4	0.107	0.466
65078	RTN4R	0.265	0.748
146760	RTN4RL1	0.265	0.716
10900	RUNDC3A	0.352	0.782
23623	RUSC1	0.057	0.385
9853	RUSC2	0.156	0.658
59350	RXFP1	0.211	0.652
6262	RYR2	0.308	0.735
192683	SCAMP5	0.166	0.652
6324	SCN1B	0.257	0.691
6326	SCN2A	0.371	0.809
6327	SCN2B	0.503	0.87
55800	SCN3B	0.159	0.647
6334	SCN8A	0.053	0.349
60592	SCOC	0.1	0.49
195814	SDR16C5	0.319	0.731
64218	SEMA4A	0.067	0.384
5413	2014-09-05	0.411	0.817
57515	SERINC1	0.104	0.562
5274	SERPINI1	0.579	0.852
129049	SGSM1	0.125	0.617
400745	SH2D5	0.514	0.829
83699	SH3BGRL2	0.159	0.673
6456	SH3GL2	0.201	0.709
6457	SH3GL3	0.197	0.705
22941	SHANK2	0.183	0.679
85358	SHANK3	0.221	0.715
283514	SIAH3	0.127	0.461
6500	SKP1	0.059	0.405
57468	SLC12A5	0.757	0.9
57030	SLC17A7	0.941	0.932
6506	SLC1A2	0.187	0.649
8604	SLC25A12	0.123	0.582
79751	SLC25A22	0.228	0.708
79085	SLC25A23	0.068	0.47
116369	SLC26A8	0.171	0.548
7781	SLC30A3	0.262	0.682
140679	SLC32A1	0.193	0.6
148641	SLC35F3	0.14	0.628
221074	SLC39A12	0.101	0.469
54946	SLC41A3	0.066	0.446
55117	SLC6A15	0.09	0.465
388662	SLC6A17	0.272	0.717
6543	SLC8A2	0.353	0.796
10479	SLC9A6	0.196	0.709
139065	SLITRK4	0.116	0.561
23676	SMPX	0.207	0.638
6616	SNAP25	0.91	0.961
9892	SNAP91	0.281	0.73
6622	SNCA	0.403	0.806
6620	SNCB	0.718	0.908
6623	SNCG	0.347	0.741
9751	SNPH	0.198	0.668
6638	SNRPN	0.159	0.668
81609	SNX27	0.076	0.499
402381	SOHLH1	0.162	0.558
84926	SPRYD3	0.227	0.701
6711	SPTBN1	0.102	0.51
6712	SPTBN2	0.099	0.567
57731	SPTBN4	0.089	0.497
6750	SST	0.317	0.731
6752	SSTR2	0.057	0.449
117178	SSX2IP	0.103	0.442
81849	ST6GALNAC5	0.104	0.431
6775	STAT4	0.371	0.755
27067	STAU2	0.064	0.46
261729	STEAP2	0.133	0.573
11075	STMN2	0.067	0.468
50861	STMN3	0.074	0.501
9399	STOML1	0.055	0.384
56977	STOX2	0.082	0.531
6804	STX1A	0.291	0.718
112755	STX1B	0.398	0.823
6812	STXBP1	0.623	0.904
134957	STXBP5	0.091	0.44
9515	STXBP5L	0.169	0.633
29091	STXBP6	0.26	0.761
55359	STYK1	0.369	0.786
8803	SUCLA2	0.124	0.567
25830	SULT4A1	0.882	0.924
9900	SV2A	0.24	0.737
9899	SV2B	0.662	0.878
22987	SV2C	0.176	0.589
258010	SVIP	0.14	0.542
55530	SVOP	0.141	0.606
6853	SYN1	0.682	0.914
6854	SYN2	0.681	0.89
9143	SYNGR3	0.43	0.842
8867	SYNJ1	0.218	0.727
132204	SYNPR	0.28	0.719
6855	SYP	0.607	0.898
6857	SYT1	0.919	0.938
91683	SYT12	0.061	0.386
57586	SYT13	0.478	0.855
84258	SYT3	0.116	0.548
6860	SYT4	0.129	0.572
6861	SYT5	0.24	0.675
9066	SYT7	0.224	0.643
6863	TAC1	0.081	0.357
29114	TAGLN3	0.481	0.863
23329	TBC1D30	0.106	0.569
23158	TBC1D9	0.067	0.456
10716	TBR1	0.522	0.833
56849	TCEAL7	0.058	0.385
122402	TDRD9	0.067	0.431
7008	TEF	0.082	0.535
83660	TLN2	0.155	0.564
222865	TMEM130	0.592	0.861
121256	TMEM132D	0.111	0.58
284339	TMEM145	0.092	0.523
441151	TMEM151B	0.23	0.733
132332	TMEM155	0.202	0.628
54958	TMEM160	0.066	0.428
84866	TMEM25	0.065	0.45
148534	TMEM56	0.149	0.608
25789	TMEM59L	0.184	0.679
51086	TNNI3K	0.101	0.446
7139	TNNT2	0.214	0.645
54472	TOLLIP	0.215	0.698
7170	TPM3	0.17	0.587
11076	TPPP	0.202	0.705
127262	TPRG1L	0.304	0.725
29953	TRHDE	0.167	0.609
23321	TRIM2	0.074	0.449
387357	TSEPA	0.176	0.518
7259	TSPYL1	0.203	0.697
23270	TSPYL4	0.189	0.694
90121	TSR2	0.061	0.438
84630	TTBK1	0.065	0.46
145567	TTC7B	0.189	0.697
7280	TUBB2A	0.098	0.429
10382	TUBB4	0.17	0.638
56995	TULP4	0.127	0.594
7301	TYRO3	0.044	0.376
7336	UBE2V2	0.056	0.421
7345	UCHL1	0.14	0.521
8408	ULK1	0.058	0.429
23025	UNC13A	0.21	0.695
440279	UNC13C	0.374	0.782
90249	UNC5A	0.396	0.831
6843	VAMP1	0.385	0.782
6844	VAMP2	0.219	0.714
7432	VIP	0.282	0.705
7433	VIPR1	0.35	0.788
7447	VSNL1	1	0.941
128434	VSTM2L	0.336	0.774
8936	WASF1	0.129	0.624
64409	WBSCR17	0.217	0.634
22911	WDR47	0.185	0.616
23335	WDR7	0.179	0.63
11197	WIF1	0.167	0.576
7480	WNT10B	0.187	0.605
7504	XK	0.199	0.62
374887	YJEFN3	0.21	0.648
51646	YPEL5	0.064	0.414
7529	YWHAB	0.129	0.492
7532	YWHAG	0.171	0.56
7533	YWHAH	0.37	0.764
7534	YWHAZ	0.062	0.432
51341	ZBTB7A	0.079	0.402
170261	ZCCHC12	0.163	0.589
79698	ZMAT4	0.09	0.448
7754	ZNF204	0.166	0.553
140883	ZNF280B	0.063	0.458
22891	ZNF365	0.552	0.872
--- 03_yellow ---
Entrez	Symbol	Scaled connectivity	kME
2	A2M	0.173	0.599
51225	ABI3	0.415	0.774
53	ACP2	0.102	0.507
55	ACPP	0.115	0.533
2180	ACSL1	0.308	0.731
87	ACTN1	0.092	0.523
57413	AD026	0.379	0.731
10863	ADAM28	0.512	0.782
55803	ADAP2	0.725	0.895
90956	ADCK2	0.088	0.484
113	ADCY7	0.111	0.414
123	ADFP	0.062	0.378
140	ADORA3	0.529	0.806
83440	ADPGK	0.152	0.635
141	ADPRH	0.224	0.733
154	ADRB2	0.14	0.423
79814	AGMAT	0.098	0.412
85007	AGXT2L2	0.118	0.558
64853	AIDA	0.12	0.495
199	AIF1	0.816	0.899
202	AIM1	0.081	0.498
80709	AKNA	0.121	0.426
10327	AKR1A1	0.182	0.637
231	AKR1B1	0.129	0.435
221	ALDH3B1	0.174	0.663
240	ALOX5	0.664	0.892
241	ALOX5AP	0.389	0.778
80216	ALPK1	0.152	0.629
272	AMPD3	0.205	0.661
118932	ANKRD22	0.25	0.576
311	ANXA11	0.089	0.508
313	AOAH	0.277	0.633
54518	APBB1IP	0.443	0.752
83464	APH1B	0.12	0.578
60489	APOBEC3G	0.23	0.725
341	APOC1	0.262	0.632
344	APOC2	0.314	0.671
80833	APOL3	0.133	0.554
366	AQP9	0.1	0.462
116985	ARAP1	0.117	0.463
55843	ARHGAP15	0.377	0.768
93663	ARHGAP18	0.273	0.745
201176	ARHGAP27	0.231	0.617
257106	ARHGAP30	0.817	0.931
393	ARHGAP4	0.234	0.645
395	ARHGAP6	0.09	0.431
64333	ARHGAP9	0.52	0.856
397	ARHGDIB	0.545	0.849
10865	ARID5A	0.093	0.467
115761	ARL11	0.267	0.71
10550	ARL6IP5	0.127	0.509
10095	ARPC1B	0.536	0.873
10109	ARPC2	0.203	0.691
10094	ARPC3	0.221	0.708
409	ARRB2	0.103	0.444
410	ARSA	0.109	0.551
427	ASAH1	0.151	0.465
430	ASCL2	0.139	0.508
433	ASGR2	0.149	0.478
115201	ATG4A	0.108	0.523
10533	ATG7	0.147	0.626
8992	ATP6V0E1	0.192	0.681
79895	ATP8B4	0.537	0.787
558	AXL	0.191	0.624
567	B2M	0.131	0.526
10538	BATF	0.217	0.689
597	BCL2A1	0.15	0.59
79365	BHLHE41	0.104	0.476
51411	BIN2	0.491	0.812
29760	BLNK	0.303	0.629
55589	BMP2K	0.31	0.727
695	BTK	0.386	0.72
83938	C10orf11	0.287	0.758
282969	C10orf125	0.184	0.661
[truncated: 76,542 more rows]

## Sheet: Lung cancer
=== 46_Lung_GSE31210_U133Plus_226_Japan ===
--- 01_turquoise ---
Entrez	Symbol	Scaled connectivity	kME
26574	AATF	0.127	0.617
6059	ABCE1	0.16	0.634
28976	ACAD9	0.076	0.461
47	ACLY	0.131	0.622
11332	ACOT7	0.083	0.515
52	ACP1	0.143	0.603
86	ACTL6A	0.152	0.544
10097	ACTR2	0.127	0.594
101	ADAM8	0.077	0.493
90956	ADCK2	0.058	0.455
123	ADFP	0.089	0.479
55750	AGK	0.08	0.479
79814	AGMAT	0.232	0.696
8540	AGPS	0.119	0.636
9447	AIM2	0.101	0.504
84920	ALG10	0.118	0.593
10195	ALG3	0.168	0.695
54784	ALKBH4	0.075	0.514
64682	ANAPC1	0.192	0.712
54467	ANKIB1	0.111	0.522
338692	ANKRD13D	0.086	0.509
51239	ANKRD39	0.089	0.564
56311	ANKRD7	0.09	0.406
54443	ANLN	0.419	0.775
81611	ANP32E	0.159	0.509
1174	AP1S1	0.109	0.611
130340	AP1S3	0.13	0.618
163	AP2B1	0.101	0.534
1175	AP2S1	0.158	0.669
9179	AP4M1	0.095	0.558
27301	APEX2	0.159	0.668
381	ARF5	0.119	0.616
9824	ARHGAP11A	0.37	0.754
151188	ARL6IP6	0.196	0.584
83787	ARMC10	0.107	0.6
25852	ARMC8	0.088	0.374
10552	ARPC1A	0.092	0.509
10095	ARPC1B	0.131	0.603
10094	ARPC3	0.074	0.515
419	ART3	0.113	0.327
55723	ASF1B	0.54	0.813
440	ASNS	0.069	0.42
259266	ASPM	0.904	0.885
29028	ATAD2	0.344	0.726
79915	ATAD5	0.283	0.646
22809	ATF5	0.09	0.54
23192	ATG4B	0.092	0.48
471	ATIC	0.088	0.548
475	ATOX1	0.088	0.535
23200	ATP11B	0.09	0.552
79572	ATP13A3	0.113	0.544
516	ATP5G1	0.073	0.475
518	ATP5G3	0.094	0.573
10476	ATP5H	0.06	0.458
9551	ATP5J2	0.137	0.662
9296	ATP6V1F	0.108	0.616
550	AUP1	0.109	0.575
6790	AURKA	0.376	0.744
9212	AURKB	0.533	0.841
148789	B3GALNT2	0.086	0.495
84002	B3GNT5	0.147	0.528
2683	B4GALT1	0.11	0.586
55971	BAIAP2L1	0.1	0.563
580	BARD1	0.275	0.605
10409	BASP1	0.125	0.54
55509	BATF3	0.146	0.513
56647	BCCIP	0.079	0.409
10018	BCL2L11	0.09	0.511
83596	BCL2L12	0.16	0.607
23786	BCL2L13	0.093	0.581
9275	BCL7B	0.082	0.498
332	BIRC5	0.934	0.915
641	BLM	0.359	0.728
9790	BMS1	0.129	0.561
388962	BOLA3	0.359	0.813
8315	BRAP	0.079	0.518
672	BRCA1	0.356	0.727
675	BRCA2	0.208	0.612
140707	BRI3BP	0.079	0.404
83990	BRIP1	0.167	0.579
699	BUB1	0.759	0.879
701	BUB1B	0.911	0.906
9184	BUB3	0.183	0.564
8896	BUD31	0.145	0.636
84154	BXDC1	0.145	0.617
705	BYSL	0.201	0.73
9689	BZW1	0.184	0.71
79892	C10orf119	0.094	0.449
26148	C10orf12	0.123	0.582
119392	C10orf78	0.081	0.485
53838	C11orf24	0.147	0.667
220042	C11orf82	0.387	0.757
144097	C11orf84	0.111	0.604
83695	C12orf32	0.102	0.575
60673	C12orf44	0.074	0.496
121053	C12orf45	0.07	0.493
55010	C12orf48	0.459	0.81
84934	C12orf52	0.075	0.543
93081	C13orf27	0.234	0.653
221150	C13orf3	0.635	0.86
79866	C13orf34	0.238	0.693
55320	C14orf106	0.112	0.446
84334	C14orf153	0.089	0.564
9556	C14orf2	0.074	0.447
283643	C14orf80	0.286	0.737
90417	C15orf23	0.326	0.743
90381	C15orf42	0.411	0.784
84419	C15orf48	0.118	0.577
80178	C16orf59	0.212	0.686
116028	C16orf75	0.196	0.579
400506	C16orf88	0.12	0.536
78995	C17orf53	0.194	0.655
284018	C17orf58	0.088	0.526
55181	C17orf71	0.094	0.565
64149	C17orf75	0.073	0.482
55352	C17orf79	0.087	0.518
55028	C17orf80	0.059	0.452
284184	C17orf89	0.056	0.38
339229	C17orf90	0.045	0.388
147525	C18orf18	0.081	0.474
125228	C18orf19	0.188	0.703
220134	C18orf24	0.428	0.779
162681	C18orf54	0.187	0.616
494514	C18orf56	0.201	0.579
126321	C19orf28	0.135	0.625
84798	C19orf48	0.21	0.721
55732	C1orf112	0.289	0.72
79000	C1orf135	0.483	0.826
10712	C1orf2	0.086	0.462
388753	C1orf31	0.175	0.685
10485	C1orf61	0.114	0.493
126731	C1orf96	0.122	0.533
55969	C20orf24	0.168	0.671
54069	C21orf45	0.281	0.75
85395	C21orf70	0.176	0.717
26005	C2CD3	0.08	0.373
6936	C2orf3	0.141	0.561
80067	C2orf37	0.113	0.597
79074	C2orf49	0.107	0.597
129450	C2orf60	0.125	0.601
51300	C3orf1	0.048	0.363
152002	C3orf21	0.078	0.478
84319	C3orf26	0.1	0.53
79441	C4orf15	0.113	0.478
55345	C4orf21	0.107	0.427
201725	C4orf46	0.301	0.751
401115	C4orf48	0.089	0.507
375444	C5orf34	0.257	0.701
389336	C5orf46	0.108	0.549
58527	C6orf115	0.144	0.576
154467	C6orf129	0.169	0.655
115004	C6orf150	0.184	0.63
387103	C6orf173	0.38	0.708
135154	C6orf57	0.053	0.435
113763	C7orf29	0.121	0.594
221908	C7orf47	0.087	0.476
84904	C9orf100	0.373	0.726
286333	C9orf109	0.125	0.608
89958	C9orf140	0.398	0.758
55071	C9orf40	0.208	0.562
90120	C9orf69	0.123	0.554
26256	CABYR	0.09	0.437
790	CAD	0.147	0.643
813	CALU	0.209	0.724
23589	CARHSP1	0.114	0.434
57082	CASC5	0.648	0.849
835	CASP2	0.201	0.713
79872	CBLL1	0.061	0.376
875	CBS	0.081	0.411
84733	CBX2	0.091	0.48
55610	CCDC132	0.099	0.533
80071	CCDC15	0.098	0.428
343099	CCDC18	0.161	0.438
64793	CCDC21	0.084	0.51
91057	CCDC34	0.199	0.7
124808	CCDC43	0.105	0.472
51204	CCDC44	0.216	0.74
115106	CCDC5	0.117	0.514
253635	CCDC75	0.085	0.497
84318	CCDC77	0.178	0.602
79080	CCDC86	0.205	0.733
54908	CCDC99	0.202	0.667
6354	CCL7	0.118	0.564
6355	CCL8	0.14	0.533
890	CCNA2	0.883	0.907
891	CCNB1	0.852	0.898
9133	CCNB2	0.885	0.891
898	CCNE1	0.181	0.596
9134	CCNE2	0.508	0.76
899	CCNF	0.376	0.754
8812	CCNK	0.09	0.551
25819	CCRN4L	0.097	0.559
10575	CCT4	0.101	0.53
10574	CCT7	0.201	0.73
135228	CD109	0.113	0.572
29126	CD274	0.129	0.563
10849	CD3EAP	0.111	0.588
983	CDC2	0.649	0.845
991	CDC20	0.748	0.869
993	CDC25A	0.414	0.747
995	CDC25C	0.474	0.815
996	CDC27	0.109	0.577
56882	CDC42SE1	0.078	0.465
8318	CDC45L	0.402	0.781
990	CDC6	0.849	0.909
8317	CDC7	0.275	0.578
157313	CDCA2	0.523	0.829
83461	CDCA3	0.514	0.839
55038	CDCA4	0.284	0.719
113130	CDCA5	0.35	0.743
55143	CDCA8	0.946	0.927
1017	CDK2	0.125	0.555
8851	CDK5R1	0.162	0.631
1029	CDKN2A	0.206	0.537
1031	CDKN2C	0.111	0.346
1032	CDKN2D	0.095	0.415
1033	CDKN3	0.539	0.8
81620	CDT1	0.663	0.865
10153	CEBPZ	0.115	0.62
1951	CELSR3	0.076	0.454
1058	CENPA	0.991	0.919
1062	CENPE	0.942	0.913
1063	CENPF	0.835	0.866
64946	CENPH	0.341	0.795
2491	CENPI	0.291	0.707
64105	CENPK	0.332	0.661
91687	CENPL	0.49	0.835
79019	CENPM	0.384	0.778
55839	CENPN	0.392	0.809
79172	CENPO	0.462	0.823
55166	CENPQ	0.169	0.549
22995	CEP152	0.144	0.467
11190	CEP250	0.172	0.67
55165	CEP55	0.721	0.86
79959	CEP76	0.184	0.652
84131	CEP78	0.178	0.536
494143	CHAC2	0.149	0.619
10036	CHAF1A	0.367	0.763
8208	CHAF1B	0.403	0.764
54927	CHCHD3	0.144	0.629
84269	CHCHD5	0.046	0.407
1111	CHEK1	0.672	0.887
63922	CHTF18	0.191	0.532
1147	CHUK	0.093	0.448
51550	CINP	0.074	0.536
55847	CISD1	0.082	0.538
493856	CISD2	0.107	0.59
26586	CKAP2	0.317	0.753
150468	CKAP2L	0.784	0.884
1158	CKM	0.051	0.333
1163	CKS1B	0.31	0.716
1164	CKS2	0.229	0.627
9069	CLDN12	0.052	0.396
1047	CLGN	0.126	0.411
1192	CLIC1	0.127	0.569
81570	CLPB	0.093	0.556
55330	CNO	0.101	0.589
1267	CNP	0.136	0.607
80347	COASY	0.072	0.505
1690	COCH	0.087	0.479
10466	COG5	0.11	0.555
150684	COMMD1	0.082	0.543
10980	COPS6	0.115	0.577
64708	COPS7B	0.181	0.703
27235	COQ2	0.148	0.654
1337	COX6A1	0.102	0.579
51692	CPSF3	0.276	0.767
9419	CRIPT	0.161	0.687
1399	CRKL	0.061	0.402
51755	CRKRS	0.103	0.554
64109	CRLF2	0.089	0.451
54677	CROT	0.051	0.366
1434	CSE1L	0.169	0.563
1453	CSNK1D	0.064	0.468
1455	CSNK1G2	0.1	0.532
1478	CSTF2	0.196	0.694
1515	CTSL2	0.241	0.677
203413	CXorf61	0.149	0.498
55157	DARS2	0.097	0.564
10926	DBF4	0.462	0.805
80174	DBF4B	0.099	0.391
51163	DBR1	0.078	0.34
131566	DCBLD2	0.119	0.572
9937	DCLRE1A	0.079	0.424
64858	DCLRE1B	0.126	0.554
84259	DCUN1D5	0.205	0.72
1662	DDX10	0.118	0.576
8886	DDX18	0.093	0.5
10212	DDX39	0.218	0.602
317781	DDX51	0.079	0.429
11056	DDX52	0.149	0.655
79039	DDX54	0.077	0.532
57696	DDX55	0.089	0.481
57706	DENND1A	0.128	0.591
160518	DENND5B	0.085	0.464
8562	DENR	0.119	0.501
55635	DEPDC1	0.776	0.871
55789	DEPDC1B	0.48	0.787
8220	DGCR14	0.096	0.51
26220	DGCR5	0.096	0.504
1716	DGUOK	0.083	0.551
57647	DHX37	0.143	0.598
90957	DHX57	0.083	0.448
1659	DHX8	0.07	0.469
81624	DIAPH3	0.202	0.644
23181	DIP2A	0.079	0.451
91531	DKFZp434P055	0.324	0.679
1737	DLAT	0.093	0.52
9787	DLGAP5	0.787	0.855
11144	DMC1	0.079	0.402
1763	DNA2	0.17	0.518
51726	DNAJB11	0.127	0.539
54431	DNAJC10	0.149	0.63
27000	DNAJC2	0.084	0.492
7266	DNAJC7	0.094	0.555
23234	DNAJC9	0.477	0.801
10059	DNM1L	0.069	0.418
1786	DNMT1	0.313	0.688
1788	DNMT3A	0.131	0.546
1789	DNMT3B	0.099	0.397
23549	DNPEP	0.093	0.54
30836	DNTTIP2	0.088	0.441
29980	DONSON	0.394	0.76
91039	DPP9	0.108	0.531
84661	DPY30	0.108	0.605
1810	DR1	0.092	0.516
1824	DSC2	0.104	0.537
79075	DSCC1	0.221	0.625
53820	DSCR6	0.095	0.337
1829	DSG2	0.081	0.548
79980	DSN1	0.27	0.649
1832	DSP	0.115	0.573
51514	DTL	0.644	0.84
113878	DTX2	0.094	0.58
1841	DTYMK	0.513	0.865
64118	DUS1L	0.081	0.491
11062	DUS4L	0.184	0.697
8446	DUSP11	0.115	0.597
51207	DUSP13	0.091	0.409
11072	DUSP14	0.131	0.565
1857	DVL3	0.084	0.383
140735	DYNLL2	0.079	0.489
1869	E2F1	0.354	0.778
1870	E2F2	0.262	0.703
1871	E2F3	0.168	0.541
144455	E2F7	0.296	0.688
79733	E2F8	0.127	0.517
1894	ECT2	0.455	0.792
9343	EFTUD2	0.209	0.729
84285	EIF1AD	0.142	0.636
8890	EIF2B4	0.081	0.55
9775	EIF4A3	0.124	0.586
9470	EIF4E2	0.087	0.563
1978	EIF4EBP1	0.198	0.705
1981	EIF4G1	0.095	0.535
7458	EIF4H	0.064	0.394
9669	EIF5B	0.119	0.526
2000	ELF4	0.089	0.43
2005	ELK4	0.158	0.531
79071	ELOVL6	0.124	0.529
146956	EME1	0.391	0.787
2029	ENSA	0.101	0.455
57089	ENTPD7	0.184	0.692
347918	EP400NL	0.079	0.402
2048	EPHB2	0.131	0.631
26284	ERAL1	0.116	0.593
54821	ERCC6L	0.685	0.886
51290	ERGIC2	0.055	0.372
157570	ESCO2	0.369	0.745
9700	ESPL1	0.671	0.854
2130	EWSR1	0.11	0.48
9156	EXO1	0.598	0.851
9941	EXOG	0.1	0.384
23404	EXOSC2	0.119	0.511
51010	EXOSC3	0.282	0.779
5393	EXOSC9	0.139	0.558
2146	EZH2	0.545	0.792
8772	FADD	0.12	0.639
3992	FADS1	0.147	0.527
283991	FAM100B	0.101	0.547
374393	FAM111B	0.415	0.756
285966	FAM115C	0.078	0.389
151194	FAM119A	0.102	0.524
54954	FAM120C	0.078	0.404
84908	FAM136A	0.119	0.563
51016	FAM158A	0.134	0.556
23172	FAM175B	0.086	0.411
54801	FAM29A	0.226	0.592
348235	FAM33A	0.334	0.708
10447	FAM3C	0.05	0.339
57464	FAM40B	0.151	0.616
113115	FAM54A	0.538	0.81
150946	FAM59B	0.123	0.512
58516	FAM60A	0.1	0.538
54478	FAM64A	0.502	0.823
389835	FAM72A	0.666	0.837
81610	FAM83D	0.155	0.545
25940	FAM98A	0.102	0.524
2175	FANCA	0.241	0.696
2187	FANCB	0.293	0.7
2177	FANCD2	0.15	0.437
2189	FANCG	0.269	0.641
55215	FANCI	0.488	0.807
286151	FBXO43	0.207	0.51
200933	FBXO45	0.328	0.738
26271	FBXO5	0.527	0.775
23149	FCHO1	0.096	0.483
2237	FEN1	0.757	0.893
11116	FGFR1OP	0.206	0.682
63979	FIGNL1	0.18	0.619
51024	FIS1	0.047	0.39
2288	FKBP4	0.121	0.589
200107	FLJ31401	0.162	0.502
168455	FLJ36031	0.082	0.524
400999	FLJ42351	0.085	0.471
2319	FLOT2	0.059	0.461
79672	FN3KRP	0.056	0.367
8061	FOSL1	0.11	0.513
668	FOXL2	0.089	0.306
2305	FOXM1	0.64	0.858
23413	FREQ	0.097	0.472
10646	FSBP	0.172	0.531
117246	FTSJ3	0.141	0.624
2519	FUCA2	0.14	0.602
170384	FUT11	0.1	0.556
51343	FZR1	0.074	0.478
55632	G2E3	0.168	0.604
2553	GABPB1	0.083	0.488
90480	GADD45GIP1	0.124	0.595
54433	GAR1	0.196	0.677
2618	GART	0.175	0.715
79833	GEMIN6	0.184	0.708
348654	GEN1	0.15	0.438
2670	GFAP	0.082	0.424
2673	GFPT1	0.068	0.495
8836	GGH	0.114	0.491
9837	GINS1	0.434	0.785
51659	GINS2	0.315	0.787
64785	GINS3	0.356	0.762
84296	GINS4	0.299	0.749
28964	GIT1	0.097	0.47
2733	GLE1	0.131	0.567
51022	GLRX2	0.081	0.511
51291	GMIP	0.08	0.461
51053	GMNN	0.191	0.548
29926	GMPPA	0.111	0.622
8833	GMPS	0.391	0.78
2773	GNAI3	0.109	0.548
2783	GNB2	0.076	0.484
26354	GNL3	0.106	0.569
64841	GNPNAT1	0.099	0.553
51026	GOLT1B	0.113	0.551
9527	GOSR1	0.04	0.302
9570	GOSR2	0.086	0.561
2820	GPD2	0.147	0.684
11321	GPN1	0.255	0.773
221393	GPR115	0.161	0.631
283554	GPR137C	0.174	0.462
160897	GPR180	0.099	0.403
2842	GPR19	0.301	0.701
2873	GPS1	0.064	0.457
29899	GPSM2	0.113	0.424
84706	GPT2	0.079	0.385
2887	GRB10	0.085	0.475
116443	GRIN3A	0.099	0.456
80273	GRPEL1	0.11	0.616
83743	GRWD1	0.1	0.563
83903	GSG2	0.099	0.432
79807	GSTCD	0.194	0.679
2960	GTF2E1	0.126	0.601
2969	GTF2I	0.059	0.451
9569	GTF2IRD1	0.08	0.542
9329	GTF3C4	0.078	0.497
112495	GTF3C6	0.115	0.448
85865	GTPBP10	0.1	0.546
54676	GTPBP2	0.095	0.532
23560	GTPBP4	0.104	0.464
29083	GTPBP8	0.094	0.514
51512	GTSE1	0.852	0.886
2978	GUCA1A	0.171	0.646
60558	GUF1	0.171	0.681
3014	H2AFX	0.322	0.778
3015	H2AFZ	0.397	0.758
8520	HAT1	0.102	0.449
3066	HDAC2	0.126	0.506
3068	HDGF	0.266	0.708
3070	HELLS	0.675	0.816
9146	HGS	0.089	0.525
93323	HICE1	0.178	0.556
3024	HIST1H1A	0.089	0.462
3009	HIST1H1B	0.137	0.507
3008	HIST1H1E	0.077	0.464
8364	HIST1H4C	0.104	0.331
8360	HIST1H4D	0.084	0.327
55355	HJURP	0.972	0.915
3145	HMBS	0.127	0.628
3159	HMGA1	0.165	0.603
3148	HMGB2	0.331	0.631
10042	HMGXB4	0.207	0.591
3161	HMMR	0.496	0.843
51155	HN1	0.111	0.581
3182	HNRNPAB	0.083	0.461
9454	HOMER3	0.098	0.538
84842	HPDL	0.081	0.416
3251	HPRT1	0.125	0.594
11255	HRH3	0.078	0.46
3292	HSD17B1	0.097	0.578
80270	HSD3B7	0.117	0.633
22824	HSPA4L	0.105	0.421
51668	HSPB11	0.04	0.341
3329	HSPD1	0.185	0.701
3336	HSPE1	0.101	0.575
27429	HTRA2	0.126	0.579
219844	HYLS1	0.217	0.7
3376	IARS	0.131	0.574
3396	ICT1	0.172	0.687
3418	IDH2	0.083	0.458
10643	IGF2BP3	0.127	0.529
57549	IGSF9	0.08	0.529
9641	IKBKE	0.134	0.608
11009	IL24	0.135	0.44
3559	IL2RA	0.143	0.602
3576	IL8	0.137	0.576
92856	IMP4	0.126	0.628
54928	IMPAD1	0.129	0.614
3614	IMPDH1	0.104	0.562
57508	INTS2	0.052	0.332
25896	INTS7	0.096	0.49
64768	IPPK	0.084	0.483
128239	IQGAP3	0.422	0.772
3654	IRAK1	0.124	0.643
57461	ISY1	0.151	0.669
83737	ITCH	0.15	0.664
65094	JMJD4	0.123	0.639
23210	JMJD6	0.095	0.497
56888	KCMF1	0.083	0.491
80759	KHDC1	0.095	0.408
3795	KHK	0.1	0.493
8570	KHSRP	0.098	0.484
9933	KIAA0020	0.109	0.484
9768	KIAA0101	0.799	0.884
9711	KIAA0226	0.107	0.542
57650	KIAA1524	0.613	0.846
85459	KIAA1731	0.103	0.416
80000	KIAA1772	0.09	0.491
3832	KIF11	0.935	0.879
9928	KIF14	0.874	0.893
56992	KIF15	0.765	0.826
81930	KIF18A	0.44	0.817
146909	KIF18B	0.708	0.817
10112	KIF20A	0.506	0.786
9585	KIF20B	0.557	0.816
9493	KIF23	0.891	0.895
3796	KIF2A	0.165	0.647
11004	KIF2C	1	0.927
3797	KIF3C	0.112	0.563
24137	KIF4A	0.967	0.919
3833	KIFC1	0.561	0.804
55975	KLHL7	0.158	0.647
9735	KNTC1	0.231	0.644
3836	KPNA1	0.082	0.479
3840	KPNA4	0.177	0.582
3837	KPNB1	0.174	0.567
113251	LARP4	0.059	0.436
253558	LCLAT1	0.094	0.51
3954	LETM1	0.088	0.461
222662	LHFPL5	0.093	0.392
9355	LHX2	0.119	0.43
3978	LIG1	0.157	0.54
3980	LIG3	0.131	0.652
286826	LIN9	0.094	0.435
3996	LLGL1	0.09	0.552
4001	LMNB1	0.359	0.697
84823	LMNB2	0.354	0.768
150051	LOC150051	0.116	0.502
152217	LOC152217	0.165	0.619
203107	LOC203107	0.128	0.516
221710	LOC221710	0.163	0.634
283567	LOC283567	0.098	0.513
284952	LOC284952	0.141	0.454
400690	LOC400690	0.122	0.471
400813	LOC400813	0.1	0.563
400948	LOC400948	0.084	0.539
439990	LOC439990	0.097	0.518
440995	LOC440995	0.112	0.543
441297	LOC441297	0.055	0.394
442075	LOC442075	0.095	0.375
4207	LOC729991-MEF2B	0.078	0.503
81691	LOC81691	0.138	0.461
84989	LOC84989	0.124	0.457
91431	LOC91431	0.203	0.554
4017	LOXL2	0.098	0.538
9926	LPGAT1	0.105	0.556
78999	LRFN4	0.134	0.561
7804	LRP8	0.075	0.458
115353	LRRC42	0.128	0.644
201255	LRRC45	0.176	0.672
55379	LRRC59	0.121	0.63
65999	LRRC61	0.111	0.557
222229	LRWD1	0.121	0.57
124801	LSM12	0.135	0.627
51691	LSM8	0.205	0.7
54742	LY6K	0.085	0.443
55646	LYAR	0.221	0.67
388695	LYSMD1	0.073	0.394
10226	M6PRBP1	0.107	0.574
4085	MAD2L1	0.829	0.923
10459	MAD2L2	0.163	0.679
81557	MAGED4B	0.081	0.415
79929	MAP6D1	0.128	0.47
5594	MAPK1	0.054	0.432
9261	MAPKAPK2	0.087	0.519
8550	MAPKAPK5	0.118	0.632
22919	MAPRE1	0.083	0.415
23139	MAST2	0.111	0.554
84930	MASTL	0.236	0.642
4150	MAZ	0.09	0.476
8932	MBD2	0.105	0.475
79143	MBOAT7	0.118	0.636
4157	MC1R	0.083	0.451
90411	MCFD2	0.105	0.578
55388	MCM10	0.39	0.758
4171	MCM2	0.473	0.792
4172	MCM3	0.231	0.588
114044	MCM3APAS	0.092	0.456
4173	MCM4	0.586	0.817
4174	MCM5	0.32	0.737
4175	MCM6	0.603	0.804
4176	MCM7	0.368	0.766
84515	MCM8	0.241	0.687
29969	MDFIC	0.054	0.333
4190	MDH1	0.059	0.458
4201	MEA1	0.135	0.59
5469	MED1	0.092	0.458
51586	MED15	0.071	0.397
9442	MED27	0.131	0.601
9833	MELK	0.838	0.878
4232	MEST	0.126	0.531
29081	METTL5	0.131	0.65
79828	METTL8	0.084	0.494
4241	MFI2	0.163	0.661
84291	MGC2408	0.201	0.699
4282	MIF	0.129	0.658
84864	MINA	0.084	0.466
4288	MKI67	0.96	0.898
84365	MKI67IP	0.141	0.64
79682	MLF1IP	0.382	0.747
23531	MMD	0.179	0.625
4312	MMP1	0.1	0.457
4321	MMP12	0.162	0.582
4322	MMP13	0.095	0.497
4314	MMP3	0.128	0.44
4318	MMP9	0.084	0.449
4343	MOV10	0.118	0.565
10199	MPHOSPH10	0.087	0.501
10198	MPHOSPH9	0.093	0.443
51678	MPP6	0.08	0.528
124995	MRPL10	0.059	0.409
65003	MRPL11	0.215	0.706
6182	MRPL12	0.161	0.68
29088	MRPL15	0.192	0.676
9801	MRPL19	0.121	0.579
51264	MRPL27	0.069	0.469
10573	MRPL28	0.082	0.451
11222	MRPL3	0.194	0.699
51263	MRPL30	0.066	0.512
51318	MRPL35	0.135	0.641
64978	MRPL38	0.052	0.415
28977	MRPL42	0.182	0.691
65080	MRPL44	0.198	0.729
84311	MRPL45	0.051	0.367
57129	MRPL47	0.15	0.574
122704	MRPL52	0.181	0.692
116540	MRPL53	0.104	0.572
55173	MRPS10	0.153	0.669
6183	MRPS12	0.183	0.713
63931	MRPS14	0.111	0.613
56945	MRPS22	0.078	0.407
51649	MRPS23	0.124	0.619
51650	MRPS33	0.111	0.608
60488	MRPS35	0.121	0.598
51081	MRPS7	0.179	0.696
4436	MSH2	0.153	0.609
2956	MSH6	0.228	0.747
124540	MSI2	0.096	0.551
9112	MTA1	0.076	0.491
57504	MTA3	0.079	0.536
27085	MTBP	0.165	0.548
7978	MTERF	0.103	0.504
92170	MTG1	0.081	0.446
4522	MTHFD1	0.143	0.589
25902	MTHFD1L	0.123	0.589
10797	MTHFD2	0.347	0.784
4528	MTIF2	0.112	0.511
51537	MTP18	0.09	0.571
83463	MXD3	0.127	0.453
4603	MYBL1	0.101	0.349
4605	MYBL2	0.681	0.855
140465	MYL6B	0.106	0.544
80179	MYO19	0.302	0.757
4647	MYO7A	0.109	0.545
138151	NACC2	0.118	0.581
80218	NAT13	0.103	0.518
26151	NAT9	0.058	0.42
4683	NBN	0.16	0.536
9918	NCAPD2	0.262	0.697
23310	NCAPD3	0.231	0.701
64151	NCAPG	0.941	0.884
54892	NCAPG2	0.454	0.815
23397	NCAPH	0.632	0.832
29781	NCAPH2	0.087	0.518
4686	NCBP1	0.206	0.697
22916	NCBP2	0.142	0.603
10403	NDC80	0.657	0.821
54820	NDE1	0.118	0.549
55967	NDUFA12	0.081	0.488
4709	NDUFB3	0.123	0.635
121441	NEDD1	0.11	0.49
4751	NEK2	0.791	0.898
81831	NETO2	0.17	0.592
4763	NF1	0.097	0.542
4771	NF2	0.094	0.516
4796	NFKBIL2	0.084	0.438
4800	NFYA	0.096	0.508
8508	NIPSNAP1	0.101	0.6
56954	NIT2	0.064	0.454
28511	NKIRAS2	0.141	0.612
54475	NLE1	0.083	0.524
51068	NMD3	0.114	0.558
4830	NME1	0.315	0.811
4831	NME2	0.099	0.557
4836	NMT1	0.062	0.415
64318	NOC3L	0.078	0.414
79050	NOC4L	0.158	0.666
79954	NOL10	0.102	0.547
25926	NOL11	0.165	0.63
9221	NOLC1	0.2	0.717
51491	NOP16	0.103	0.597
10528	NOP56	0.127	0.592
51602	NOP58	0.117	0.47
55666	NPLOC4	0.044	0.339
10360	NPM3	0.131	0.634
4893	NRAS	0.218	0.716
29959	NRBP1	0.134	0.625
8204	NRIP1	0.075	0.36
11270	NRM	0.184	0.642
63899	NSUN3	0.069	0.513
55695	NSUN5	0.073	0.488
115024	NT5C3L	0.071	0.423
83540	NUF2	0.909	0.895
23165	NUP205	0.139	0.588
79023	NUP37	0.166	0.668
10762	NUP50	0.111	0.555
23636	NUP62	0.312	0.788
54830	NUP62CL	0.098	0.438
79902	NUP85	0.166	0.644
51203	NUSAP1	0.791	0.866
79035	OBFC2B	0.17	0.674
4957	ODF2	0.084	0.483
11339	OIP5	0.474	0.81
29789	OLA1	0.125	0.582
23596	OPN3	0.098	0.482
143503	OR51E1	0.096	0.485
26659	OR7A5	0.094	0.315
80228	ORAI2	0.09	0.496
4998	ORC1L	0.434	0.819
4999	ORC2L	0.08	0.434
5001	ORC5L	0.17	0.693
23594	ORC6L	0.401	0.708
734	OSGIN2	0.134	0.486
5036	PA2G4	0.084	0.495
133015	PACRGL	0.076	0.436
5050	PAFAH1B3	0.124	0.613
10606	PAICS	0.339	0.818
55003	PAK1IP1	0.125	0.569
24145	PANX1	0.126	0.64
124222	PAQR4	0.143	0.532
55486	PARL	0.113	0.557
142	PARP1	0.145	0.623
10038	PARP2	0.168	0.588
219988	PATL1	0.28	0.753
5074	PAWR	0.118	0.569
55872	PBK	0.434	0.783
5099	PCDH7	0.144	0.583
84759	PCGF1	0.069	0.502
84108	PCGF6	0.136	0.464
5111	PCNA	0.286	0.684
11333	PDAP1	0.185	0.673
11235	PDCD10	0.091	0.519
22984	PDCD11	0.156	0.631
10846	PDE10A	0.096	0.446
5147	PDE6D	0.149	0.616
5165	PDK3	0.099	0.527
23590	PDSS1	0.154	0.595
23481	PES1	0.127	0.635
5194	PEX13	0.103	0.579
55670	PEX26	0.072	0.496
5202	PFDN2	0.184	0.67
5203	PFDN4	0.091	0.499
5210	PFKFB4	0.119	0.568
5211	PFKL	0.071	0.535
5214	PFKP	0.112	0.557
55276	PGM2	0.09	0.45
283871	PGP	0.247	0.726
5245	PHB	0.047	0.369
26147	PHF19	0.406	0.78
57157	PHTF2	0.215	0.667
80119	PIF1	0.08	0.387
94005	PIGS	0.074	0.511
284098	PIGW	0.123	0.601
54965	PIGX	0.22	0.725
5305	PIP4K2A	0.08	0.472
5570	PKIB	0.114	0.493
9088	PKMYT1	0.371	0.805
5329	PLAUR	0.119	0.598
64857	PLEKHG2	0.1	0.466
5347	PLK1	0.501	0.821
10733	PLK4	0.701	0.863
5352	PLOD2	0.132	0.62
8985	PLOD3	0.096	0.564
5355	PLP2	0.101	0.568
55558	PLXNA3	0.087	0.521
5366	PMAIP1	0.177	0.626
5371	PML	0.125	0.62
5383	PMS2L5	0.046	0.318
11284	PNKP	0.184	0.703
56902	PNO1	0.225	0.745
87178	PNPT1	0.226	0.706
23509	POFUT1	0.079	0.516
5422	POLA1	0.131	0.465
23649	POLA2	0.402	0.815
5424	POLD1	0.143	0.635
10714	POLD3	0.126	0.421
26073	POLDIP2	0.15	0.67
5426	POLE	0.196	0.554
5427	POLE2	0.355	0.72
56655	POLE4	0.092	0.573
10721	POLQ	0.517	0.762
84172	POLR1B	0.037	0.303
5433	POLR2D	0.209	0.735
5437	POLR2H	0.186	0.645
11128	POLR3A	0.088	0.511
10940	POP1	0.155	0.596
51367	POP5	0.063	0.427
10248	POP7	0.28	0.751
25913	POT1	0.11	0.554
5457	POU4F1	0.078	0.372
56342	PPAN	0.133	0.61
5471	PPAT	0.218	0.717
8500	PPFIA1	0.124	0.608
51535	PPHLN1	0.098	0.483
5481	PPID	0.083	0.539
10105	PPIF	0.237	0.724
10465	PPIH	0.116	0.622
122769	PPIL5	0.236	0.675
5496	PPM1G	0.377	0.824
5519	PPP2R1B	0.109	0.566
28227	PPP2R3B	0.128	0.456
5534	PPP3R1	0.114	0.614
54896	PQLC2	0.093	0.541
9055	PRC1	0.813	0.872
85441	PRIC285	0.079	0.426
5557	PRIM1	0.303	0.733
5558	PRIM2	0.134	0.536
5591	PRKDC	0.15	0.567
79706	PRKRIP1	0.066	0.388
3276	PRMT1	0.119	0.592
9128	PRPF4	0.212	0.688
55660	PRPF40A	0.207	0.685
92454	PRR8	0.089	0.43
51450	PRRX2	0.089	0.459
56952	PRTFDC1	0.091	0.388
29968	PSAT1	0.147	0.543
5685	PSMA4	0.092	0.434
5686	PSMA5	0.154	0.671
5691	PSMB3	0.132	0.633
5701	PSMC2	0.108	0.549
29893	PSMC3IP	0.296	0.646
5705	PSMC5	0.098	0.53
5707	PSMD1	0.139	0.664
5717	PSMD11	0.105	0.557
5718	PSMD12	0.203	0.72
10213	PSMD14	0.198	0.7
5708	PSMD2	0.223	0.684
5709	PSMD3	0.101	0.57
10197	PSME3	0.252	0.778
23198	PSME4	0.103	0.513
8624	PSMG1	0.078	0.5
84722	PSRC1	0.36	0.714
5725	PTBP1	0.121	0.501
26024	PTCD1	0.089	0.481
9536	PTGES	0.114	0.53
80142	PTGES2	0.139	0.656
51651	PTRH2	0.167	0.691
5805	PTS	0.119	0.606
54517	PUS7	0.106	0.534
83448	PUS7L	0.096	0.551
5822	PWP2	0.094	0.552
5831	PYCR1	0.1	0.575
5836	PYGL	0.1	0.545
169714	QSOX2	0.102	0.529
23518	R3HDM1	0.126	0.475
54734	RAB39	0.086	0.497
64792	RABL5	0.044	0.349
29127	RACGAP1	0.715	0.854
56852	RAD18	0.202	0.671
5888	RAD51	0.463	0.814
10635	RAD51AP1	0.58	0.843
5889	RAD51C	0.15	0.655
25788	RAD54B	0.268	0.655
8438	RAD54L	0.737	0.855
5883	RAD9A	0.099	0.46
5898	RALA	0.093	0.477
55103	RALGPS2	0.115	0.534
5901	RAN	0.252	0.733
5902	RANBP1	0.273	0.736
5905	RANGAP1	0.164	0.691
5910	RAP1GDS1	0.085	0.521
125950	RAVER1	0.057	0.361
5933	RBL1	0.135	0.56
64783	RBM15	0.105	0.466
9904	RBM19	0.063	0.439
55131	RBM28	0.193	0.673
23029	RBM34	0.079	0.426
149041	RC3H1	0.083	0.546
91433	RCCD1	0.11	0.525
201299	RDM1	0.125	0.579
5965	RECQL	0.069	0.465
9401	RECQL4	0.398	0.793
80346	REEP4	0.08	0.512
5971	RELB	0.119	0.534
84957	RELT	0.079	0.459
29803	REPIN1	0.062	0.439
5982	RFC2	0.352	0.808
5983	RFC3	0.258	0.7
5984	RFC4	0.701	0.853
5985	RFC5	0.311	0.69
117584	RFFL	0.14	0.667
5986	RFNG	0.049	0.396
91869	RFT1	0.116	0.62
55159	RFWD3	0.12	0.533
54931	RG9MTD1	0.098	0.519
8601	RGS20	0.203	0.598
79651	RHBDF2	0.106	0.536
121268	RHEBL1	0.203	0.597
54509	RHOF	0.119	0.587
55183	RIF1	0.154	0.522
8767	RIPK2	0.172	0.625
80010	RMI1	0.269	0.671
246243	RNASEH1	0.104	0.549
10535	RNASEH2A	0.346	0.802
55658	RNF126	0.086	0.543
51255	RNF181	0.067	0.489
79102	RNF26	0.106	0.564
9616	RNF7	0.13	0.618
84900	RNFT2	0.164	0.593
9991	ROD1	0.2	0.713
79657	RPAP3	0.124	0.625
6120	RPE	0.153	0.695
116832	RPL39L	0.334	0.712
10556	RPP30	0.128	0.594
8986	RPS6KA4	0.08	0.528
6199	RPS6KB2	0.126	0.545
9125	RQCD1	0.218	0.706
6240	RRM1	0.219	0.684
6241	RRM2	0.748	0.875
23076	RRP1B	0.101	0.486
9136	RRP9	0.083	0.535
51319	RSRC1	0.29	0.727
8634	RTCD1	0.171	0.666
6242	RTKN	0.11	0.592
8607	RUVBL1	0.103	0.538
140576	S100A16	0.125	0.612
29901	SAC3D1	0.178	0.586
90378	SAMD1	0.095	0.496
142891	SAMD8	0.107	0.527
79595	SAP130	0.078	0.445
8819	SAP30	0.095	0.519
29115	SAP30BP	0.1	0.513
56681	SAR1A	0.151	0.646
9092	SART1	0.125	0.583
163786	SASS6	0.33	0.678
10609	SC65	0.148	0.655
6319	SCD	0.108	0.565
6447	SCG5	0.126	0.597
132320	SCLT1	0.377	0.752
51540	SCLY	0.122	0.631
79005	SCNM1	0.185	0.642
6388	SDF2	0.061	0.45
10484	SEC23A	0.103	0.503
81929	SEH1L	0.124	0.573
85465	SELI	0.252	0.768
54437	SEMA5B	0.102	0.399
29843	SENP1	0.172	0.616
59343	SENP2	0.154	0.661
205564	SENP5	0.199	0.67
387893	SETD8	0.085	0.41
51639	SF3B14	0.158	0.667
51460	SFMBT1	0.121	0.477
8683	SFRS9	0.098	0.505
151648	SGOL1	0.354	0.72
151246	SGOL2	0.652	0.852
8879	SGPL1	0.154	0.645
10603	SH2B2	0.098	0.425
79801	SHCBP1	0.399	0.71
7979	SHFM1	0.169	0.705
6474	SHOX2	0.227	0.665
6502	SKP2	0.244	0.677
89886	SLAMF9	0.076	0.485
7884	SLBP	0.347	0.752
56996	SLC12A9	0.096	0.585
9123	SLC16A3	0.198	0.724
6574	SLC20A1	0.078	0.423
6576	SLC25A1	0.095	0.572
1468	SLC25A10	0.103	0.594
10165	SLC25A13	0.047	0.331
60386	SLC25A19	0.127	0.61
51629	SLC25A39	0.195	0.726
55972	SLC25A40	0.166	0.672
55676	SLC30A6	0.127	0.636
10237	SLC35B1	0.082	0.53
27173	SLC39A1	0.143	0.657
22950	SLC4A1AP	0.177	0.687
9497	SLC4A7	0.088	0.424
8884	SLC5A6	0.122	0.576
6541	SLC7A1	0.1	0.527
8140	SLC7A5	0.127	0.525
81893	SLC7A5P1	0.214	0.714
81796	SLCO5A1	0.145	0.505
146857	SLFN13	0.078	0.312
10650	SLMO1	0.077	0.426
50485	SMARCAL1	0.121	0.609
6598	SMARCB1	0.08	0.494
6602	SMARCD1	0.1	0.554
10592	SMC2	0.356	0.721
9126	SMC3	0.119	0.471
10051	SMC4	0.115	0.378
79677	SMC6	0.164	0.571
57223	SMEK2	0.136	0.621
23381	SMG5	0.158	0.634
9887	SMG7	0.095	0.559
6611	SMS	0.083	0.422
10322	SMYD5	0.102	0.599
10302	SNAPC5	0.084	0.486
11267	SNF8	0.184	0.695
9304	SNORD22	0.102	0.448
79622	SNRNP25	0.101	0.559
11017	SNRNP27	0.088	0.539
6626	SNRPA	0.091	0.518
6627	SNRPA1	0.09	0.345
6632	SNRPD1	0.166	0.66
6634	SNRPD3	0.099	0.517
6636	SNRPF	0.152	0.661
6637	SNRPG	0.361	0.789
29886	SNX8	0.14	0.625
221833	SP8	0.169	0.536
10615	SPAG5	0.771	0.866
147841	SPC24	0.561	0.83
57405	SPC25	0.497	0.807
139886	SPIN4	0.076	0.318
6710	SPTB	0.095	0.507
6723	SRM	0.131	0.635
6731	SRP72	0.091	0.516
6733	SRPK2	0.072	0.443
402055	SRRD	0.164	0.69
6760	SS18	0.086	0.497
6742	SSBP1	0.12	0.539
117178	SSX2IP	0.131	0.561
10610	ST6GALNAC2	0.041	0.301
10617	STAMBP	0.081	0.525
10948	STARD3	0.081	0.48
6781	STC1	0.082	0.377
26872	STEAP1	0.18	0.679
261729	STEAP2	0.062	0.413
6491	STIL	0.442	0.747
3925	STMN1	0.248	0.579
201254	STRA13	0.127	0.613
29888	STRN4	0.08	0.514
53407	STX18	0.081	0.484
6804	STX1A	0.084	0.526
51657	STYXL1	0.071	0.492
6827	SUPT4H1	0.058	0.433
6830	SUPT6H	0.059	0.433
6839	SUV39H1	0.167	0.634
23512	SUZ12	0.124	0.417
10492	SYNCRIP	0.064	0.355
8871	SYNJ2	0.102	0.532
10460	TACC3	0.574	0.835
6871	TADA2L	0.087	0.525
6884	TAF13	0.09	0.481
9015	TAF1A	0.081	0.479
27097	TAF5L	0.124	0.539
6878	TAF6	0.127	0.596
9797	TATDN2	0.092	0.545
26000	TBC1D10B	0.108	0.564
26608	TBL2	0.054	0.4
6913	TBX15	0.084	0.442
6941	TCF19	0.325	0.658
6929	TCF3	0.125	0.585
6949	TCOF1	0.111	0.586
55346	TCP11L1	0.108	0.602
55775	TDP1	0.167	0.643
7004	TEAD4	0.125	0.543
26136	TES	0.074	0.455
113419	TEX261	0.045	0.369
7019	TFAM	0.129	0.594
7027	TFDP1	0.124	0.523
10342	TFG	0.095	0.51
24144	TFIP11	0.046	0.396
10189	THOC4	0.395	0.824
8563	THOC5	0.107	0.584
7064	THOP1	0.286	0.771
8914	TIMELESS	0.453	0.827
26519	TIMM10	0.089	0.517
10431	TIMM23	0.188	0.678
54962	TIPIN	0.418	0.793
7083	TK1	0.497	0.852
116238	TLCD1	0.083	0.524
7090	TLE3	0.077	0.506
9874	TLK1	0.082	0.532
8577	TMEFF1	0.15	0.565
79022	TMEM106C	0.163	0.603
54972	TMEM132A	0.076	0.489
54958	TMEM160	0.078	0.517
79134	TMEM185B	0.139	0.657
25880	TMEM186	0.078	0.476
23306	TMEM194A	0.177	0.628
147007	TMEM199	0.107	0.589
55248	TMEM206	0.163	0.668
54867	TMEM214	0.085	0.546
55161	TMEM33	0.086	0.556
55151	TMEM38B	0.212	0.678
55706	TMEM48	0.213	0.703
157378	TMEM65	0.132	0.533
84283	TMEM79	0.09	0.524
7112	TMPO	0.317	0.702
9168	TMSB10	0.167	0.665
8600	TNFSF11	0.084	0.446
79155	TNIP2	0.178	0.659
7138	TNNT1	0.097	0.468
23534	TNPO3	0.125	0.586
84134	TOMM40L	0.175	0.591
401505	TOMM5	0.216	0.696
9868	TOMM70A	0.077	0.448
7153	TOP2A	0.747	0.865
11073	TOPBP1	0.316	0.653
11257	TP53TG1	0.054	0.402
7170	TPM3	0.138	0.584
51002	TPRKB	0.163	0.664
22974	TPX2	0.984	0.917
80305	TRABD	0.081	0.547
10293	TRAIP	0.391	0.777
81559	TRIM11	0.149	0.553
9830	TRIM14	0.099	0.503
4591	TRIM37	0.082	0.459
286827	TRIM59	0.298	0.764
140691	TRIM69	0.131	0.378
9320	TRIP12	0.11	0.561
9319	TRIP13	0.302	0.727
27037	TRMT2A	0.079	0.472
51605	TRMT6	0.094	0.487
115708	TRMT61A	0.066	0.5
55006	TRMT61B	0.076	0.449
10024	TROAP	0.561	0.835
8295	TRRAP	0.125	0.588
95681	TSGA14	0.069	0.444
55720	TSR1	0.177	0.685
7260	TSSC1	0.131	0.627
55622	TTC27	0.114	0.582
8458	TTF2	0.135	0.537
7272	TTK	0.462	0.736
23170	TTLL12	0.074	0.504
9654	TTLL4	0.086	0.427
10376	TUBA1B	0.149	0.533
7283	TUBG1	0.469	0.858
5756	TWF1	0.098	0.48
10190	TXNDC9	0.086	0.515
7298	TYMS	0.492	0.769
127253	TYW3	0.075	0.441
11338	U2AF2	0.105	0.559
55236	UBA6	0.158	0.656
11065	UBE2C	0.649	0.867
7321	UBE2D1	0.093	0.502
140739	UBE2F	0.139	0.656
7328	UBE2H	0.044	0.311
3093	UBE2K	0.227	0.74
7332	UBE2L3	0.053	0.381
27338	UBE2S	0.33	0.802
29089	UBE2T	0.614	0.876
65264	UBE2Z	0.101	0.554
89910	UBE3B	0.041	0.344
9690	UBE3C	0.135	0.575
7371	UCK2	0.226	0.711
7353	UFD1L	0.113	0.558
402682	UFSP1	0.052	0.383
29128	UHRF1	0.493	0.797
23074	UHRF1BP1L	0.079	0.464
7372	UMPS	0.151	0.648
7374	UNG	0.186	0.624
7390	UROS	0.112	0.598
84833	USMG5	0.108	0.458
7398	USP1	0.205	0.564
9097	USP14	0.215	0.635
57695	USP37	0.109	0.456
10713	USP39	0.081	0.522
51096	UTP18	0.082	0.446
55813	UTP6	0.114	0.541
7407	VARS	0.134	0.654
84313	VPS25	0.087	0.536
51699	VPS29	0.052	0.394
7443	VRK1	0.318	0.662
7444	VRK2	0.246	0.731
375690	WASH1	0.086	0.394
8976	WASL	0.039	0.308
81554	WBSCR16	0.079	0.48
135886	WBSCR28	0.184	0.479
11169	WDHD1	0.57	0.818
9948	WDR1	0.122	0.615
55759	WDR12	0.251	0.774
89891	WDR34	0.241	0.646
10785	WDR4	0.113	0.548
139170	WDR40B	0.114	0.347
23160	WDR43	0.124	0.572
25886	WDR51A	0.448	0.795
348793	WDR53	0.194	0.588
284403	WDR62	0.088	0.353
93594	WDR67	0.157	0.602
84128	WDR75	0.106	0.569
79968	WDR76	0.166	0.571
7468	WHSC1	0.278	0.7
57510	XPO5	0.092	0.56
7517	XRCC3	0.187	0.614
7518	XRCC4	0.08	0.505
9942	XYLB	0.103	0.485
10138	YAF2	0.078	0.479
51067	YARS2	0.119	0.593
150223	YDJC	0.132	0.648
55689	YEATS2	0.136	0.596
84272	YIPF4	0.062	0.474
7532	YWHAG	0.176	0.665
10971	YWHAQ	0.104	0.455
65986	ZBTB10	0.078	0.377
51043	ZBTB7B	0.102	0.49
55854	ZC3H15	0.145	0.619
23144	ZC3H3	0.078	0.438
92092	ZC3HAV1L	0.113	0.568
51530	ZC3HC1	0.092	0.529
29063	ZCCHC4	0.077	0.508
84243	ZDHHC18	0.197	0.691
23660	ZKSCAN5	0.101	0.531
116225	ZMYND19	0.183	0.662
7701	ZNF142	0.111	0.542
8882	ZNF259	0.11	0.594
140883	ZNF280B	0.117	0.477
8427	ZNF282	0.119	0.615
284349	ZNF283	0.098	0.422
195828	ZNF367	0.492	0.748
57541	ZNF398	0.042	0.322
27300	ZNF544	0.098	0.477
90850	ZNF598	0.157	0.68
65243	ZNF643	0.118	0.494
7639	ZNF85	0.138	0.47
168374	ZNF92	0.08	0.511
81931	ZNF93	0.089	0.352
10467	ZNHIT1	0.078	0.505
9326	ZNHIT3	0.081	0.512
7589	ZSCAN21	0.066	0.414
55055	ZWILCH	0.504	0.824
11130	ZWINT	0.741	0.847
440590	ZYG11A	0.106	0.498
340340	tcag7.1188	0.186	0.619
--- 02_purple ---
Entrez	Symbol	Scaled connectivity	kME
2	A2M	0.352	0.738
23460	ABCA6	0.518	0.816
10351	ABCA8	0.673	0.855
10350	ABCA9	0.3	0.719
10060	ABCC9	0.151	0.517
9429	ABCG2	0.175	0.557
57406	ABHD6	0.282	0.665
25890	ABI3BP	0.904	0.913
3983	ABLIM1	0.092	0.425
22885	ABLIM3	0.143	0.564
32	ACACB	0.41	0.76
123876	ACSM2A	0.129	0.46
59	ACTA2	0.058	0.302
70	ACTC1	0.136	0.446
72	ACTG2	0.228	0.637
88	ACTN2	0.518	0.815
94	ACVRL1	0.431	0.705
80332	ADAM33	0.278	0.705
170689	ADAMTS15	0.231	0.652
9509	ADAMTS2	0.076	0.389
11095	ADAMTS8	0.526	0.81
57188	ADAMTSL3	0.588	0.821
104	ADARB1	0.231	0.671
109	ADCY3	0.12	0.515
196883	ADCY4	0.517	0.807
117	ADCYAP1R1	0.144	0.483
125	ADH1B	0.976	0.911
128	ADH5	0.142	0.531
137872	ADHFE1	0.095	0.435
148	ADRA1A	0.137	0.46
153	ADRB1	0.122	0.415
154	ADRB2	0.102	0.458
134265	AFAP1L1	0.355	0.713
119385	AGAP11	0.1	0.412
177	AGER	0.348	0.603
23287	AGTPBP1	0.188	0.518
9590	AKAP12	0.269	0.688
11217	AKAP2	0.64	0.834
10000	AKT3	0.174	0.608
154810	AMOTL1	0.124	0.502
51421	AMOTL2	0.158	0.498
284	ANGPT1	0.669	0.846
285	ANGPT2	0.085	0.374
9068	ANGPTL1	0.609	0.85
10218	ANGPTL7	0.142	0.484
348094	ANKDD1A	0.156	0.557
27063	ANKRD1	0.17	0.443
23294	ANKS1A	0.197	0.583
57101	ANO2	0.272	0.664
196527	ANO6	0.379	0.781
309	ANXA6	0.132	0.55
8639	AOC3	1	0.925
316	AOX1	0.294	0.714
322	APBB1	0.099	0.421
187	APLNR	0.158	0.529
80833	APOL3	0.079	0.394
64411	ARAP3	0.275	0.61
23237	ARC	0.225	0.555
93663	ARHGAP18	0.152	0.527
79822	ARHGAP28	0.147	0.514
9411	ARHGAP29	0.156	0.46
395	ARHGAP6	0.573	0.817
9639	ARHGEF10	0.109	0.407
22899	ARHGEF15	0.381	0.701
9459	ARHGEF6	0.336	0.747
200894	ARL13B	0.102	0.442
51309	ARMCX1	0.252	0.666
420	ART4	0.33	0.718
443	ASPA	0.699	0.871
151516	ASPRV1	0.189	0.58
477	ATP1A2	0.361	0.733
482	ATP1B2	0.227	0.632
522	ATP5J	0.535	0.838
577	BAI3	0.373	0.743
590	BCHE	0.337	0.73
255877	BCL6B	0.114	0.449
627	BDNF	0.153	0.454
23299	BICD2	0.097	0.452
648	BMI1	0.093	0.429
653	BMP5	0.105	0.397
168667	BMPER	0.11	0.37
659	BMPR2	0.263	0.652
54796	BNC2	0.19	0.58
663	BNIP2	0.406	0.798
91653	BOC	0.099	0.422
53339	BTBD1	0.09	0.43
694	BTG1	0.101	0.464
153579	BTNL9	0.236	0.524
10974	C10orf116	0.156	0.522
220979	C10orf25	0.15	0.463
54838	C10orf26	0.107	0.469
64115	C10orf54	0.219	0.643
196740	C10orf72	0.245	0.667
113246	C12orf57	0.131	0.507
440087	C12orf69	0.366	0.711
28984	C13orf15	0.825	0.895
56967	C14orf132	0.222	0.642
79686	C14orf139	0.353	0.759
81698	C15orf5	0.172	0.597
146174	C16orf52	0.104	0.43
374864	C18orf34	0.263	0.668
114898	C1QTNF2	0.305	0.729
114902	C1QTNF5	0.153	0.547
114905	C1QTNF7	0.335	0.719
79762	C1orf115	0.228	0.563
148823	C1orf150	0.109	0.414
440712	C1orf186	0.202	0.576
84886	C1orf198	0.094	0.423
140706	C20orf160	0.463	0.791
25943	C20orf194	0.248	0.686
388815	C21orf34	0.09	0.364
192137	C2orf12	0.174	0.595
93556	C3orf50	0.079	0.374
389119	C3orf54	0.118	0.424
205428	C3orf58	0.124	0.486
285203	C3orf64	0.331	0.749
132720	C4orf32	0.238	0.66
79614	C5orf23	0.131	0.468
10826	C5orf4	0.136	0.475
221749	C6orf145	0.178	0.575
57150	C6orf162	0.128	0.483
730	C7	0.358	0.737
79974	C7orf58	0.356	0.766
286354	C9orf130	0.09	0.4
9413	C9orf61	0.093	0.425
206938	C9orf94	0.213	0.626
761	CA3	0.198	0.536
762	CA4	0.314	0.572
783	CACNB2	0.115	0.476
10203	CALCRL	0.468	0.705
800	CALD1	0.114	0.469
51063	CALHM2	0.268	0.688
801	CALM1	0.268	0.704
22900	CARD8	0.108	0.512
57513	CASKIN2	0.21	0.52
120329	CASP12	0.33	0.729
57091	CASS4	0.306	0.704
857	CAV1	0.422	0.763
858	CAV2	0.238	0.608
859	CAV3	0.196	0.568
863	CBFA2T3	0.33	0.713
140689	CBLN4	0.115	0.433
23466	CBX6	0.097	0.423
23492	CBX7	0.35	0.752
147372	CCBE1	0.506	0.812
79839	CCDC102B	0.353	0.748
83643	CCDC3	0.192	0.599
79825	CCDC48	0.28	0.644
152137	CCDC50	0.473	0.813
83987	CCDC8	0.09	0.403
114800	CCDC85A	0.18	0.445
6358	CCL14	0.623	0.852
6360	CCL16	0.109	0.411
6368	CCL23	0.183	0.543
11126	CD160	0.134	0.442
146894	CD300LG	0.151	0.497
947	CD34	0.478	0.818
948	CD36	0.307	0.658
969	CD69	0.158	0.574
9308	CD83	0.079	0.419
22918	CD93	0.71	0.851
28513	CDH19	0.248	0.604
1003	CDH5	0.752	0.811
1027	CDKN1B	0.104	0.463
1028	CDKN1C	0.302	0.704
1036	CDO1	0.958	0.923
23177	CEP68	0.177	0.565
1066	CES1	0.205	0.62
1071	CETP	0.127	0.442
1675	CFD	0.74	0.874
1073	CFL2	0.102	0.425
5199	CFP	0.14	0.514
1123	CHN1	0.087	0.43
91851	CHRDL1	0.649	0.833
25884	CHRDL2	0.057	0.309
23122	CLASP2	0.212	0.639
7122	CLDN5	0.61	0.804
10462	CLEC10A	0.074	0.428
161198	CLEC14A	0.728	0.81
51267	CLEC1A	0.725	0.861
7123	CLEC3B	0.466	0.721
10332	CLEC4M	0.139	0.427
64084	CLSTN2	0.101	0.431
22866	CNKSR2	0.133	0.511
1264	CNN1	0.303	0.699
25927	CNRIP1	0.889	0.921
152330	CNTN4	0.084	0.413
1305	COL13A1	0.224	0.592
7373	COL14A1	0.154	0.509
256076	COL29A1	0.182	0.535
131873	COL6A6	0.336	0.726
78989	COLEC11	0.141	0.487
10391	CORO2B	0.314	0.741
84701	COX4I2	0.125	0.362
1346	COX7A1	0.29	0.718
1359	CPA3	0.149	0.518
64506	CPEB1	0.256	0.675
51185	CRBN	0.336	0.745
51232	CRIM1	0.21	0.623
83716	CRISPLD2	0.106	0.446
10491	CRTAP	0.197	0.635
64784	CRTC3	0.177	0.596
1407	CRY1	0.106	0.452
1410	CRYAB	0.423	0.798
55790	CSGALNACT1	0.196	0.594
55454	CSGALNACT2	0.125	0.487
1464	CSPG4	0.084	0.35
1465	CSRP1	0.466	0.803
1466	CSRP2	0.12	0.474
1490	CTGF	0.185	0.594
8727	CTNNAL1	0.399	0.708
8722	CTSF	0.097	0.434
6387	CXCL12	0.251	0.652
79742	CXorf36	0.309	0.72
113612	CYP2U1	0.114	0.468
3491	CYR61	0.14	0.52
23384	CYTSA	0.201	0.583
116159	CYYR1	0.78	0.881
1601	DAB2	0.089	0.506
1602	DACH1	0.497	0.734
147906	DACT3	0.307	0.729
2532	DARC	0.435	0.786
8642	DCHS1	0.12	0.503
1634	DCN	0.351	0.734
4921	DDR2	0.218	0.637
27147	DENND2A	0.288	0.69
1674	DES	0.248	0.643
22982	DIP2C	0.092	0.401
153688	DKFZp586C0721	0.155	0.518
202025	DKFZp667E0512	0.108	0.457
27122	DKK3	0.204	0.607
28514	DLL1	0.217	0.653
54567	DLL4	0.122	0.395
10655	DMRT2	0.098	0.344
11080	DNAJB4	0.294	0.712
1776	DNASE1L3	0.339	0.744
9732	DOCK4	0.456	0.789
57572	DOCK6	0.155	0.463
1804	DPP6	0.089	0.362
54878	DPP8	0.097	0.444
1805	DPT	0.271	0.658
1807	DPYS	0.204	0.558
1808	DPYSL2	0.175	0.576
667	DST	0.178	0.594
78986	DUSP26	0.148	0.489
22873	DZIP1	0.114	0.486
1879	EBF1	0.502	0.806
1842	ECM2	0.516	0.823
1910	EDNRB	0.668	0.808
2202	EFEMP1	0.216	0.652
30008	EFEMP2	0.089	0.414
286097	EFHA2	0.349	0.741
25975	EGFL6	0.106	0.432
51162	EGFL7	0.206	0.509
30846	EHD2	0.14	0.498
23741	EID1	0.16	0.589
10209	EIF1	0.159	0.569
10289	EIF1B	0.203	0.646
55531	ELMOD1	0.124	0.43
2006	ELN	0.109	0.423
64123	ELTD1	0.408	0.769
51705	EMCN	0.793	0.885
2009	EML1	0.245	0.683
2013	EMP2	0.086	0.384
2022	ENG	0.212	0.599
5168	ENPP2	0.279	0.688
2034	EPAS1	0.222	0.568
2037	EPB41L2	0.309	0.741
7957	EPM2A	0.097	0.429
2060	EPS15	0.222	0.656
2078	ERG	0.565	0.846
90952	ESAM	0.174	0.505
54536	EXOC6	0.136	0.45
2159	F10	0.344	0.744
2157	F8	0.124	0.448
2167	FABP4	0.336	0.728
359845	FAM101B	0.171	0.568
11170	FAM107A	0.33	0.701
90362	FAM110B	0.106	0.449
201627	FAM116A	0.269	0.7
79843	FAM124B	0.321	0.703
51306	FAM13B	0.15	0.568
220965	FAM13C	0.601	0.847
285016	FAM150B	0.221	0.649
221303	FAM162B	0.395	0.692
221061	FAM171A1	0.179	0.595
254228	FAM26E	0.112	0.493
63895	FAM38B	0.266	0.669
284221	FAM38B2	0.164	0.513
131583	FAM43A	0.367	0.766
115572	FAM46B	0.107	0.368
79567	FAM65A	0.161	0.57
120114	FAT3	0.359	0.742
79633	FAT4	0.326	0.72
2192	FBLN1	0.31	0.705
10516	FBLN5	0.524	0.804
26224	FBXL3	0.192	0.622
26234	FBXL5	0.099	0.424
23194	FBXL7	0.096	0.433
115290	FBXO17	0.094	0.443
84085	FBXO30	0.099	0.451
8547	FCN3	0.231	0.472
10979	FERMT2	0.338	0.757
9638	FEZ1	0.596	0.869
152273	FGD5	0.598	0.84
2247	FGF2	0.186	0.61
83888	FGFBP2	0.253	0.58
2264	FGFR4	0.385	0.733
2273	FHL1	0.829	0.888
9457	FHL5	0.639	0.844
387758	FIBIN	0.269	0.685
2277	FIGF	0.386	0.747
27145	FILIP1	0.124	0.485
11259	FILIP1L	0.105	0.431
2313	FLI1	0.277	0.693
55056	FLJ10038	0.168	0.594
55701	FLJ10357	0.135	0.483
54508	FLJ11235	0.112	0.426
150378	FLJ30901	0.387	0.75
440119	FLJ31485	0.1	0.42
285759	FLJ34503	0.374	0.638
285736	FLJ35700	0.253	0.635
389337	FLJ41603	0.113	0.472
399563	FLJ43806	0.196	0.556
392490	FLJ44635	0.325	0.745
23768	FLRT2	0.105	0.466
2327	FMO2	0.805	0.895
2328	FMO3	0.166	0.526
2331	FMOD	0.125	0.495
2294	FOXF1	0.518	0.725
2295	FOXF2	0.227	0.631
2308	FOXO1	0.459	0.803
80144	FRAS1	0.123	0.489
257019	FRMD3	0.198	0.593
55691	FRMD4A	0.091	0.421
23150	FRMD4B	0.114	0.49
2487	FRZB	0.201	0.554
11167	FSTL1	0.077	0.372
5348	FXYD1	0.634	0.844
53826	FXYD6	0.783	0.904
8322	FZD4	0.234	0.635
2549	GAB1	0.113	0.439
117248	GALNTL2	0.189	0.552
2619	GAS1	0.076	0.372
2621	GAS6	0.168	0.593
8522	GAS7	0.129	0.505
2624	GATA2	0.423	0.733
140628	GATA5	0.096	0.413
145781	GCOM1	0.171	0.485
2662	GDF10	0.459	0.771
54438	GFOD1	0.557	0.835
2674	GFRA1	0.237	0.621
2675	GFRA2	0.178	0.559
2681	GGTA1	0.165	0.617
2690	GHR	0.342	0.766
170575	GIMAP1	0.298	0.696
55340	GIMAP5	0.188	0.602
474344	GIMAP6	0.523	0.8
168537	GIMAP7	0.281	0.689
155038	GIMAP8	0.407	0.771
2701	GJA4	0.271	0.675
10052	GJC1	0.083	0.364
2736	GLI2	0.117	0.462
23127	GLT25D2	0.146	0.51
2770	GNAI1	0.11	0.436
2791	GNG11	0.361	0.746
2719	GPC3	0.174	0.548
2819	GPD1	0.069	0.331
338328	GPIHBP1	0.517	0.791
2823	GPM6A	0.357	0.736
2824	GPM6B	0.301	0.693
25960	GPR124	0.291	0.705
115330	GPR146	0.576	0.822
11318	GPR182	0.107	0.433
2828	GPR4	0.086	0.397
9737	GPRASP1	0.426	0.774
2878	GPX3	0.56	0.821
2890	GRIA1	0.307	0.682
2869	GRK5	0.289	0.682
79927	GRRP1	0.128	0.436
2949	GSTM5	0.599	0.838
2977	GUCY1A2	0.138	0.46
2982	GUCY1A3	0.15	0.512
2995	GYPC	0.399	0.783
55766	H2AFJ	0.277	0.682
3021	H3F3B	0.134	0.519
57531	HACE1	0.132	0.496
3039	HBA1	0.156	0.52
3040	HBA2	0.171	0.556
3043	HBB	0.109	0.437
3045	HBD	0.056	0.314
3047	HBG1	0.055	0.304
51696	HECA	0.137	0.578
143279	HECTD2	0.111	0.464
57493	HEG1	0.452	0.78
283755	HERC2P3	0.11	0.412
405754	HERV-FRD	0.238	0.598
3087	HHEX	0.185	0.595
64344	HIF3A	0.11	0.397
51751	HIGD1B	0.496	0.73
3133	HLA-E	0.156	0.523
3142	HLX	0.446	0.796
79618	HMBOX1	0.139	0.473
83872	HMCN1	0.28	0.685
3146	HMGB1	0.173	0.605
54511	HMGCLL1	0.192	0.591
10949	HNRNPA0	0.144	0.544
3199	HOXA2	0.232	0.635
3200	HOXA3	0.096	0.418
3201	HOXA4	0.466	0.803
3202	HOXA5	0.664	0.87
3204	HOXA7	0.092	0.42
11234	HPS5	0.104	0.421
116835	HSPA12B	0.358	0.678
3316	HSPB2	0.463	0.819
8988	HSPB3	0.208	0.594
26353	HSPB8	0.138	0.488
8692	HYAL2	0.267	0.596
3384	ICAM2	0.171	0.533
3398	ID2	0.303	0.733
3399	ID3	0.355	0.761
3400	ID4	0.243	0.663
3490	IGFBP7	0.2	0.616
285313	IGSF10	0.717	0.87
3590	IL11RA	0.136	0.523
8809	IL18R1	0.218	0.58
90865	IL33	0.379	0.767
3563	IL3RA	0.135	0.491
11185	INMT	0.873	0.898
3632	INPP5A	0.137	0.519
9922	IQSEC1	0.176	0.607
3679	ITGA7	0.224	0.623
8516	ITGA8	0.702	0.87
9358	ITGBL1	0.122	0.416
3699	ITIH3	0.218	0.628
80760	ITIH5	0.32	0.712
9452	ITM2A	0.365	0.746
6453	ITSN1	0.152	0.545
58494	JAM2	0.791	0.901
83700	JAM3	0.163	0.582
84502	JPH4	0.106	0.43
3730	KAL1	0.168	0.466
8997	KALRN	0.111	0.443
25959	KANK2	0.188	0.595
256949	KANK3	0.839	0.88
163782	KANK4	0.147	0.507
8850	KAT2B	0.173	0.584
10324	KBTBD10	0.244	0.642
3741	KCNA5	0.314	0.72
3749	KCNC4	0.097	0.404
3777	KCNK3	0.448	0.679
343450	KCNT2	0.187	0.581
83892	KCTD10	0.139	0.529
115207	KCTD12	0.441	0.811
57528	KCTD16	0.349	0.725
9674	KIAA0040	0.273	0.671
23506	KIAA0240	0.088	0.444
9710	KIAA0355	0.256	0.68
23249	KIAA0960	0.065	0.331
27143	KIAA1274	0.253	0.637
57608	KIAA1462	0.37	0.71
57576	KIF17	0.165	0.516
26153	KIF26A	0.231	0.628
55243	KIRREL	0.087	0.411
9365	KL	0.342	0.674
8462	KLF11	0.11	0.428
51621	KLF13	0.131	0.534
57542	KLHDC5	0.1	0.464
26249	KLHL3	0.111	0.451
56062	KLHL4	0.157	0.537
51348	KLRF1	0.116	0.342
125113	KRT222P	0.244	0.65
54596	L1TD1	0.191	0.549
3908	LAMA2	0.158	0.54
3910	LAMA4	0.116	0.483
3912	LAMB1	0.08	0.427
3913	LAMB2	0.111	0.473
10319	LAMC3	0.141	0.347
81606	LBH	0.336	0.733
9079	LDB2	0.634	0.823
11155	LDB3	0.281	0.677
7044	LEFTY2	0.098	0.38
163175	LGI4	0.258	0.656
10186	LHFP	0.223	0.645
26468	LHX6	0.24	0.644
3977	LIFR	0.133	0.467
22998	LIMCH1	0.233	0.628
55679	LIMS2	0.463	0.769
9516	LITAF	0.089	0.433
29995	LMCD1	0.683	0.884
4005	LMO2	0.616	0.852
25802	LMOD1	0.472	0.787
348801	LNP1	0.414	0.785
134466	LOC134466	0.1	0.41
143381	LOC143381	0.395	0.734
144571	LOC144571	0.182	0.587
144997	LOC144997	0.573	0.782
145820	LOC145820	0.191	0.558
145842	LOC145842	0.196	0.64
149832	LOC149832	0.188	0.625
153346	LOC153346	0.147	0.434
158376	LOC158376	0.163	0.424
199800	LOC199800	0.209	0.6
219638	LOC219638	0.133	0.516
255480	LOC255480	0.353	0.751
283392	LOC283392	0.161	0.507
283439	LOC283439	0.371	0.758
283481	LOC283481	0.171	0.589
283508	LOC283508	0.187	0.58
283666	LOC283666	0.114	0.486
283713	LOC283713	0.108	0.461
283904	LOC283904	0.296	0.565
284112	LOC284112	0.111	0.453
284262	LOC284262	0.65	0.858
284465	LOC284465	0.257	0.647
284542	LOC284542	0.105	0.436
285043	LOC285043	0.512	0.804
285178	LOC285178	0.096	0.441
285682	LOC285682	0.217	0.591
285812	LOC285812	0.758	0.893
285831	LOC285831	0.147	0.549
285943	LOC285943	0.166	0.513
286367	LOC286367	0.088	0.407
286437	LOC286437	0.154	0.559
286440	LOC286440	0.176	0.59
338758	LOC338758	0.223	0.635
339025	LOC339025	0.315	0.706
339483	LOC339483	0.202	0.6
339524	LOC339524	0.156	0.526
400047	LOC400047	0.344	0.74
400464	LOC400464	0.097	0.426
400701	LOC400701	0.396	0.74
401255	LOC401255	0.093	0.435
439938	LOC439938	0.103	0.437
440066	LOC440066	0.202	0.579
440312	LOC440312	0.256	0.659
440492	LOC440492	0.347	0.72
440960	LOC440960	0.155	0.564
441157	LOC441157	0.176	0.566
441179	LOC441179	0.125	0.449
56757	LOC56757	0.161	0.59
29931	LOH3CR2A	0.444	0.805
91694	LONRF1	0.2	0.622
23266	LPHN2	0.576	0.786
23284	LPHN3	0.378	0.764
4023	LPL	0.176	0.552
9890	LPPR4	0.174	0.566
145581	LRFN5	0.199	0.612
2615	LRRC32	0.306	0.701
9208	LRRFIP1	0.088	0.42
54674	LRRN3	0.203	0.599
221091	LRRN4CL	0.111	0.447
26045	LRRTM2	0.268	0.652
80059	LRRTM4	0.303	0.614
4052	LTBP1	0.093	0.382
4053	LTBP2	0.178	0.554
8425	LTBP4	0.198	0.612
4060	LUM	0.093	0.387
4066	LYL1	0.091	0.452
10894	LYVE1	0.332	0.694
4081	MAB21L1	0.104	0.411
23499	MACF1	0.305	0.69
4094	MAF	0.107	0.519
4118	MAL	0.199	0.564
256691	MAMDC2	0.687	0.845
57134	MAN1C1	0.097	0.422
4129	MAOB	0.15	0.52
440738	MAP1LC3C	0.158	0.471
7786	MAP3K12	0.114	0.476
4215	MAP3K3	0.216	0.646
79649	MAP7D3	0.327	0.74
10982	MAPRE2	0.153	0.551
5648	MASP1	0.103	0.415
4147	MATN2	0.161	0.528
4154	MBNL1	0.092	0.433
4162	MCAM	0.196	0.595
4163	MCC	0.229	0.667
4205	MEF2A	0.121	0.477
4208	MEF2C	0.158	0.551
4211	MEIS1	0.621	0.869
4222	MEOX1	0.193	0.54
4223	MEOX2	0.373	0.753
25840	METTL7A	0.302	0.717
4239	MFAP4	0.987	0.924
4242	MFNG	0.122	0.515
4256	MGP	0.203	0.595
4311	MME	0.173	0.523
22915	MMRN1	0.441	0.769
79812	MMRN2	0.28	0.689
4337	MOCS1	0.232	0.625
10933	MORF4L1	0.101	0.464
8777	MPDZ	0.493	0.827
219928	MRGPRF	0.441	0.784
10335	MRVI1	0.137	0.489
2206	MS4A2	0.152	0.513
253827	MSRB3	0.248	0.675
54893	MTMR10	0.109	0.488
66036	MTMR9	0.182	0.592
4593	MUSK	0.166	0.507
389125	MUSTN1	0.216	0.663
91663	MYADM	0.264	0.712
80177	MYCT1	0.68	0.866
4619	MYH1	0.103	0.404
4628	MYH10	0.62	0.852
4629	MYH11	0.194	0.609
4620	MYH2	0.161	0.496
10398	MYL9	0.315	0.717
4638	MYLK	0.341	0.745
93649	MYOCD	0.206	0.613
9172	MYOM2	0.156	0.533
25924	MYRIP	0.392	0.743
23522	MYST4	0.122	0.491
10003	NAALAD2	0.287	0.701
259232	NALCN	0.063	0.322
4673	NAP1L1	0.142	0.512
266812	NAP1L5	0.207	0.616
89795	NAV3	0.239	0.638
4681	NBL1	0.161	0.541
83988	NCALD	0.103	0.419
4685	NCAM2	0.127	0.46
8648	NCOA1	0.221	0.641
4692	NDN	0.24	0.67
57447	NDRG2	0.16	0.553
65009	NDRG4	0.101	0.321
257194	NEGR1	0.236	0.636
4752	NEK3	0.086	0.417
140609	NEK7	0.248	0.66
10763	NES	0.262	0.614
91624	NEXN	0.424	0.785
23114	NFASC	0.295	0.698
4780	NFE2L2	0.098	0.436
4774	NFIA	0.186	0.59
4781	NFIB	0.125	0.495
4801	NFYB	0.165	0.576
4811	NID1	0.141	0.547
55335	NIPSNAP3B	0.174	0.563
9397	NMT2	0.165	0.561
115677	NOSTRIN	0.397	0.744
4855	NOTCH4	0.191	0.455
255743	NPNT	0.218	0.608
4882	NPR2	0.28	0.719
4883	NPR3	0.073	0.35
4886	NPY1R	0.156	0.51
4889	NPY5R	0.1	0.395
7025	NR2F1	0.307	0.709
7026	NR2F2	0.595	0.853
2908	NR3C1	0.156	0.547
2494	NR5A2	0.169	0.54
441478	NRARP	0.205	0.597
51299	NRN1	0.151	0.531
4908	NTF3	0.117	0.451
22854	NTNG1	0.229	0.584
4915	NTRK2	0.11	0.46
4916	NTRK3	0.251	0.679
9891	NUAK1	0.135	0.519
119369	NUDT9P1	0.114	0.436
11248	NXPH3	0.192	0.587
283298	OLFML1	0.685	0.872
169611	OLFML2A	0.184	0.584
114882	OSBPL8	0.088	0.412
130497	OSR1	0.289	0.704
26578	OSTF1	0.168	0.538
220213	OTUD1	0.297	0.723
5028	P2RY1	0.284	0.578
9934	P2RY14	0.286	0.673
10161	P2RY5	0.169	0.604
140886	PABPC5	0.276	0.692
23022	PALLD	0.069	0.351
445815	PALM2-AKAP2	0.485	0.794
54873	PALMD	0.55	0.846
9060	PAPSS2	0.11	0.375
51294	PCDH12	0.382	0.691
27253	PCDH17	0.456	0.728
54510	PCDH18	0.217	0.618
56131	PCDHB4	0.149	0.516
5125	PCSK5	0.13	0.498
5128	PCTK2	0.118	0.463
5136	PDE1A	0.125	0.448
5138	PDE2A	0.518	0.802
8654	PDE5A	0.783	0.896
5145	PDE6A	0.104	0.326
27115	PDE7B	0.199	0.582
5159	PDGFRB	0.172	0.584
5166	PDK4	0.374	0.751
9124	PDLIM1	0.115	0.484
64236	PDLIM2	0.174	0.579
27295	PDLIM3	0.114	0.464
23047	PDS5B	0.175	0.589
23024	PDZRN3	0.222	0.65
375033	PEAR1	0.341	0.736
5175	PECAM1	0.603	0.824
80055	PGAP1	0.141	0.502
5239	PGM5	0.19	0.594
9749	PHACTR2	0.27	0.669
90102	PHLDB2	0.17	0.583
5295	PIK3R1	0.445	0.801
5311	PKD2	0.202	0.617
11142	PKIG	0.507	0.84
63876	PKNOX2	0.814	0.884
8605	PLA2G4C	0.115	0.438
5322	PLA2G5	0.159	0.559
219348	PLAC9	0.553	0.835
5332	PLCB4	0.194	0.614
51196	PLCE1	0.155	0.541
5334	PLCL1	0.29	0.722
59339	PLEKHA2	0.162	0.601
130271	PLEKHH2	0.367	0.74
5350	PLN	0.173	0.576
57088	PLSCR4	0.655	0.866
5376	PMP22	0.249	0.676
10957	PNRC1	0.198	0.622
127435	PODN	0.137	0.463
5420	PODXL	0.133	0.466
8611	PPAP2A	0.096	0.416
8613	PPAP2B	0.575	0.845
84814	PPAPDC3	0.089	0.419
8493	PPM1D	0.138	0.508
9647	PPM1F	0.512	0.825
5500	PPP1CB	0.097	0.418
4659	PPP1R12A	0.123	0.503
94274	PPP1R14A	0.496	0.824
5507	PPP1R3C	0.171	0.539
9374	PPT2	0.113	0.469
5547	PRCP	0.152	0.563
[truncated: 47,161 more rows]

## Sheet: Ovarian cancer
=== 58_Ovarian_GSE9891_U133Plus_285_Australia ===
--- 01_green ---
Entrez	Symbol	Scaled connectivity	kME
19	ABCA1	0.104	0.46
51225	ABI3	0.2	0.629
9744	ACAP1	0.249	0.679
54	ACP5	0.086	0.464
2180	ACSL1	0.102	0.536
54988	ACSM5	0.11	0.464
57413	AD026	0.084	0.383
27299	ADAMDEC1	0.265	0.706
55803	ADAP2	0.412	0.774
113	ADCY7	0.073	0.404
135	ADORA2A	0.144	0.567
140	ADORA3	0.17	0.532
154	ADRB2	0.131	0.533
199	AIF1	0.663	0.884
9447	AIM2	0.31	0.745
80709	AKNA	0.136	0.563
240	ALOX5	0.072	0.439
241	ALOX5AP	0.217	0.633
120425	AMICA1	0.348	0.772
270	AMPD1	0.083	0.413
272	AMPD3	0.111	0.483
118932	ANKRD22	0.19	0.627
91526	ANKRD44	0.175	0.568
313	AOAH	0.213	0.643
54518	APBB1IP	0.574	0.865
55911	APOB48R	0.07	0.4
200315	APOBEC3A	0.151	0.535
60489	APOBEC3G	0.136	0.555
341	APOC1	0.287	0.725
348	APOE	0.279	0.723
55843	ARHGAP15	0.749	0.903
9938	ARHGAP25	0.2	0.639
257106	ARHGAP30	0.64	0.899
64333	ARHGAP9	0.647	0.897
397	ARHGDIB	0.645	0.896
9459	ARHGEF6	0.406	0.805
10865	ARID5A	0.142	0.561
115761	ARL11	0.068	0.398
10095	ARPC1B	0.077	0.489
408	ARRB1	0.085	0.503
409	ARRB2	0.116	0.509
443	ASPA	0.105	0.485
489	ATP2A3	0.192	0.629
79895	ATP8B4	0.232	0.634
567	B2M	0.189	0.661
10538	BATF	0.231	0.693
55509	BATF3	0.096	0.477
64919	BCL11B	0.172	0.578
597	BCL2A1	0.168	0.594
51411	BIN2	0.251	0.695
55589	BMP2K	0.126	0.51
84446	BRSK1	0.117	0.514
695	BTK	0.564	0.867
151888	BTLA	0.123	0.482
10385	BTN2A2	0.085	0.445
170371	C10orf128	0.194	0.637
64115	C10orf54	0.121	0.559
56935	C11orf75	0.078	0.443
144811	C13orf31	0.132	0.571
283897	C16orf54	0.507	0.836
712	C1QA	0.641	0.876
713	C1QB	0.64	0.878
714	C1QC	0.385	0.777
715	C1R	0.089	0.506
716	C1S	0.126	0.563
128346	C1orf162	0.574	0.848
9473	C1orf38	0.083	0.443
717	C2	0.086	0.469
718	C3	0.071	0.444
719	C3AR1	0.761	0.891
132720	C4orf32	0.209	0.681
140947	C5orf20	0.119	0.49
79940	C6orf155	0.072	0.388
822	CAPG	0.128	0.54
114769	CARD16	0.296	0.749
84674	CARD6	0.088	0.471
22900	CARD8	0.164	0.571
834	CASP1	0.341	0.771
57091	CASS4	0.072	0.387
863	CBFA2T3	0.072	0.408
55013	CCDC109B	0.084	0.456
6356	CCL11	0.096	0.466
6357	CCL13	0.05	0.31
6358	CCL14	0.115	0.492
6362	CCL18	0.097	0.426
6363	CCL19	0.148	0.498
6347	CCL2	0.107	0.495
6366	CCL21	0.089	0.418
6368	CCL23	0.079	0.406
6352	CCL5	0.491	0.838
6355	CCL8	0.181	0.615
83605	CCM2	0.069	0.456
1230	CCR1	0.452	0.827
1231	CCR2	0.369	0.786
1234	CCR5	0.533	0.848
1235	CCR6	0.125	0.492
1236	CCR7	0.319	0.728
9034	CCRL2	0.235	0.696
929	CD14	0.57	0.847
9332	CD163	0.552	0.842
4064	CD180	0.253	0.703
930	CD19	0.087	0.402
912	CD1D	0.25	0.681
914	CD2	0.609	0.856
131450	CD200R1	0.066	0.413
30835	CD209	0.111	0.497
10666	CD226	0.068	0.374
51744	CD244	0.083	0.434
919	CD247	0.424	0.818
939	CD27	0.258	0.697
940	CD28	0.188	0.606
11314	CD300A	0.368	0.774
146722	CD300LF	0.338	0.78
945	CD33	0.249	0.68
951	CD37	0.454	0.818
952	CD38	0.215	0.661
915	CD3D	0.598	0.851
916	CD3E	0.329	0.766
917	CD3G	0.272	0.7
920	CD4	0.227	0.68
958	CD40	0.119	0.53
959	CD40LG	0.113	0.472
960	CD44	0.077	0.479
962	CD48	0.675	0.891
921	CD5	0.221	0.654
1043	CD52	0.191	0.609
963	CD53	1	0.956
923	CD6	0.202	0.619
968	CD68	0.247	0.695
969	CD69	0.224	0.66
924	CD7	0.137	0.532
971	CD72	0.265	0.708
972	CD74	0.183	0.621
973	CD79A	0.179	0.583
941	CD80	0.197	0.649
9308	CD83	0.204	0.648
8832	CD84	0.397	0.796
942	CD86	0.798	0.907
925	CD8A	0.322	0.735
10225	CD96	0.372	0.779
57514	CDGAP	0.171	0.648
51816	CECR1	0.089	0.442
375298	CERKL	0.11	0.48
1071	CETP	0.079	0.397
1675	CFD	0.196	0.649
1118	CHIT1	0.064	0.351
1178	CLC	0.084	0.398
10462	CLEC10A	0.256	0.687
160364	CLEC12A	0.104	0.473
51267	CLEC1A	0.069	0.428
29121	CLEC2D	0.128	0.48
50856	CLEC4A	0.394	0.794
26253	CLEC4E	0.194	0.619
64581	CLEC7A	0.164	0.582
160365	CLECL1	0.188	0.574
1193	CLIC2	0.382	0.798
1240	CMKLR1	0.153	0.551
11151	CORO1A	0.514	0.853
23603	CORO1C	0.089	0.499
23406	COTL1	0.118	0.535
57699	CPNE5	0.111	0.454
51379	CRLF3	0.115	0.481
1436	CSF1R	0.632	0.871
1438	CSF2RA	0.265	0.701
1439	CSF2RB	0.605	0.887
1493	CTLA4	0.32	0.761
1075	CTSC	0.231	0.694
1514	CTSL1	0.193	0.634
1520	CTSS	0.561	0.873
1521	CTSW	0.246	0.693
10659	CUGBP2	0.081	0.443
10563	CXCL13	0.266	0.702
4283	CXCL9	0.255	0.691
2833	CXCR3	0.212	0.638
10663	CXCR6	0.359	0.771
80231	CXorf21	0.267	0.686
51167	CYB5R4	0.237	0.705
1536	CYBB	0.538	0.85
1540	CYLD	0.189	0.63
10800	CYSLTR1	0.184	0.602
9267	CYTH1	0.145	0.533
27128	CYTH4	0.308	0.747
9595	CYTIP	0.451	0.83
27071	DAPP1	0.14	0.549
2532	DARC	0.102	0.483
50619	DEF6	0.196	0.651
79958	DENND1C	0.172	0.609
22898	DENND3	0.079	0.456
91319	DERL3	0.116	0.523
1606	DGKA	0.074	0.426
23312	DMXL2	0.094	0.451
85479	DNAJC5B	0.115	0.496
55619	DOCK10	0.264	0.698
139818	DOCK11	0.088	0.469
1794	DOCK2	0.396	0.815
81704	DOCK8	0.38	0.809
9046	DOK2	0.281	0.731
79930	DOK3	0.344	0.794
64174	DPEP2	0.239	0.672
1806	DPYD	0.206	0.666
55332	DRAM	0.19	0.657
55840	EAF2	0.062	0.391
10148	EBI3	0.108	0.478
81552	ECOP	0.092	0.477
254102	EHBP1L1	0.045	0.394
22936	ELL2	0.128	0.566
84034	EMILIN2	0.078	0.422
2014	EMP3	0.301	0.768
30817	EMR2	0.247	0.681
953	ENTPD1	0.131	0.571
8320	EOMES	0.33	0.737
23136	EPB41L3	0.34	0.767
64167	ERAP2	0.069	0.397
2081	ERN1	0.048	0.335
2113	ETS1	0.118	0.581
2123	EVI2A	0.62	0.872
2124	EVI2B	0.913	0.938
51466	EVL	0.071	0.391
9214	FAIM3	0.206	0.618
54491	FAM105A	0.121	0.499
441168	FAM26F	0.414	0.798
29064	FAM30A	0.092	0.371
54855	FAM46C	0.065	0.382
81553	FAM49A	0.153	0.573
9750	FAM65B	0.084	0.412
388650	FAM69A	0.09	0.49
286336	FAM78A	0.416	0.816
356	FASLG	0.2	0.634
2203	FBP1	0.075	0.431
26270	FBXO6	0.072	0.456
2207	FCER1G	0.568	0.86
2209	FCGR1A	0.459	0.799
2212	FCGR2A	0.173	0.58
2213	FCGR2B	0.29	0.717
9103	FCGR2C	0.144	0.538
2215	FCGR3B	0.293	0.708
2219	FCN1	0.192	0.606
115350	FCRL1	0.109	0.426
79368	FCRL2	0.111	0.447
115352	FCRL3	0.226	0.647
83416	FCRL5	0.183	0.596
84824	FCRLA	0.162	0.553
83706	FERMT3	0.497	0.858
221472	FGD2	0.169	0.592
89846	FGD3	0.123	0.518
10875	FGL2	0.43	0.816
2268	FGR	0.274	0.741
51303	FKBP11	0.076	0.395
23307	FKBP15	0.093	0.496
2313	FLI1	0.199	0.63
441357	FLJ37858	0.097	0.502
2323	FLT3LG	0.129	0.525
752	FMNL1	0.333	0.785
2350	FOLR2	0.196	0.628
2357	FPR1	0.203	0.629
2358	FPR2	0.095	0.433
2359	FPR3	0.425	0.795
2512	FTL	0.151	0.579
2533	FYB	0.826	0.928
139716	GAB3	0.374	0.788
79690	GAL3ST4	0.155	0.57
202309	GAPT	0.159	0.499
2634	GBP2	0.219	0.676
115362	GBP5	0.294	0.739
2643	GCH1	0.193	0.644
2672	GFI1	0.143	0.514
2681	GGTA1	0.139	0.529
170575	GIMAP1	0.645	0.876
26157	GIMAP2	0.384	0.785
55303	GIMAP4	0.831	0.91
55340	GIMAP5	0.619	0.878
474344	GIMAP6	0.752	0.897
168537	GIMAP7	0.552	0.845
155038	GIMAP8	0.35	0.771
9815	GIT2	0.082	0.451
11010	GLIPR1	0.139	0.573
2745	GLRX	0.335	0.781
9535	GMFG	0.838	0.926
51291	GMIP	0.093	0.488
2769	GNA15	0.146	0.583
54331	GNG2	0.161	0.623
2793	GNGT2	0.13	0.477
10578	GNLY	0.091	0.467
10457	GPNMB	0.155	0.598
29933	GPR132	0.088	0.427
29909	GPR171	0.393	0.777
2841	GPR18	0.357	0.749
1880	GPR183	0.266	0.708
2857	GPR34	0.251	0.629
8477	GPR65	0.537	0.821
27197	GPR82	0.08	0.415
53831	GPR84	0.207	0.654
285513	GPRIN3	0.202	0.631
63940	GPSM3	0.231	0.702
2869	GRK5	0.072	0.444
2896	GRN	0.13	0.579
387751	GVIN1	0.336	0.743
3001	GZMA	0.446	0.809
3002	GZMB	0.284	0.736
2999	GZMH	0.288	0.72
3003	GZMK	0.414	0.781
3004	GZMM	0.085	0.435
57817	HAMP	0.11	0.436
84868	HAVCR2	0.397	0.788
3055	HCK	0.658	0.894
3059	HCLS1	0.226	0.662
10870	HCST	0.384	0.792
3082	HGF	0.1	0.467
3101	HK3	0.214	0.634
3105	HLA-A	0.084	0.439
3108	HLA-DMA	0.164	0.6
3109	HLA-DMB	0.149	0.555
3111	HLA-DOA	0.099	0.463
3112	HLA-DOB	0.065	0.423
3113	HLA-DPA1	0.369	0.784
3115	HLA-DPB1	0.263	0.713
3117	HLA-DQA1	0.087	0.412
3119	HLA-DQB1	0.093	0.443
3122	HLA-DRA	0.327	0.763
3126	HLA-DRB4	0.091	0.418
3133	HLA-E	0.243	0.718
23526	HMHA1	0.451	0.835
3162	HMOX1	0.078	0.47
3310	HSPA6	0.106	0.467
203100	HTRA4	0.19	0.623
84329	HVCN1	0.206	0.638
3384	ICAM2	0.086	0.459
29851	ICOS	0.376	0.786
10437	IFI30	0.451	0.834
3458	IFNG	0.187	0.598
3459	IFNGR1	0.095	0.467
283650	IGHA1	0.162	0.599
3507	IGHM	0.258	0.684
3512	IGJ	0.19	0.624
3514	IGKC	0.192	0.635
28299	IGKV1-5	0.156	0.566
28797	IGLV3-19	0.075	0.361
84966	IGSF21	0.084	0.398
10261	IGSF6	0.345	0.785
10320	IKZF1	0.504	0.856
3586	IL10	0.079	0.401
3587	IL10RA	0.894	0.936
3594	IL12RB1	0.201	0.647
3600	IL15	0.068	0.429
3601	IL15RA	0.103	0.536
3603	IL16	0.301	0.76
23765	IL17RA	0.124	0.519
3606	IL18	0.081	0.441
10068	IL18BP	0.127	0.577
8807	IL18RAP	0.271	0.72
3553	IL1B	0.101	0.458
50615	IL21R	0.312	0.761
3559	IL2RA	0.233	0.678
3560	IL2RB	0.505	0.856
3561	IL2RG	0.356	0.793
9235	IL32	0.143	0.572
3575	IL7R	0.36	0.777
11185	INMT	0.056	0.356
3635	INPP5D	0.214	0.656
3660	IRF2	0.077	0.424
3662	IRF4	0.127	0.518
3394	IRF8	0.47	0.839
3676	ITGA4	0.463	0.828
3683	ITGAL	0.7	0.903
3684	ITGAM	0.381	0.796
3687	ITGAX	0.154	0.586
3689	ITGB2	0.475	0.843
3695	ITGB7	0.113	0.506
3702	ITK	0.49	0.82
9452	ITM2A	0.095	0.468
3717	JAK2	0.091	0.455
8850	KAT2B	0.092	0.462
84541	KBTBD8	0.098	0.452
3738	KCNA3	0.143	0.538
8514	KCNAB2	0.091	0.47
3779	KCNMB1	0.071	0.428
9834	KIAA0125	0.119	0.468
9764	KIAA0513	0.073	0.442
9840	KIAA0748	0.19	0.572
170954	KIAA1949	0.226	0.71
89857	KLHL6	0.331	0.775
3820	KLRB1	0.319	0.723
3823	KLRC3	0.09	0.428
3824	KLRD1	0.25	0.7
22914	KLRK1	0.389	0.784
8564	KMO	0.37	0.789
8942	KYNU	0.134	0.545
114294	LACTB	0.192	0.643
3902	LAG3	0.145	0.57
3903	LAIR1	0.738	0.902
3904	LAIR2	0.14	0.547
7805	LAPTM5	0.757	0.904
27040	LAT	0.125	0.486
7462	LAT2	0.423	0.794
54900	LAX1	0.165	0.564
3932	LCK	0.436	0.797
3936	LCP1	0.187	0.623
3937	LCP2	0.882	0.938
5641	LGMN	0.116	0.501
10184	LHFPL2	0.332	0.757
11027	LILRA2	0.09	0.414
11025	LILRB3	0.225	0.679
3988	LIPA	0.198	0.629
150166	LOC150166	0.137	0.54
283663	LOC283663	0.088	0.387
285972	LOC285972	0.162	0.548
440066	LOC440066	0.14	0.53
441069	LOC441069	0.082	0.444
442534	LOC442534	0.293	0.723
57121	LPAR5	0.106	0.436
9404	LPXN	0.268	0.71
4033	LRMP	0.174	0.597
126364	LRRC25	0.193	0.62
375387	LRRC33	0.164	0.583
84230	LRRC8C	0.115	0.507
120892	LRRK2	0.072	0.418
4046	LSP1	0.228	0.688
7940	LST1	0.516	0.845
4050	LTB	0.097	0.458
9450	LY86	0.499	0.809
4063	LY9	0.331	0.757
23643	LY96	0.706	0.899
4066	LYL1	0.121	0.489
4067	LYN	0.171	0.628
256586	LYSMD2	0.089	0.481
4069	LYZ	0.122	0.491
4094	MAF	0.095	0.484
9935	MAFB	0.178	0.641
4121	MAN1A1	0.128	0.558
4125	MAN2B1	0.151	0.586
55016	2014-03-01	0.577	0.843
8685	MARCO	0.145	0.514
4154	MBNL1	0.08	0.439
4170	MCL1	0.069	0.418
255231	MCOLN2	0.083	0.419
29969	MDFIC	0.074	0.45
4208	MEF2C	0.164	0.584
150365	MEI1	0.122	0.52
4242	MFNG	0.167	0.586
64747	MFSD1	0.25	0.709
4245	MGAT1	0.071	0.458
11320	MGAT4A	0.097	0.486
51237	MGC29506	0.153	0.53
79099	MGC5618	0.135	0.572
64780	MICAL1	0.193	0.669
114614	MIRHG2	0.151	0.537
197259	MLKL	0.305	0.776
4318	MMP9	0.14	0.553
4332	MNDA	0.598	0.858
219972	MPEG1	0.709	0.901
4354	MPP1	0.143	0.575
931	MS4A1	0.141	0.487
84689	MS4A14	0.147	0.511
51338	MS4A4A	0.534	0.839
64231	MS4A6A	0.79	0.896
58475	MS4A7	0.391	0.76
4478	MSN	0.119	0.554
4481	MSR1	0.248	0.656
4615	MYD88	0.076	0.467
4542	MYO1F	0.336	0.767
64005	MYO1G	0.312	0.757
4644	MYO5A	0.11	0.514
27163	NAAA	0.076	0.454
4668	NAGA	0.098	0.536
55577	NAGK	0.184	0.635
256236	NAPSB	0.202	0.607
4688	NCF2	0.372	0.798
4689	NCF4	0.641	0.902
3071	NCKAP1L	0.194	0.649
55707	NECAP2	0.141	0.573
150372	NFAM1	0.153	0.573
4772	NFATC1	0.07	0.434
4790	NFKB1	0.093	0.509
4794	NFKBIE	0.084	0.47
51199	NIN	0.068	0.416
4818	NKG7	0.374	0.793
197358	NLRC3	0.509	0.826
58484	NLRC4	0.174	0.575
84166	NLRC5	0.288	0.75
114548	NLRP3	0.134	0.504
10392	NOD1	0.069	0.417
64127	NOD2	0.1	0.501
80896	NPL	0.453	0.83
10062	NR1H3	0.159	0.593
123803	NTAN1	0.079	0.445
64859	OBFC2A	0.084	0.419
79627	OGFRL1	0.085	0.464
4973	OLR1	0.187	0.618
126014	OSCAR	0.142	0.546
5008	OSM	0.07	0.413
28962	OSTM1	0.148	0.608
5023	P2RX1	0.079	0.395
5027	P2RX7	0.15	0.534
27334	P2RY10	0.44	0.81
53829	P2RY13	0.257	0.686
9934	P2RY14	0.174	0.572
286530	P2RY8	0.375	0.772
55824	PAG1	0.111	0.515
165631	PARP15	0.181	0.589
79668	PARP8	0.107	0.484
64098	PARVG	0.218	0.666
80380	PDCD1LG2	0.189	0.599
5142	PDE4B	0.208	0.674
5175	PECAM1	0.391	0.813
51131	PHF11	0.12	0.514
118788	PIK3AP1	0.276	0.717
5293	PIK3CD	0.204	0.627
5294	PIK3CG	0.144	0.563
23533	PIK3R5	0.404	0.807
146850	PIK3R6	0.094	0.491
29992	PILRA	0.207	0.652
11040	PIM2	0.142	0.55
26279	PLA2G2D	0.136	0.514
8605	PLA2G4C	0.083	0.434
7941	PLA2G7	0.112	0.47
5336	PLCG2	0.094	0.457
5341	PLEK	0.761	0.917
51177	PLEKHO1	0.098	0.462
80301	PLEKHO2	0.284	0.751
5450	POU2AF1	0.147	0.518
132160	PPM1M	0.114	0.533
5533	PPP3CC	0.094	0.526
639	PRDM1	0.143	0.611
57580	PREX1	0.124	0.512
5551	PRF1	0.266	0.724
5579	PRKCB	0.18	0.588
5583	PRKCH	0.076	0.466
5660	PSAP	0.208	0.661
9051	PSTPIP1	0.195	0.654
5724	PTAFR	0.162	0.599
5734	PTGER4	0.141	0.541
2185	PTK2B	0.093	0.491
5770	PTPN1	0.092	0.449
26191	PTPN22	0.429	0.829
5777	PTPN6	0.115	0.511
5788	PTPRC	0.814	0.923
5790	PTPRCAP	0.281	0.74
149628	PYHIN1	0.336	0.759
9444	QKI	0.067	0.395
5873	RAB27A	0.09	0.515
326624	RAB37	0.112	0.464
115273	RAB42	0.078	0.438
51762	RAB8B	0.141	0.549
5880	RAC2	0.431	0.833
5912	RAP2B	0.088	0.467
64926	RASAL3	0.262	0.724
10235	RASGRP2	0.096	0.45
25780	RASGRP3	0.201	0.645
9770	RASSF2	0.17	0.638
83937	RASSF4	0.305	0.748
83593	RASSF5	0.102	0.481
92241	RCSD1	0.471	0.834
5966	REL	0.065	0.383
23180	RFTN1	0.097	0.495
5996	RGS1	0.18	0.6
6003	RGS13	0.104	0.474
64407	RGS18	0.404	0.767
10287	RGS19	0.147	0.56
391	RHOG	0.193	0.678
399	RHOH	0.455	0.829
79890	RIN3	0.09	0.491
6036	RNASE2	0.154	0.513
6039	RNASE6	0.566	0.847
55819	RNF130	0.108	0.492
115992	RNF166	0.184	0.617
8698	S1PR4	0.095	0.448
154075	SAMD3	0.202	0.63
25939	SAMHD1	0.138	0.533
64092	SAMSN1	0.683	0.897
54440	SASH3	0.68	0.904
256380	SCML4	0.201	0.615
9997	SCO2	0.162	0.606
6386	SDCBP	0.067	0.409
10993	SDS	0.145	0.559
6401	SELE	0.103	0.503
6402	SELL	0.275	0.696
6403	SELP	0.075	0.412
6404	SELPLG	0.438	0.84
1731	2014-09-01	0.154	0.538
5272	SERPINB9	0.125	0.501
710	SERPING1	0.079	0.428
81537	SGPP1	0.076	0.467
10019	SH2B3	0.356	0.781
4068	SH2D1A	0.424	0.801
10044	SH2D3C	0.12	0.557
83442	SH3BGRL3	0.096	0.528
51100	SH3GLB1	0.105	0.519
6614	SIGLEC1	0.345	0.74
89790	SIGLEC10	0.204	0.622
27036	SIGLEC7	0.219	0.652
27180	SIGLEC9	0.11	0.492
140885	SIRPA	0.132	0.54
10326	SIRPB1	0.074	0.415
284759	SIRPB2	0.267	0.718
55423	SIRPG	0.297	0.741
27240	SIT1	0.235	0.66
6503	SLA	0.809	0.926
84174	SLA2	0.154	0.547
6504	SLAMF1	0.282	0.739
114836	SLAMF6	0.276	0.718
57823	SLAMF7	0.247	0.692
56833	SLAMF8	0.547	0.87
6556	SLC11A1	0.108	0.468
6518	SLC2A5	0.071	0.41
11182	SLC2A6	0.094	0.481
1318	SLC31A2	0.445	0.827
219855	SLC37A2	0.09	0.449
9056	SLC7A7	0.284	0.747
285195	SLC9A9	0.338	0.772
11309	SLCO2B1	0.271	0.722
64744	SMAP2	0.17	0.604
10924	SMPDL3A	0.183	0.622
29887	SNX10	0.31	0.757
6646	SOAT1	0.088	0.467
6648	SOD2	0.126	0.557
11262	SP140	0.34	0.77
60559	SPCS3	0.082	0.463
6688	SPI1	0.167	0.584
84888	SPPL2A	0.129	0.583
58472	SQRDL	0.137	0.604
5552	SRGN	0.532	0.85
7903	ST8SIA4	0.15	0.564
23166	STAB1	0.233	0.686
26228	STAP1	0.212	0.63
9754	STARD8	0.071	0.414
6776	STAT5A	0.089	0.466
6793	STK10	0.315	0.79
9262	STK17B	0.127	0.532
2040	STOM	0.174	0.647
8676	STX11	0.076	0.416
117289	TAGAP	0.486	0.84
374403	TBC1D10C	0.194	0.599
23102	TBC1D2B	0.094	0.459
30009	TBX21	0.094	0.444
6916	TBXAS1	0.351	0.778
10312	TCIRG1	0.088	0.53
8115	TCL1A	0.109	0.422
56159	TEX11	0.069	0.4
7942	TFEB	0.082	0.47
22797	TFEC	0.377	0.788
7040	TGFB1	0.183	0.65
497189	TIFAB	0.083	0.434
201633	TIGIT	0.364	0.775
91937	TIMD4	0.12	0.461
7096	TLR1	0.367	0.756
81793	TLR10	0.175	0.569
7097	TLR2	0.431	0.81
7099	TLR4	0.349	0.758
51284	TLR7	0.378	0.738
51311	TLR8	0.529	0.85
53346	TM6SF1	0.249	0.675
147138	TMC8	0.285	0.741
113277	TMEM106A	0.157	0.558
79713	TMEM149	0.128	0.531
201799	TMEM154	0.075	0.452
80008	TMEM156	0.162	0.547
144110	TMEM86A	0.071	0.419
7128	TNFAIP3	0.162	0.615
25816	TNFAIP8	0.205	0.648
79626	TNFAIP8L2	0.232	0.668
608	TNFRSF17	0.151	0.527
7133	TNFRSF1B	0.355	0.796
3604	TNFRSF9	0.17	0.603
10673	TNFSF13B	0.647	0.883
79931	TNIP3	0.07	0.403
1200	TPP1	0.109	0.528
7185	TRAF1	0.218	0.669
80342	TRAF3IP3	0.581	0.863
50852	TRAT1	0.441	0.811
28639	TRBC1	0.584	0.844
54209	TREM2	0.2	0.587
10346	TRIM22	0.157	0.592
51393	TRPV2	0.151	0.599
387357	TSEPA	0.404	0.777
1890	TYMP	0.32	0.766
7305	TYROBP	0.803	0.902
53347	UBASH3A	0.214	0.633
10537	UBD	0.168	0.594
51465	UBE2J1	0.116	0.536
9958	USP15	0.106	0.486
10791	VAMP5	0.288	0.741
22846	VASH1	0.075	0.417
7409	VAV1	0.211	0.677
8875	VNN2	0.133	0.531
29802	VPREB3	0.083	0.399
11326	VSIG4	0.323	0.722
7454	WAS	0.07	0.399
57705	WDFY4	0.393	0.803
7456	WIPF1	0.588	0.878
7494	XBP1	0.062	0.384
7535	ZAP70	0.338	0.757
340152	ZC3H12D	0.368	0.781
79670	ZCCHC6	0.072	0.447
9839	ZEB2	0.4	0.801
10308	ZNF267	0.092	0.45
257101	ZNF683	0.122	0.509
--- 02_turquoise ---
Entrez	Symbol	Scaled connectivity	kME
53947	A4GALT	0.114	0.604
117	ADCYAP1R1	0.098	0.543
79841	AGBL2	0.485	0.848
155465	AGR3	0.346	0.793
122481	AK7	0.14	0.573
158798	AKAP14	0.612	0.88
221264	AKD2	0.053	0.444
200420	ALMS1P	0.078	0.44
130540	ALS2CR12	0.142	0.511
347902	AMIGO2	0.051	0.462
29945	ANAPC4	0.214	0.664
51281	ANKMY1	0.154	0.626
253650	ANKRD18A	0.113	0.576
129138	ANKRD54	0.177	0.63
301	ANXA1	0.084	0.542
244	ANXA8L2	0.047	0.377
403314	APOBEC4	0.295	0.703
84100	ARL6	0.096	0.499
84071	ARMC2	0.287	0.742
219681	ARMC3	0.783	0.937
55130	ARMC4	0.465	0.848
414	ARSD	0.033	0.403
285973	ATG9B	0.089	0.504
25814	ATXN10	0.07	0.474
27077	B9D1	0.204	0.7
80776	B9D2	0.196	0.631
8938	BAIAP3	0.192	0.665
166379	BBS12	0.13	0.612
129880	BBS5	0.047	0.405
55212	BBS7	0.022	0.31
83875	BCO2	0.105	0.511
660	BMX	0.041	0.339
9256	BZRAP1	0.054	0.478
219670	C10orf63	0.675	0.907
80217	C10orf79	0.29	0.776
79949	C10orf81	0.057	0.479
54777	C10orf92	0.443	0.819
255352	C10orf93	0.053	0.401
56673	C11orf16	0.31	0.766
442871	C11orf32	0.082	0.538
79864	C11orf63	0.201	0.636
220004	C11orf66	0.097	0.491
85016	C11orf70	0.562	0.886
119710	C11orf74	0.08	0.471
399949	C11orf88	0.437	0.823
144535	C12orf55	0.167	0.567
144809	C13orf30	0.654	0.892
55195	C14orf105	0.198	0.666
84520	C14orf142	0.137	0.555
161394	C14orf174	0.191	0.628
112752	C14orf179	0.277	0.747
80127	C14orf45	0.653	0.912
145376	C14orf50	0.191	0.635
161502	C15orf26	0.439	0.819
123775	C16orf46	0.111	0.597
84080	C16orf48	0.188	0.693
124045	C16orf55	0.125	0.567
146562	C16orf71	0.078	0.442
92340	C17orf72	0.452	0.844
400566	C17orf97	0.073	0.471
147685	C19orf18	0.078	0.457
352909	C19orf51	0.336	0.793
127700	C1orf102	0.39	0.826
80133	C1orf129	0.046	0.329
93190	C1orf158	0.476	0.83
127254	C1orf173	0.222	0.698
374977	C1orf175	0.042	0.379
90529	C1orf201	0.138	0.596
339457	C1orf222	0.058	0.401
339541	C1orf228	0.114	0.514
127795	C1orf87	0.464	0.822
128344	C1orf88	0.541	0.866
149499	C1orf92	0.351	0.776
140699	C20orf132	0.051	0.421
79025	C20orf195	0.112	0.58
26074	C20orf26	0.222	0.688
128602	C20orf85	0.701	0.901
150142	C21orf121	0.13	0.468
54058	C21orf58	0.117	0.51
56683	C21orf59	0.208	0.636
150248	C22orf15	0.296	0.704
84645	C22orf23	0.195	0.603
92749	C2orf39	0.591	0.878
130813	C2orf50	0.101	0.474
343990	C2orf55	0.089	0.497
130162	C2orf63	0.043	0.427
339778	C2orf70	0.23	0.686
129852	C2orf73	0.232	0.695
129881	C2orf77	0.409	0.821
89876	C3orf15	0.181	0.665
90288	C3orf25	0.356	0.8
255119	C4orf22	0.569	0.873
201895	C4orf34	0.055	0.426
51149	C5orf45	0.045	0.407
134121	C5orf49	0.505	0.852
729	C6	0.354	0.759
79747	C6orf103	0.359	0.784
168090	C6orf118	0.528	0.871
135398	C6orf141	0.05	0.415
221424	C6orf154	0.087	0.489
154313	C6orf165	0.425	0.819
222521	C6orf224	0.234	0.721
80129	C6orf97	0.092	0.516
136288	C7orf57	0.364	0.774
79846	C7orf63	0.283	0.761
116328	C8orf34	0.312	0.762
138162	C9orf116	0.692	0.918
286207	C9orf117	0.602	0.9
84302	C9orf125	0.069	0.51
138255	C9orf135	0.332	0.75
84688	C9orf24	0.29	0.718
55064	C9orf68	0.082	0.479
11092	C9orf9	0.19	0.658
158067	C9orf98	0.434	0.838
777	CACNA1E	0.042	0.392
814	CAMK4	0.062	0.411
824	CAPN2	0.059	0.485
828	CAPS	0.456	0.868
84698	CAPS2	0.176	0.599
133690	CAPSL	0.42	0.801
55259	CASC1	0.228	0.687
255082	CASC2	0.066	0.454
831	CAST	0.05	0.414
858	CAV2	0.049	0.451
25776	CBY1	0.155	0.623
57545	CC2D2A	0.214	0.689
112942	CCDC104	0.062	0.484
220136	CCDC11	0.551	0.868
29070	CCDC113	0.665	0.914
93233	CCDC114	0.4	0.811
152206	CCDC13	0.048	0.404
84229	CCDC135	0.445	0.833
159686	CCDC147	0.27	0.708
115948	CCDC151	0.083	0.45
283152	CCDC153	0.172	0.578
149483	CCDC17	0.268	0.69
25790	CCDC19	0.416	0.817
80125	CCDC33	0.105	0.503
348807	CCDC37	0.394	0.821
339829	CCDC39	0.721	0.909
55036	CCDC40	0.181	0.641
51134	CCDC41	0.067	0.458
160777	CCDC60	0.095	0.472
85478	CCDC65	0.624	0.892
159989	CCDC67	0.099	0.46
124093	CCDC78	0.467	0.839
60494	CCDC81	0.443	0.816
220388	CCDC89	0.078	0.447
257236	CCDC96	0.511	0.852
10309	CCNO	0.218	0.678
23552	CCRK	0.106	0.546
1604	CD55	0.034	0.394
970	CD70	0.061	0.412
166979	CDC20B	0.24	0.657
60437	CDH26	0.076	0.44
1026	CDKN1A	0.151	0.628
1040	CDS1	0.214	0.703
80184	CEP290	0.02	0.307
283848	CES8	0.094	0.442
1069	CETN2	0.219	0.685
1120	CHKB	0.051	0.402
23563	CHST5	0.522	0.88
4166	CHST6	0.105	0.541
1153	CIRBP	0.104	0.606
22802	CLCA4	0.095	0.462
23059	CLUAP1	0.213	0.724
1262	CNGA4	0.175	0.594
91949	COG7	0.063	0.465
51117	COQ4	0.177	0.671
9738	CP110	0.086	0.478
1429	CRYZ	0.058	0.467
79848	CSPP1	0.103	0.496
1474	CST6	0.062	0.401
170063	CXorf22	0.153	0.553
139212	CXorf41	0.59	0.865
286464	CXorf59	0.176	0.614
1534	CYB561	0.048	0.428
124637	CYB5D1	0.222	0.708
55152	DALRD3	0.052	0.463
196296	DCDC5	0.263	0.74
1643	DDB2	0.075	0.495
8528	DDO	0.051	0.4
25861	DFNB31	0.069	0.461
25979	DHRS7B	0.05	0.419
9940	DLEC1	0.72	0.911
196385	DNAH10	0.15	0.56
8701	DNAH11	0.431	0.827
201625	DNAH12	0.723	0.894
55567	DNAH3	0.077	0.423
1767	DNAH5	0.381	0.805
1768	DNAH6	0.071	0.418
56171	DNAH7	0.585	0.895
1770	DNAH9	0.62	0.891
27019	DNAI1	0.595	0.883
64446	DNAI2	0.513	0.846
374407	DNAJB13	0.111	0.518
83544	DNAL1	0.142	0.566
10126	DNAL4	0.112	0.59
284944	DNHL1	0.061	0.401
29952	DPP7	0.043	0.434
53905	DUOX1	0.068	0.433
11072	DUSP14	0.066	0.444
150290	DUSP18	0.1	0.511
1846	DUSP4	0.092	0.587
143241	DYDC1	0.212	0.625
84332	DYDC2	0.521	0.863
79659	DYNC2H1	0.043	0.402
51626	DYNC2LI1	0.086	0.559
83657	DYNLRB2	0.598	0.887
161582	DYX1C1	0.235	0.706
22873	DZIP1	0.07	0.477
199221	DZIP1L	0.122	0.506
9666	DZIP3	0.054	0.403
55268	ECHDC2	0.062	0.458
79645	EFCAB1	0.555	0.865
84288	EFCAB2	0.096	0.472
64800	EFCAB6	0.434	0.849
151651	EFHB	0.336	0.765
114327	EFHC1	0.31	0.766
80258	EFHC2	0.144	0.581
55531	ELMOD1	0.139	0.51
1969	EPHA2	0.062	0.463
55179	FAIM	0.072	0.451
91523	FAM113B	0.042	0.415
414918	FAM116B	0.163	0.633
25854	FAM149A	0.138	0.571
283726	FAM154B	0.662	0.888
79696	FAM164C	0.196	0.668
345757	FAM174A	0.251	0.715
84141	FAM176A	0.046	0.422
165186	FAM179A	0.331	0.761
23116	FAM179B	0.098	0.553
153643	FAM81B	0.617	0.888
137392	FAM92A1	0.044	0.401
92565	FANK1	0.232	0.724
222235	FBXL13	0.056	0.428
201456	FBXO15	0.298	0.753
2232	FDXR	0.134	0.621
2259	FGF14	0.147	0.593
9982	FGFBP1	0.061	0.406
114827	FHAD1	0.269	0.726
401124	FLJ16686	0.283	0.72
80157	FLJ21511	0.146	0.546
79964	FLJ23529	0.524	0.874
222256	FLJ23834	0.625	0.878
400710	FLJ26850	0.048	0.352
145788	FLJ27352	0.26	0.716
2302	FOXJ1	0.42	0.815
143162	FRMPD2	0.06	0.397
2525	FUT3	0.073	0.487
246176	GAS2L2	0.058	0.393
2622	GAS8	0.085	0.524
54960	GEMIN8	0.051	0.455
79411	GLB1L	0.088	0.482
55830	GLT8D1	0.075	0.476
116444	GRIN3B	0.11	0.502
3026	HABP2	0.134	0.571
54626	HES2	0.069	0.465
57467	HHATL	0.053	0.369
90861	HN1L	0.074	0.467
55806	HR	0.043	0.402
3269	HRH1	0.052	0.468
54768	HYDIN	0.339	0.805
160492	IFLTD1	0.088	0.462
26160	IFT172	0.044	0.368
80173	IFT74	0.092	0.511
8100	IFT88	0.24	0.749
3550	IK	0.154	0.563
53832	IL20RA	0.095	0.582
3568	IL5RA	0.078	0.422
3574	IL7	0.103	0.539
3643	INSR	0.065	0.468
27152	INTU	0.067	0.486
115811	IQCD	0.252	0.689
23288	IQCE	0.052	0.449
84223	IQCG	0.195	0.627
64799	IQCH	0.092	0.516
124152	IQCK	0.095	0.518
154865	IQUB	0.412	0.823
10324	KBTBD10	0.085	0.518
3753	KCNE1	0.392	0.816
3783	KCNN4	0.06	0.486
283518	KCNRG	0.536	0.841
23247	KIAA0556	0.092	0.518
23366	KIAA0895	0.105	0.561
57562	KIAA1377	0.53	0.877
57577	KIAA1407	0.136	0.6
57653	KIAA1529	0.373	0.802
85452	KIAA1751	0.191	0.637
84542	KIAA1841	0.044	0.368
23303	KIF13B	0.061	0.512
11127	KIF3A	0.047	0.353
221458	KIF6	0.052	0.415
64147	KIF9	0.166	0.619
126823	KLHDC9	0.049	0.423
167691	LCA5	0.081	0.461
150082	LCA5L	0.182	0.588
84247	LDOC1L	0.032	0.361
200383	LOC200383	0.269	0.701
283485	LOC283485	0.245	0.707
284276	LOC284276	0.07	0.461
375010	LOC375010	0.045	0.386
400701	LOC400701	0.18	0.55
90835	LOC90835	0.155	0.602
55367	LRDD	0.048	0.422
136332	LRGUK	0.194	0.635
55805	LRP2BP	0.318	0.749
474354	LRRC18	0.224	0.671
10233	LRRC23	0.108	0.532
151827	LRRC34	0.114	0.502
254050	LRRC43	0.263	0.729
90506	LRRC46	0.858	0.93
83450	LRRC48	0.301	0.768
54839	LRRC49	0.069	0.484
123872	LRRC50	0.636	0.899
23639	LRRC6	0.21	0.665
56262	LRRC8A	0.024	0.337
84125	LRRIQ1	0.074	0.461
220074	LRTOMT	0.055	0.414
222229	LRWD1	0.127	0.542
54585	LZTFL1	0.112	0.562
4117	MAK	0.171	0.587
4130	MAP1A	0.054	0.39
4135	MAP6	0.199	0.647
5602	MAPK10	0.135	0.563
22924	MAPRE3	0.048	0.39
162333	2014-03-10	0.234	0.643
23227	MAST4	0.042	0.412
85509	MBD3L1	0.073	0.427
130752	MDH1B	0.226	0.697
84825	MGC5370	0.112	0.522
11343	MGLL	0.058	0.49
4285	MIPEP	0.102	0.541
55329	MNS1	0.157	0.572
378464	MORN2	0.23	0.669
254956	MORN5	0.753	0.905
83661	MS4A8B	0.403	0.819
4587	MUC5B	0.057	0.475
84939	MUM1	0.058	0.49
4602	MYB	0.08	0.447
4645	MYO5B	0.105	0.565
55930	MYO5C	0.093	0.577
7593	MZF1	0.076	0.51
284485	NCRNA00166	0.327	0.746
4693	NDP	0.067	0.449
79661	NEIL1	0.064	0.494
152110	NEK10	0.173	0.591
79858	NEK11	0.248	0.732
57185	NIPAL3	0.089	0.519
79671	NLRX1	0.05	0.45
8382	NME5	0.529	0.879
29922	NME7	0.03	0.375
4867	NPHP1	0.058	0.409
8204	NRIP1	0.054	0.438
4902	NRTN	0.076	0.526
221294	NT5DC1	0.07	0.494
54830	NUP62CL	0.157	0.596
158046	NXNL2	0.128	0.598
57489	ODF2L	0.101	0.453
440836	ODF3B	0.306	0.731
54681	P4HTM	0.094	0.575
135138	PACRG	0.357	0.807
29943	PADI1	0.062	0.466
8572	PDLIM4	0.069	0.506
64065	PERP	0.089	0.511
80098	PFDN6L	0.068	0.433
120379	PIH1D2	0.311	0.742
9600	PITPNM1	0.045	0.381
5340	PLG	0.131	0.516
5372	PMM1	0.042	0.419
285755	PPIL6	0.535	0.881
79948	PRG2	0.089	0.481
5774	PTPN3	0.055	0.486
9609	RAB36	0.303	0.77
11020	RABL4	0.173	0.618
64792	RABL5	0.134	0.595
5891	RAGE	0.107	0.508
64080	RBKS	0.054	0.435
221662	RBM24	0.059	0.397
5990	RFX2	0.226	0.669
26575	RGS17	0.026	0.327
26166	RGS22	0.157	0.529
158787	RIBC1	0.264	0.737
26150	RIBC2	0.489	0.849
196383	RILPL2	0.076	0.461
23504	RIMBP2	0.066	0.488
83853	ROPN1L	0.882	0.933
25911	RP11-529I10.4	0.068	0.462
6103	RPGR	0.296	0.768
51065	RPS27L	0.069	0.497
6196	RPS6KA2	0.05	0.448
6236	RRAD	0.203	0.637
50484	RRM2B	0.046	0.428
89765	RSPH1	1	0.963
83861	RSPH3	0.078	0.48
345895	RSPH4A	0.419	0.821
221421	RSPH9	0.426	0.798
27156	RTDR1	0.206	0.626
146923	RUNDC1	0.065	0.476
866	SERPINA6	0.244	0.685
5269	SERPINB6	0.051	0.421
27244	SESN1	0.068	0.491
284266	SIGLEC15	0.025	0.324
6583	SLC22A4	0.09	0.545
9963	SLC23A1	0.066	0.392
9016	SLC25A14	0.047	0.392
30061	SLC40A1	0.06	0.454
6653	SORL1	0.086	0.539
6662	SOX9	0.043	0.406
53340	SPA17	0.566	0.884
6674	SPAG1	0.126	0.536
200162	SPAG17	0.322	0.766
9576	SPAG6	0.186	0.583
26206	SPAG8	0.3	0.754
221178	SPATA13	0.119	0.564
128153	SPATA17	0.404	0.82
132671	SPATA18	0.334	0.777
132851	SPATA4	0.261	0.712
221409	SPATS1	0.263	0.692
25876	SPEF1	0.411	0.83
79925	SPEF2	0.39	0.827
6716	SRD5A2	0.394	0.804
6717	SRI	0.075	0.515
55808	ST6GALNAC1	0.057	0.444
65975	STK33	0.231	0.694
161003	STOML3	0.313	0.752
2054	STX2	0.077	0.454
23345	SYNE1	0.084	0.522
84958	SYTL1	0.136	0.628
202500	TCTE1	0.068	0.406
200132	TCTEX1D1	0.294	0.723
255758	TCTEX1D2	0.12	0.53
79600	TCTN1	0.315	0.803
83659	TEKT1	0.866	0.929
27285	TEKT2	0.342	0.791
64518	TEKT3	0.216	0.669
374618	TEX9	0.107	0.543
7032	TFF2	0.056	0.448
7033	TFF3	0.041	0.383
54974	THG1L	0.061	0.486
201798	TIGD4	0.062	0.455
84336	TMEM101	0.044	0.408
84314	TMEM107	0.094	0.518
257062	TMEM146	0.277	0.693
200728	TMEM17	0.202	0.67
147744	TMEM190	0.36	0.778
56255	TMX4	0.068	0.47
126282	TNFAIP8L1	0.251	0.68
8794	TNFRSF10C	0.074	0.484
8793	TNFRSF10D	0.06	0.481
8784	TNFRSF18	0.024	0.323
8744	TNFSF9	0.048	0.402
7161	TP73	0.06	0.414
51673	TPPP3	0.77	0.918
26146	TRAF3IP1	0.136	0.588
84675	TRIM55	0.221	0.663
80705	TSGA10	0.276	0.751
55815	TSNAXIP1	0.478	0.87
10103	TSPAN1	0.102	0.552
7263	TST	0.054	0.449
54970	TTC12	0.135	0.609
158248	TTC16	0.12	0.549
118491	TTC18	0.264	0.747
199223	TTC21A	0.382	0.799
79809	TTC21B	0.082	0.463
153657	TTC23L	0.09	0.504
83538	TTC25	0.814	0.935
79989	TTC26	0.069	0.431
83894	TTC29	0.808	0.926
25809	TTLL1	0.043	0.408
254173	TTLL10	0.207	0.651
164395	TTLL9	0.199	0.658
80086	TUBA4B	0.465	0.833
127733	UBXN10	0.543	0.899
91544	UBXN11	0.116	0.551
51506	UFC1	0.066	0.499
54986	ULK4	0.054	0.426
89766	UMODL1	0.049	0.357
124739	USP43	0.053	0.424
146177	VWA3A	0.254	0.733
200403	VWA3B	0.522	0.869
146845	WDR16	0.816	0.925
57728	WDR19	0.076	0.499
114987	WDR31	0.11	0.567
151790	WDR49	0.153	0.539
55779	WDR52	0.225	0.692
84058	WDR54	0.169	0.629
55112	WDR60	0.133	0.578
126820	WDR63	0.75	0.91
149465	WDR65	0.194	0.633
144406	WDR66	0.526	0.87
164781	WDR69	0.184	0.583
79819	WDR78	0.432	0.828
116143	WDR92	0.061	0.385
56964	WDR93	0.222	0.678
7485	WRB	0.141	0.613
80122	YSK4	0.901	0.936
79740	ZBBX	0.581	0.876
29800	ZDHHC1	0.083	0.503
150244	ZDHHC8P	0.073	0.458
51364	ZMYND10	0.751	0.919
84217	ZMYND12	0.058	0.422
7739	ZNF185	0.066	0.505
252884	ZNF396	0.071	0.477
126070	ZNF440	0.079	0.436
133923	ZNF474	0.295	0.714
162968	ZNF497	0.059	0.444
200373	hCG_17324	0.379	0.807
286042	hCG_1990547	0.105	0.591
--- 03_brown ---
Entrez	Symbol	Scaled connectivity	kME
23460	ABCA6	0.044	0.33
59	ACTA2	0.291	0.726
87	ACTN1	0.132	0.546
90	ACVR1	0.08	0.466
94	ACVRL1	0.132	0.589
8038	ADAM12	0.504	0.799
9509	ADAMTS2	0.218	0.65
104	ADARB1	0.07	0.422
165	AEBP1	0.761	0.899
185	AGTR1	0.22	0.687
26289	AK5	0.104	0.465
220	ALDH1A3	0.128	0.598
160428	ALDH1L2	0.071	0.427
115701	ALPK2	0.419	0.774
284	ANGPT1	0.098	0.501
23452	ANGPTL2	0.254	0.708
84168	ANTXR1	0.664	0.876
118429	ANTXR2	0.273	0.731
187	APLNR	0.166	0.634
358	AQP1	0.1	0.574
79822	ARHGAP28	0.164	0.599
340075	ARSI	0.171	0.635
79827	ASAM	0.413	0.807
558	AXL	0.143	0.591
10409	BASP1	0.082	0.493
221336	BEND6	0.152	0.572
27319	BHLHE22	0.086	0.485
8553	BHLHE40	0.079	0.499
80114	BICC1	0.1	0.51
649	BMP1	0.164	0.6
54838	C10orf26	0.166	0.58
84935	C13orf33	0.161	0.623
84981	C17orf91	0.18	0.676
114898	C1QTNF2	0.075	0.412
114899	C1QTNF3	0.152	0.515
114902	C1QTNF5	0.235	0.692
114904	C1QTNF6	0.185	0.631
80215	C21orf96	0.343	0.75
285203	C3orf64	0.098	0.533
728	C5AR1	0.075	0.472
389336	C5orf46	0.202	0.565
79783	C7orf10	0.25	0.637
206938	C9orf94	0.294	0.724
775	CACNA1C	0.077	0.466
794	CALB2	0.14	0.582
800	CALD1	0.408	0.798
151887	CCDC80	0.372	0.802
51554	CCRL1	0.117	0.447
57124	CD248	0.152	0.636
4267	CD99	0.18	0.647
1009	CDH11	0.407	0.798
1039	CDR2	0.11	0.564
51148	CERCAM	0.189	0.639
9023	CH25H	0.1	0.535
1123	CHN1	0.125	0.507
50515	CHST11	0.085	0.529
337876	CHSY3	0.524	0.832
8483	CILP	0.081	0.45
148113	CILP2	0.234	0.669
9976	CLEC2B	0.281	0.731
8418	CMAH	0.111	0.503
123920	CMTM3	0.177	0.657
1265	CNN2	0.161	0.647
25927	CNRIP1	0.209	0.668
1300	COL10A1	0.467	0.788
1301	COL11A1	0.654	0.837
1303	COL12A1	0.362	0.75
1307	COL16A1	0.278	0.713
1277	COL1A1	0.693	0.874
1278	COL1A2	0.771	0.898
1281	COL3A1	0.902	0.915
1282	COL4A1	0.205	0.669
1284	COL4A2	0.141	0.575
1289	COL5A1	0.801	0.907
1290	COL5A2	0.659	0.864
1291	COL6A1	0.147	0.563
1292	COL6A2	0.249	0.694
1293	COL6A3	0.688	0.887
131873	COL6A6	0.078	0.416
1295	COL8A1	0.746	0.885
81035	COLEC12	0.473	0.818
51226	COPZ2	0.703	0.885
1359	CPA3	0.099	0.527
90993	CREB3L1	0.153	0.594
83716	CRISPLD2	0.379	0.779
115908	CTHRC1	0.714	0.871
1513	CTSK	0.605	0.84
6387	CXCL12	0.176	0.666
1545	CYP1B1	0.121	0.547
1592	CYP26A1	0.115	0.46
1601	DAB2	0.222	0.71
147906	DACT3	0.149	0.611
285761	DCBLD1	0.149	0.548
8642	DCHS1	0.134	0.615
1634	DCN	0.445	0.813
4921	DDR2	0.164	0.607
1734	DIO2	0.079	0.417
93429	DKFZp434J0226	0.098	0.44
10395	DLC1	0.088	0.537
1805	DPT	0.113	0.479
1809	DPYSL3	0.132	0.534
29940	DSE	0.278	0.742
6990	DYNLT3	0.083	0.49
1893	ECM1	0.196	0.637
1842	ECM2	0.183	0.632
10085	EDIL3	0.072	0.425
1909	EDNRA	0.262	0.684
2202	EFEMP1	0.079	0.49
30008	EFEMP2	0.114	0.533
30846	EHD2	0.227	0.711
2004	ELK3	0.122	0.572
11117	EMILIN1	0.184	0.658
55068	ENOX1	0.139	0.565
5167	ENPP1	0.09	0.443
1833	EPYC	0.317	0.687
2149	F2R	0.12	0.547
359845	FAM101B	0.126	0.595
150368	FAM109B	0.124	0.534
92689	FAM114A1	0.138	0.587
254228	FAM26E	0.159	0.555
63895	FAM38B	0.196	0.652
2191	FAP	0.914	0.909
2200	FBN1	0.846	0.915
283807	FBXL22	0.167	0.568
10979	FERMT2	0.107	0.531
9638	FEZ1	0.199	0.676
2252	FGF7	0.154	0.581
387758	FIBIN	0.178	0.609
11259	FILIP1L	0.281	0.736
55033	FKBP14	0.105	0.513
134111	FLJ25076	0.121	0.518
2326	FMO1	0.095	0.473
2335	FN1	0.682	0.866
84624	FNDC1	0.409	0.787
57600	FNIP2	0.073	0.464
2355	FOSL2	0.094	0.516
122786	FRMD6	0.614	0.871
11167	FSTL1	0.281	0.754
10272	FSTL3	0.119	0.551
2589	GALNT1	0.204	0.624
11227	GALNT5	0.303	0.704
117248	GALNTL2	0.128	0.565
8522	GAS7	0.109	0.518
2669	GEM	0.084	0.489
9945	GFPT2	0.287	0.771
2697	GJA1	0.15	0.55
2706	GJB2	0.468	0.805
2737	GLI3	0.073	0.441
83468	GLT8D2	0.528	0.845
2825	GPR1	0.109	0.468
11245	GPR176	0.127	0.56
493869	GPX8	0.181	0.595
26585	GREM1	0.263	0.678
2922	GRP	0.103	0.438
2982	GUCY1A3	0.165	0.552
1839	HBEGF	0.054	0.388
57493	HEG1	0.261	0.708
3142	HLX	0.146	0.634
83872	HMCN1	0.061	0.418
84525	HOPX	0.128	0.514
8630	HSD17B6	0.328	0.731
94031	HTRA3	0.12	0.552
25900	IFFO1	0.364	0.772
3479	IGF1	0.14	0.534
3490	IGFBP7	0.065	0.45
147920	IGFL2	0.246	0.661
121457	IKIP	0.163	0.609
3624	INHBA	0.642	0.858
3671	ISLR	0.178	0.609
22801	ITGA11	0.529	0.818
3678	ITGA5	0.292	0.766
3688	ITGB1	0.166	0.618
3693	ITGB5	0.214	0.604
9358	ITGBL1	0.199	0.579
85450	ITPRIP	0.057	0.433
23704	KCNE4	0.107	0.508
83892	KCTD10	0.183	0.656
79070	KDELC1	0.087	0.516
11015	KDELR3	0.094	0.522
57517	KIAA1295	0.355	0.779
55083	KIF26B	0.147	0.584
10365	KLF2	0.075	0.493
3910	LAMA4	0.157	0.625
3912	LAMB1	0.105	0.574
9079	LDB2	0.115	0.551
64175	LEPRE1	0.134	0.586
3956	LGALS1	0.436	0.816
128077	LIX1L	0.053	0.423
283439	LOC283439	0.179	0.598
283824	LOC283824	0.231	0.699
283867	LOC283867	0.205	0.601
387763	LOC387763	0.063	0.426
401097	LOC401097	0.36	0.757
541471	LOC541471	0.25	0.706
4015	LOX	0.089	0.502
4016	LOXL1	0.4	0.799
4017	LOXL2	0.303	0.731
9890	LPPR4	0.192	0.612
4035	LRP1	0.184	0.66
131578	LRRC15	0.364	0.729
10234	LRRC17	0.1	0.487
164312	LRRN4	0.087	0.47
4053	LTBP2	0.163	0.598
4060	LUM	0.717	0.87
56925	LXN	0.099	0.527
11178	LZTS1	0.07	0.445
1326	MAP3K8	0.039	0.323
9448	MAP4K4	0.07	0.491
4082	MARCKS	0.209	0.67
83742	MARVELD1	0.172	0.604
84466	MEGF10	0.199	0.589
56917	MEIS3	0.07	0.435
8076	MFAP5	0.226	0.634
84308	MGC3047	0.092	0.503
9645	MICAL2	0.252	0.677
4320	MMP11	0.325	0.715
4322	MMP13	0.074	0.372
4327	MMP19	0.124	0.601
4313	MMP2	0.423	0.818
4330	MN1	0.103	0.519
9902	MRC2	0.086	0.488
219928	MRGPRF	0.142	0.612
10335	MRVI1	0.256	0.708
9242	MSC	0.106	0.562
253827	MSRB3	0.293	0.748
85027	MST150	0.342	0.776
25878	MXRA5	0.308	0.712
91663	MYADM	0.032	0.335
10398	MYL9	0.06	0.395
4430	MYO1B	0.083	0.512
259232	NALCN	0.108	0.49
4681	NBL1	0.355	0.776
4734	NEDD4	0.166	0.614
257194	NEGR1	0.173	0.587
81832	NETO1	0.07	0.402
91624	NEXN	0.261	0.707
4811	NID1	0.15	0.614
22795	NID2	0.179	0.645
579	NKX3-2	0.263	0.664
4837	NNMT	0.251	0.706
50863	NTM	0.459	0.785
9891	NUAK1	0.29	0.701
283298	OLFML1	0.167	0.622
25903	OLFML2B	0.481	0.818
56944	OLFML3	0.314	0.768
4958	OMD	0.265	0.657
283208	P4HA3	0.127	0.515
23022	PALLD	0.38	0.775
55742	PARVA	0.103	0.513
5125	PCSK5	0.14	0.593
80310	PDGFD	0.112	0.508
5159	PDGFRB	0.389	0.82
5157	PDGFRL	0.266	0.683
64236	PDLIM2	0.168	0.642
27295	PDLIM3	0.35	0.769
10611	PDLIM5	0.147	0.574
10630	PDPN	0.332	0.756
65061	PFTK2	0.095	0.463
23187	PHLDB1	0.079	0.491
5311	PKD2	0.071	0.491
5328	PLAU	0.412	0.769
5352	PLOD2	0.097	0.473
5358	PLS3	0.163	0.635
83483	PLVAP	0.145	0.599
57125	PLXDC1	0.339	0.765
84898	PLXDC2	0.112	0.515
10154	PLXNC1	0.143	0.583
23129	PLXND1	0.073	0.498
56937	PMEPA1	0.111	0.574
5376	PMP22	0.321	0.783
127435	PODN	0.192	0.646
10631	POSTN	0.596	0.828
8611	PPAP2A	0.095	0.568
5475	PPEF1	0.232	0.611
5480	PPIC	0.099	0.498
93166	PRDM6	0.111	0.521
166336	PRICKLE2	0.064	0.461
112464	PRKCDBP	0.169	0.594
5592	PRKG1	0.314	0.741
5396	PRRX1	0.553	0.835
5733	PTGER3	0.322	0.757
5737	PTGFR	0.086	0.48
5738	PTGFRN	0.107	0.537
5740	PTGIS	0.187	0.673
5789	PTPRD	0.054	0.421
284119	PTRF	0.334	0.769
7837	PXDN	0.105	0.501
11031	RAB31	0.747	0.896
5919	RARRES2	0.199	0.624
10231	RCAN2	0.145	0.604
57333	RCN3	0.287	0.722
8434	RECK	0.202	0.679
6004	RGS16	0.203	0.643
5999	RGS4	0.163	0.644
54453	RIN2	0.086	0.451
6041	RNASEL	0.078	0.494
57142	RTN4	0.109	0.541
861	RUNX1	0.194	0.654
862	RUNX1T1	0.105	0.497
23034	SAMD4A	0.075	0.439
91179	SCARF2	0.1	0.505
7857	SCG2	0.157	0.564
11341	SCRG1	0.091	0.484
10484	SEC23A	0.271	0.723
9871	SEC24D	0.164	0.579
10512	SEMA3C	0.095	0.493
55752	2014-09-11	0.277	0.697
23176	2014-09-08	0.204	0.642
5054	SERPINE1	0.153	0.618
5176	SERPINF1	0.671	0.897
871	SERPINH1	0.155	0.603
6423	SFRP2	0.345	0.735
6424	SFRP4	0.275	0.703
81855	SFXN3	0.131	0.599
6446	SGK1	0.067	0.465
152503	SH3D19	0.084	0.476
9644	SH3PXD2A	0.225	0.618
84561	SLC12A8	0.338	0.748
6574	SLC20A1	0.078	0.483
340146	SLC35D3	0.306	0.7
64094	SMOC2	0.174	0.612
6591	SNAI2	0.624	0.88
9043	SPAG9	0.087	0.493
6678	SPARC	1	0.943
8877	SPHK1	0.155	0.609
90853	SPOCD1	0.097	0.494
10417	SPON2	0.103	0.54
8406	SRPX	0.147	0.639
27286	SRPX2	0.277	0.717
6489	ST8SIA1	0.075	0.452
23213	SULF1	0.257	0.671
79987	SVEP1	0.269	0.718
54843	SYTL2	0.119	0.543
6876	TAGLN	0.262	0.708
26115	TANC2	0.082	0.454
6999	TDO2	0.117	0.49
7041	TGFB1I1	0.428	0.824
7043	TGFB3	0.104	0.516
7045	TGFBI	0.137	0.579
7056	THBD	0.064	0.424
7057	THBS1	0.436	0.813
7058	THBS2	0.988	0.927
7070	THY1	0.091	0.465
353376	TICAM2	0.189	0.67
7077	TIMP2	0.27	0.733
7078	TIMP3	0.29	0.705
338773	TMEM119	0.119	0.534
25907	TMEM158	0.292	0.71
114801	TMEM200A	0.284	0.755
79652	TMEM204	0.106	0.543
55076	TMEM45A	0.19	0.62
7130	TNFAIP6	0.329	0.748
7168	TPM1	0.192	0.627
57616	TSHZ3	0.089	0.498
84617	TUBB6	0.177	0.635
91373	UAP1L1	0.074	0.463
10493	VAT1	0.069	0.475
7412	VCAM1	0.261	0.727
1462	VCAN	0.883	0.916
7421	VDR	0.077	0.489
389136	VGLL3	0.433	0.811
7431	VIM	0.098	0.561
55062	WIPI1	0.079	0.515
8840	WISP1	0.409	0.811
219654	ZCCHC24	0.243	0.731
6935	ZEB1	0.169	0.646
79776	ZFHX4	0.166	0.575
84627	ZNF469	0.359	0.772
--- 04_magenta ---
Entrez	Symbol	Scaled connectivity	kME
54443	ANLN	0.604	0.773
81611	ANP32E	0.308	0.653
9824	ARHGAP11A	0.457	0.716
23204	ARL6IP1	0.173	0.491
259266	ASPM	0.574	0.767
29028	ATAD2	0.294	0.661
6790	AURKA	0.718	0.804
9212	AURKB	0.614	0.778
332	BIRC5	0.546	0.771
641	BLM	0.239	0.57
675	BRCA2	0.203	0.516
699	BUB1	0.893	0.841
701	BUB1B	0.643	0.77
55299	BXDC2	0.183	0.527
220042	C11orf82	0.274	0.635
55010	C12orf48	0.25	0.592
221150	C13orf3	0.433	0.711
79866	C13orf34	0.27	0.606
90417	C15orf23	0.626	0.761
90381	C15orf42	0.426	0.718
56942	C16orf61	0.138	0.489
116028	C16orf75	0.234	0.6
220134	C18orf24	0.436	0.715
79000	C1orf135	0.254	0.614
126731	C1orf96	0.196	0.569
201725	C4orf46	0.174	0.502
375444	C5orf34	0.311	0.634
84904	C9orf100	0.462	0.741
57082	CASC5	0.56	0.765
284992	CCDC150	0.186	0.535
64793	CCDC21	0.221	0.617
54908	CCDC99	0.277	0.619
890	CCNA2	0.712	0.8
891	CCNB1	0.534	0.727
9133	CCNB2	0.71	0.809
9134	CCNE2	0.244	0.599
899	CCNF	0.49	0.738
983	CDC2	0.653	0.799
993	CDC25A	0.269	0.657
995	CDC25C	0.461	0.733
990	CDC6	0.327	0.691
8317	CDC7	0.312	0.665
157313	CDCA2	0.577	0.781
113130	CDCA5	0.833	0.843
1033	CDKN3	0.515	0.748
81620	CDT1	0.208	0.583
1058	CENPA	0.696	0.788
1062	CENPE	0.694	0.775
1063	CENPF	0.765	0.787
2491	CENPI	0.169	0.516
64105	CENPK	0.32	0.653
91687	CENPL	0.577	0.769
79019	CENPM	0.281	0.619
55839	CENPN	0.363	0.7
79172	CENPO	0.254	0.63
22995	CEP152	0.193	0.505
55165	CEP55	0.51	0.723
10036	CHAF1A	0.198	0.575
1111	CHEK1	0.415	0.736
26586	CKAP2	0.41	0.686
150468	CKAP2L	0.505	0.748
9793	CKAP5	0.285	0.616
1163	CKS1B	0.562	0.765
1164	CKS2	0.353	0.678
10926	DBF4	0.31	0.648
55635	DEPDC1	0.934	0.861
55789	DEPDC1B	0.373	0.67
91531	DKFZp434P055	0.202	0.562
9787	DLGAP5	0.861	0.837
1763	DNA2	0.451	0.748
51726	DNAJB11	0.076	0.357
1789	DNMT3B	0.259	0.572
29980	DONSON	0.249	0.583
79075	DSCC1	0.162	0.542
79980	DSN1	0.244	0.603
51514	DTL	0.496	0.759
1869	E2F1	0.431	0.743
1870	E2F2	0.19	0.574
144455	E2F7	0.253	0.608
79733	E2F8	0.543	0.759
1894	ECT2	0.646	0.785
146956	EME1	0.203	0.53
54821	ERCC6L	0.594	0.763
9700	ESPL1	0.622	0.779
9156	EXO1	0.455	0.737
2146	EZH2	0.331	0.684
113115	FAM54A	0.455	0.699
54478	FAM64A	0.277	0.601
389835	FAM72A	0.885	0.847
81610	FAM83D	0.78	0.804
2175	FANCA	0.209	0.594
2187	FANCB	0.188	0.544
2177	FANCD2	0.267	0.617
55215	FANCI	0.348	0.682
286151	FBXO43	0.233	0.541
26271	FBXO5	0.547	0.765
2237	FEN1	0.396	0.728
283431	GAS2L3	0.53	0.746
348654	GEN1	0.23	0.555
9837	GINS1	0.384	0.717
51659	GINS2	0.221	0.596
64785	GINS3	0.191	0.564
84296	GINS4	0.206	0.547
8833	GMPS	0.161	0.523
29899	GPSM2	0.393	0.694
83903	GSG2	0.228	0.553
51512	GTSE1	0.69	0.803
3015	H2AFZ	0.44	0.688
55355	HJURP	0.862	0.833
3148	HMGB2	0.464	0.717
3161	HMMR	0.492	0.742
219844	HYLS1	0.326	0.646
128239	IQGAP3	0.297	0.617
9768	KIAA0101	0.482	0.752
57650	KIAA1524	0.466	0.73
3832	KIF11	0.619	0.776
9928	KIF14	0.961	0.834
56992	KIF15	0.708	0.817
81930	KIF18A	0.553	0.748
146909	KIF18B	0.779	0.826
10112	KIF20A	0.594	0.762
9585	KIF20B	0.372	0.663
9493	KIF23	0.652	0.783
11004	KIF2C	0.805	0.818
24137	KIF4A	0.97	0.856
3833	KIFC1	0.212	0.596
4001	LMNB1	0.31	0.646
84823	LMNB2	0.173	0.514
442075	LOC442075	0.176	0.536
81691	LOC81691	0.209	0.573
91431	LOC91431	0.163	0.478
4085	MAD2L1	0.536	0.746
84930	MASTL	0.463	0.706
55388	MCM10	0.56	0.777
4175	MCM6	0.265	0.624
84515	MCM8	0.202	0.592
9833	MELK	0.731	0.819
4288	MKI67	0.573	0.767
79682	MLF1IP	0.355	0.639
84057	MND1	0.461	0.718
27085	MTBP	0.151	0.511
83463	MXD3	0.203	0.552
4605	MYBL2	0.579	0.754
64151	NCAPG	0.638	0.791
54892	NCAPG2	0.364	0.699
23397	NCAPH	0.86	0.827
10403	NDC80	0.471	0.728
55247	NEIL3	0.479	0.736
4751	NEK2	0.716	0.804
83540	NUF2	0.9	0.83
9631	NUP155	0.259	0.622
51203	NUSAP1	0.561	0.758
11339	OIP5	0.573	0.772
4998	ORC1L	0.362	0.701
23594	ORC6L	0.297	0.656
55872	PBK	0.521	0.735
5111	PCNA	0.282	0.633
26147	PHF19	0.22	0.563
80119	PIF1	0.28	0.594
5347	PLK1	0.572	0.774
10733	PLK4	0.286	0.578
23649	POLA2	0.325	0.674
5427	POLE2	0.229	0.598
10721	POLQ	0.693	0.81
122769	PPIL5	0.194	0.541
9055	PRC1	0.609	0.785
5557	PRIM1	0.25	0.612
84722	PSRC1	0.419	0.706
29127	RACGAP1	0.919	0.837
5888	RAD51	0.441	0.716
8438	RAD54L	0.467	0.741
91433	RCCD1	0.122	0.466
201299	RDM1	0.168	0.544
5982	RFC2	0.234	0.616
5983	RFC3	0.174	0.529
5984	RFC4	0.329	0.685
80010	RMI1	0.164	0.524
116832	RPL39L	0.239	0.609
6241	RRM2	0.411	0.702
151648	SGOL1	0.324	0.632
151246	SGOL2	0.405	0.685
79801	SHCBP1	0.33	0.645
6502	SKP2	0.2	0.609
10592	SMC2	0.36	0.694
10051	SMC4	0.539	0.752
6637	SNRPG	0.24	0.584
147841	SPC24	0.27	0.596
57405	SPC25	0.555	0.758
139886	SPIN4	0.126	0.439
6491	STIL	0.591	0.776
3925	STMN1	0.283	0.641
256126	SYCE2	0.264	0.569
6941	TCF19	0.193	0.545
8914	TIMELESS	0.356	0.69
7083	TK1	0.312	0.648
23306	TMEM194A	0.21	0.6
7112	TMPO	0.173	0.573
7153	TOP2A	0.602	0.765
7170	TPM3	0.162	0.514
22974	TPX2	1	0.848
10293	TRAIP	0.238	0.583
9319	TRIP13	0.377	0.674
10024	TROAP	0.553	0.738
8458	TTF2	0.174	0.521
7272	TTK	0.67	0.784
10376	TUBA1B	0.457	0.729
7298	TYMS	0.342	0.676
11065	UBE2C	0.715	0.785
29089	UBE2T	0.573	0.78
11169	WDHD1	0.317	0.681
25886	WDR51A	0.395	0.717
93594	WDR67	0.21	0.547
79968	WDR76	0.192	0.556
195828	ZNF367	0.289	0.631
55055	ZWILCH	0.253	0.6
11130	ZWINT	0.542	0.771
--- 05_pink ---
Entrez	Symbol	Scaled connectivity	kME
103	ADAR	0.222	0.59
141	ADPRH	0.051	0.417
8542	APOL1	0.082	0.502
80833	APOL3	0.233	0.707
80830	APOL6	0.314	0.79
116071	BATF2	0.279	0.726
684	BST2	0.121	0.475
11119	BTN3A1	0.119	0.502
11118	BTN3A2	0.177	0.576
10384	BTN3A3	0.2	0.624
145225	C14orf83	0.041	0.373
8837	CFLAR	0.055	0.419
129607	CMPK2	0.731	0.812
3627	CXCL10	0.387	0.788
6373	CXCL11	0.379	0.783
23586	DDX58	0.694	0.789
55601	DDX60	0.512	0.786
91351	DDX60L	0.327	0.694
79132	DHX58	0.113	0.492
151636	DTX3L	0.482	0.835
5610	EIF2AK2	0.342	0.622
94240	EPSTI1	0.4	0.788
51513	ETV7	0.218	0.683
400941	FLJ42418	0.119	0.435
2633	GBP1	0.349	0.784
2635	GBP3	0.073	0.495
115361	GBP4	0.161	0.621
59345	GNB4	0.051	0.394
352961	HCG26	0.144	0.577
10866	HCP5	0.234	0.68
51191	HERC5	0.569	0.768
55008	HERC6	0.652	0.793
3107	HLA-C	0.295	0.754
3135	HLA-G	0.063	0.442
84941	HSH2D	0.144	0.571
3428	IFI16	0.175	0.641
3429	IFI27	0.377	0.734
3430	IFI35	0.394	0.784
10561	IFI44	0.662	0.803
10964	IFI44L	0.629	0.789
2537	IFI6	0.292	0.563
64135	IFIH1	0.727	0.858
3434	IFIT1	0.965	0.843
3433	IFIT2	0.816	0.853
3437	IFIT3	1	0.898
24138	IFIT5	0.532	0.755
8519	IFITM1	0.161	0.553
259307	IL4I1	0.043	0.381
3659	IRF1	0.24	0.699
3663	IRF5	0.035	0.362
3665	IRF7	0.348	0.709
10379	IRF9	0.271	0.665
9636	ISG15	0.735	0.808
3669	ISG20	0.191	0.653
57714	KIAA1618	0.241	0.686
27074	LAMP3	0.521	0.764
51056	LAP3	0.396	0.808
9881	LBA1	0.143	0.622
400368	LOC400368	0.29	0.752
441108	LOC441108	0.147	0.607
4599	MX1	0.758	0.846
4600	MX2	0.412	0.739
4814	NINJ1	0.03	0.314
9111	NMI	0.457	0.809
2908	NR3C1	0.052	0.433
51667	NUB1	0.095	0.53
4938	OAS1	0.644	0.798
4939	OAS2	0.79	0.851
4940	OAS3	0.71	0.823
8638	OASL	0.688	0.847
10133	OPTN	0.074	0.494
64761	PARP12	0.48	0.8
54625	PARP14	0.426	0.794
83666	PARP9	0.692	0.884
197135	PATL2	0.085	0.469
5359	PLSCR1	0.309	0.701
85441	PRIC285	0.243	0.647
5699	PSMB10	0.121	0.547
5696	PSMB8	0.271	0.723
5698	PSMB9	0.453	0.831
5720	PSME1	0.092	0.51
5721	PSME2	0.168	0.667
5920	RARRES3	0.147	0.619
57674	RNF213	0.188	0.662
91543	RSAD2	0.782	0.84
64108	RTP4	0.322	0.74
54809	SAMD9	0.591	0.796
219285	SAMD9L	0.713	0.892
6398	SECTM1	0.116	0.567
51246	SHISA5	0.112	0.535
51296	SLC15A3	0.271	0.756
81894	SLC25A28	0.096	0.514
6672	SP100	0.445	0.8
3431	SP110	0.613	0.822
6772	STAT1	0.57	0.864
6773	STAT2	0.109	0.498
51347	TAOK3	0.036	0.356
6890	TAP1	0.423	0.809
6891	TAP2	0.287	0.765
6892	TAPBP	0.061	0.456
23424	TDRD7	0.214	0.649
7098	TLR3	0.131	0.575
55281	TMEM140	0.197	0.652
8743	TNFSF10	0.173	0.606
9830	TRIM14	0.202	0.684
6737	TRIM21	0.376	0.794
7318	UBA7	0.115	0.58
9246	UBE2L6	0.554	0.88
11274	USP18	0.363	0.691
7453	WARS	0.216	0.679
54739	XAF1	0.527	0.775
54464	XRN1	0.081	0.488
7533	YWHAH	0.054	0.446
81030	ZBP1	0.354	0.789
56829	ZC3HAV1	0.281	0.705
57169	ZNFX1	0.328	0.755
--- 06_greenyellow ---
Entrez	Symbol	Scaled connectivity	kME
10351	ABCA8	0.373	0.778
10350	ABCA9	0.38	0.737
55821	ALLC	0.086	0.45
287	ANK2	0.138	0.552
121601	ANO4	0.399	0.764
316	AOX1	0.215	0.643
395	ARHGAP6	0.381	0.736
26033	ATRNL1	0.451	0.775
8707	B3GALT2	0.117	0.491
196740	C10orf72	0.646	0.862
114905	C1QTNF7	0.08	0.479
51313	C4orf18	0.425	0.787
84709	C4orf49	0.344	0.753
730	C7	0.491	0.834
79974	C7orf58	0.158	0.603
57172	CAMK1G	0.275	0.662
79825	CCDC48	0.296	0.691
80323	CCDC68	0.308	0.698
9936	CD302	0.066	0.456
5010	CLDN11	0.107	0.562
1272	CNTN1	0.13	0.583
7373	COL14A1	0.128	0.566
78989	COLEC11	0.317	0.713
8532	CPZ	0.122	0.584
27254	CSDC2	0.148	0.599
8727	CTNNAL1	0.312	0.735
10202	DHRS2	0.59	0.808
9077	DIRAS3	0.265	0.69
153688	DKFZp586C0721	0.112	0.525
133121	ENPP6	0.142	0.526
79633	FAT4	0.17	0.661
23194	FBXL7	0.176	0.647
150378	FLJ30901	0.214	0.632
285736	FLJ35700	0.651	0.815
23768	FLRT2	0.168	0.64
64838	FNDC4	0.114	0.573
668	FOXL2	0.767	0.86
2626	GATA4	0.374	0.75
2628	GATM	0.606	0.819
9630	GNA14	0.343	0.771
2791	GNG11	0.155	0.58
2823	GPM6A	0.359	0.708
9737	GPRASP1	0.661	0.872
114928	GPRASP2	0.273	0.732
2917	GRM7	0.103	0.517
2949	GSTM5	0.408	0.792
3131	HLF	0.591	0.818
9957	HS3ST1	0.244	0.661
3354	HTR1E	0.365	0.697
5654	HTRA1	0.156	0.625
3487	IGFBP4	0.14	0.614
84502	JPH4	0.099	0.505
3751	KCND2	0.099	0.517
23281	KIAA0774	0.167	0.602
55220	KLHDC8A	0.683	0.843
56062	KLHL4	0.315	0.741
3908	LAMA2	0.188	0.659
10186	LHFP	0.066	0.412
129293	LOC129293	0.746	0.873
145820	LOC145820	0.128	0.553
339025	LOC339025	0.718	0.84
440312	LOC440312	0.484	0.759
440960	LOC440960	0.596	0.812
221091	LRRN4CL	0.237	0.703
4163	MCC	0.211	0.643
4168	MCF2	0.128	0.528
139221	MUM1L1	0.599	0.849
93649	MYOCD	0.179	0.603
89795	NAV3	0.228	0.695
9971	NR1H4	0.373	0.743
7026	NR2F2	0.268	0.683
203447	NRK	0.21	0.652
5090	PBX3	0.172	0.608
92211	PCDH21	0.135	0.561
27115	PDE7B	0.193	0.675
5156	PDGFRA	0.103	0.524
5178	PEG3	1	0.912
55022	PID1	0.384	0.797
345557	PLCXD3	0.111	0.516
5587	PRKD1	0.076	0.489
23362	PSD3	0.114	0.593
84867	PTPN5	0.25	0.646
[truncated: 24,277 more rows]

## Sheet: Prostate cancer
=== 65_Prostate_GSE17951_U133Plus_108_USA ===
--- 01_black ---
Entrez	Symbol	Scaled connectivity	kME
54715	A2BP1	0.202	0.591
2	A2M	0.187	0.596
53947	A4GALT	0.147	0.489
80755	AARSD1	0.258	0.628
10157	AASS	0.106	0.345
9625	AATK	0.108	0.383
23460	ABCA6	0.12	0.462
10350	ABCA9	0.178	0.497
10060	ABCC9	0.174	0.561
225	ABCD2	0.115	0.429
57406	ABHD6	0.162	0.517
25890	ABI3BP	0.431	0.82
25	ABL1	0.315	0.721
22885	ABLIM3	0.301	0.702
32	ACACB	0.39	0.78
48	ACO1	0.361	0.75
26027	ACOT11	0.154	0.479
23597	ACOT9	0.179	0.551
23205	ACSBG1	0.48	0.834
79611	ACSS3	0.171	0.552
59	ACTA2	0.404	0.774
70	ACTC1	0.347	0.768
72	ACTG2	0.303	0.706
87	ACTN1	0.41	0.793
10121	ACTR1A	0.186	0.587
130399	ACVR1C	0.126	0.428
94	ACVRL1	0.164	0.567
53616	ADAM22	0.124	0.406
8745	ADAM23	0.212	0.616
80332	ADAM33	0.351	0.747
170689	ADAMTS15	0.365	0.773
170690	ADAMTS16	0.151	0.449
171019	ADAMTS19	0.11	0.363
11096	ADAMTS5	0.733	0.905
11095	ADAMTS8	0.32	0.696
57188	ADAMTSL3	0.336	0.76
54507	ADAMTSL4	0.447	0.81
109	ADCY3	0.163	0.533
196883	ADCY4	0.117	0.486
115	ADCY9	0.466	0.832
117	ADCYAP1R1	0.254	0.686
125	ADH1B	0.507	0.81
128	ADH5	0.154	0.467
9370	ADIPOQ	0.187	0.531
148	ADRA1A	0.644	0.878
146	ADRA1D	0.345	0.744
155	ADRB3	0.31	0.726
165	AEBP1	0.235	0.67
60312	AFAP1	0.453	0.804
134265	AFAP1L1	0.175	0.548
84632	AFAP1L2	0.132	0.457
56895	AGPAT4	0.253	0.683
8540	AGPS	0.331	0.759
79026	AHNAK	0.153	0.539
113146	AHNAK2	0.593	0.864
84883	AIFM2	0.299	0.734
203	AK1	0.286	0.729
9590	AKAP12	0.439	0.813
11217	AKAP2	0.668	0.891
9472	AKAP6	0.214	0.564
231	AKR1B1	0.216	0.652
8644	AKR1C3	0.081	0.407
8854	ALDH1A2	0.22	0.619
219	ALDH1B1	0.528	0.799
160428	ALDH1L2	0.312	0.744
221	ALDH3B1	0.11	0.45
64577	ALDH8A1	0.128	0.413
230	ALDOC	0.133	0.45
57538	ALPK3	0.238	0.645
65072	ALS2CR10	0.116	0.411
65062	ALS2CR4	0.139	0.503
347902	AMIGO2	0.348	0.74
51421	AMOTL2	0.296	0.718
273	AMPH	0.319	0.713
284	ANGPT1	0.22	0.645
9068	ANGPTL1	0.381	0.795
23452	ANGPTL2	0.414	0.807
10218	ANGPTL7	0.31	0.708
287	ANK2	0.497	0.843
348094	ANKDD1A	0.325	0.74
84079	ANKRD27	0.191	0.551
390616	ANKRD34C	0.101	0.391
148741	ANKRD35	0.414	0.811
91369	ANKRD40	0.249	0.669
79998	ANKRD53	0.165	0.485
65124	ANKRD57	0.21	0.623
23294	ANKS1A	0.426	0.8
56899	ANKS1B	0.397	0.77
203859	ANO5	0.423	0.787
196527	ANO6	0.632	0.87
81611	ANP32E	0.49	0.848
84168	ANTXR1	0.341	0.765
309	ANXA6	0.72	0.905
8639	AOC3	0.604	0.877
316	AOX1	0.248	0.665
8907	AP1M1	0.127	0.473
8905	AP1S2	0.285	0.739
11154	AP4S1	0.255	0.681
322	APBB1	0.296	0.713
164284	APCDD1L	0.291	0.668
187	APLNR	0.088	0.361
338	APOB	0.182	0.558
27350	APOBEC3C	0.155	0.511
358	AQP1	0.398	0.783
79658	ARHGAP10	0.584	0.857
55843	ARHGAP15	0.119	0.512
57569	ARHGAP20	0.227	0.662
57584	ARHGAP21	0.199	0.629
83478	ARHGAP24	0.39	0.778
9828	ARHGEF17	0.351	0.736
9181	ARHGEF2	0.304	0.732
50649	ARHGEF4	0.281	0.708
9459	ARHGEF6	0.315	0.745
23229	ARHGEF9	0.617	0.868
402	ARL2	0.242	0.649
379	ARL4D	0.35	0.755
55130	ARMC4	0.285	0.689
9915	ARNT2	0.119	0.437
10109	ARPC2	0.173	0.61
84517	ARPM1	0.175	0.57
411	ARSB	0.173	0.537
340075	ARSI	0.278	0.689
79642	ARSJ	0.195	0.599
57412	AS3MT	0.137	0.499
79827	ASAM	0.207	0.595
50807	ASAP1	0.332	0.759
51665	ASB1	0.294	0.706
92591	ASB16	0.147	0.45
51676	ASB2	0.66	0.873
140458	ASB5	0.433	0.763
434	ASIP	0.16	0.489
460	ASTN1	0.174	0.49
80816	ASXL3	0.528	0.849
1822	ATN1	0.108	0.392
84913	ATOH8	0.131	0.488
477	ATP1A2	0.355	0.772
482	ATP1B2	0.337	0.758
488	ATP2A2	0.219	0.626
493	ATP2B4	0.921	0.94
522	ATP5J	0.31	0.748
534	ATP6V1G2	0.119	0.394
26033	ATRNL1	0.191	0.546
6310	ATXN1	0.188	0.531
60370	AVPI1	0.159	0.547
558	AXL	0.192	0.603
8707	B3GALT2	0.208	0.599
145173	B3GALTL	0.101	0.327
135152	B3GAT2	0.34	0.717
2583	B4GALNT1	0.222	0.631
9334	B4GALT5	0.17	0.602
9331	B4GALT6	0.187	0.587
23621	BACE1	0.197	0.629
60468	BACH2	0.199	0.617
9532	BAG2	0.342	0.735
577	BAI3	0.382	0.794
586	BCAT1	0.155	0.499
590	BCHE	0.415	0.775
596	BCL2	0.123	0.418
255877	BCL6B	0.1	0.416
283149	BCL9L	0.221	0.6
83875	BCO2	0.161	0.524
627	BDNF	0.394	0.78
221336	BEND6	0.265	0.7
7439	BEST1	0.185	0.613
23743	BHMT2	0.568	0.853
23299	BICD2	0.316	0.739
274	BIN1	0.285	0.696
644	BLVRA	0.121	0.469
653	BMP5	0.104	0.402
168667	BMPER	0.236	0.645
657	BMPR1A	0.138	0.527
54796	BNC2	0.889	0.927
663	BNIP2	0.744	0.912
665	BNIP3L	0.171	0.562
91653	BOC	0.432	0.791
683	BST1	0.248	0.695
84280	BTBD10	0.14	0.55
11120	BTN2A1	0.182	0.571
11149	BVES	0.38	0.762
414235	C10orf108	0.19	0.534
399726	C10orf114	0.122	0.462
220979	C10orf25	0.235	0.625
64115	C10orf54	0.238	0.712
112817	C10orf65	0.289	0.708
196740	C10orf72	0.366	0.761
492304	C11orf43	0.214	0.638
28971	C11orf67	0.23	0.622
85016	C11orf70	0.164	0.555
55196	C12orf35	0.125	0.495
57103	C12orf5	0.146	0.497
387882	C12orf75	0.17	0.523
144811	C13orf31	0.258	0.694
56967	C14orf132	0.222	0.641
79686	C14orf139	0.324	0.771
122525	C14orf28	0.201	0.616
145407	C14orf37	0.244	0.648
145438	C14orf82	0.125	0.416
84529	C15orf41	0.303	0.731
81698	C15orf5	0.132	0.451
388115	C15orf52	0.324	0.728
89927	C16orf45	0.739	0.902
146556	C16orf89	0.26	0.706
79018	C17orf39	0.185	0.534
339263	C17orf51	0.173	0.518
753	C18orf1	0.117	0.467
374864	C18orf34	0.136	0.521
374920	C19orf68	0.148	0.467
114897	C1QTNF1	0.169	0.584
114898	C1QTNF2	0.275	0.707
114902	C1QTNF5	0.093	0.445
114905	C1QTNF7	0.668	0.903
715	C1R	0.168	0.604
716	C1S	0.263	0.719
57821	C1orf114	0.415	0.808
374987	C1orf118	0.123	0.41
54987	C1orf123	0.173	0.572
440712	C1orf186	0.165	0.55
541468	C1orf190	0.187	0.591
284677	C1orf204	0.176	0.529
84719	C1orf217	0.323	0.731
148523	C1orf51	0.108	0.397
79630	C1orf54	0.103	0.478
254268	C1orf62	0.188	0.574
375057	C1orf95	0.208	0.595
25943	C20orf194	0.863	0.934
253868	C20orf200	0.289	0.703
56245	C21orf62	0.33	0.711
114036	C21orf82	0.115	0.382
84645	C22orf23	0.196	0.553
192137	C2orf12	0.34	0.762
84417	C2orf40	0.63	0.891
51161	C3orf18	0.353	0.768
84892	C3orf39	0.221	0.637
151963	C3orf59	0.293	0.745
285203	C3orf64	0.455	0.808
404201	C4orf12	0.175	0.566
401152	C4orf3	0.149	0.513
79625	C4orf31	0.212	0.612
84709	C4orf49	0.464	0.836
10826	C5orf4	0.542	0.847
153222	C5orf41	0.238	0.679
729	C6	0.126	0.403
154442	C6orf112	0.218	0.588
85411	C6orf114	0.102	0.368
221749	C6orf145	0.238	0.674
79940	C6orf155	0.117	0.414
84553	C6orf168	0.389	0.781
387104	C6orf174	0.318	0.746
154386	C6orf195	0.142	0.453
730	C7	0.202	0.606
10842	C7orf16	0.144	0.447
113763	C7orf29	0.159	0.492
136895	C7orf31	0.271	0.688
222166	C7orf41	0.291	0.702
222950	C7orf51	0.194	0.56
79974	C7orf58	0.383	0.779
84182	C7orf67	0.17	0.498
157773	C8orf48	0.212	0.622
84257	C8orf57	0.276	0.703
157869	C8orf84	0.723	0.886
441376	C8orf85	0.203	0.544
84909	C9orf3	0.36	0.778
23732	C9orf4	0.18	0.563
55071	C9orf40	0.164	0.521
286223	C9orf47	0.346	0.735
169693	C9orf71	0.237	0.631
84270	C9orf89	0.108	0.409
11092	C9orf9	0.163	0.495
203238	C9orf93	0.185	0.562
158427	C9orf97	0.116	0.42
770	CA11	0.159	0.479
771	CA12	0.163	0.534
23632	CA14	0.139	0.445
768	CA9	0.235	0.62
91768	CABLES1	0.395	0.779
9478	CABP1	0.18	0.501
8912	CACNA1H	0.191	0.52
783	CACNB2	0.43	0.785
57863	CADM3	0.244	0.649
794	CALB2	0.128	0.431
57658	CALCOCO1	0.248	0.671
800	CALD1	0.515	0.843
801	CALM1	0.375	0.779
57118	CAMK1D	0.299	0.745
57172	CAMK1G	0.153	0.494
818	CAMK2G	0.702	0.885
23271	CAMSAP1L1	0.193	0.622
23066	CAND2	0.46	0.828
10486	CAP2	0.826	0.925
22794	CASC3	0.221	0.608
57513	CASKIN2	0.17	0.547
845	CASQ2	0.417	0.758
857	CAV1	0.833	0.933
858	CAV2	0.596	0.884
140689	CBLN4	0.265	0.697
23466	CBX6	0.434	0.814
23492	CBX7	0.511	0.83
387707	CC2D2B	0.126	0.503
147372	CCBE1	0.36	0.743
79839	CCDC102B	0.109	0.446
203260	CCDC107	0.494	0.812
64753	CCDC136	0.483	0.816
115948	CCDC151	0.109	0.391
83643	CCDC3	0.527	0.825
152137	CCDC50	0.546	0.858
84081	CCDC55	0.213	0.584
26112	CCDC69	0.884	0.934
83987	CCDC8	0.326	0.739
151887	CCDC80	0.526	0.866
79780	CCDC82	0.099	0.435
114800	CCDC85A	0.123	0.431
55704	CCDC88A	0.343	0.758
80212	CCDC92	0.149	0.468
6358	CCL14	0.209	0.67
10344	CCL26	0.24	0.676
4345	CD200	0.623	0.864
947	CD34	0.173	0.581
966	CD59	0.169	0.569
22918	CD93	0.194	0.655
976	CD97	0.155	0.51
83692	CD99L2	0.247	0.679
81602	CDADC1	0.214	0.595
994	CDC25B	0.197	0.633
8476	CDC42BPA	0.238	0.661
10435	CDC42EP2	0.111	0.393
10602	CDC42EP3	0.535	0.833
23580	CDC42EP4	0.135	0.458
57514	CDGAP	0.183	0.64
1015	CDH17	0.345	0.781
28513	CDH19	0.236	0.62
1000	CDH2	0.219	0.599
1003	CDH5	0.1	0.481
8999	CDKL2	0.14	0.44
1028	CDKN1C	0.201	0.604
1030	CDKN2B	0.193	0.602
1038	CDR1	0.163	0.552
1039	CDR2	0.244	0.64
51286	CEND1	0.14	0.49
55835	CENPJ	0.196	0.556
11064	CEP110	0.18	0.56
22897	CEP164	0.166	0.522
23177	CEP68	0.282	0.709
64781	CERK	0.274	0.702
1066	CES1	0.265	0.687
1069	CETN2	0.199	0.603
1073	CFL2	0.648	0.885
128866	CHMP4B	0.215	0.624
1123	CHN1	0.383	0.752
54108	CHRAC1	0.107	0.382
91851	CHRDL1	0.516	0.82
25884	CHRDL2	0.343	0.744
1129	CHRM2	0.156	0.485
9469	CHST3	0.474	0.817
4166	CHST6	0.23	0.649
8483	CILP	0.208	0.559
55847	CISD1	0.135	0.411
1185	CLCN6	0.12	0.392
5010	CLDN11	0.132	0.516
161198	CLEC14A	0.133	0.527
7123	CLEC3B	0.173	0.53
25932	CLIC4	0.546	0.844
6249	CLIP1	0.23	0.629
7461	CLIP2	0.252	0.668
25999	CLIP3	0.764	0.904
79745	CLIP4	0.451	0.822
1191	CLU	0.53	0.855
23059	CLUAP1	0.118	0.461
116173	CMTM5	0.312	0.742
1261	CNGA3	0.194	0.506
149111	CNIH3	0.18	0.58
1264	CNN1	0.712	0.888
1265	CNN2	0.2	0.606
4850	CNOT4	0.197	0.566
25927	CNRIP1	0.429	0.802
1272	CNTN1	0.452	0.822
1305	COL13A1	0.194	0.582
7373	COL14A1	0.314	0.715
1306	COL15A1	0.154	0.556
1277	COL1A1	0.095	0.397
1278	COL1A2	0.203	0.628
81578	COL21A1	0.584	0.843
255631	COL24A1	0.252	0.618
1281	COL3A1	0.098	0.394
1282	COL4A1	0.371	0.787
1284	COL4A2	0.419	0.806
1286	COL4A4	0.155	0.511
1288	COL4A6	0.29	0.715
1289	COL5A1	0.325	0.745
1290	COL5A2	0.143	0.482
1291	COL6A1	0.586	0.853
1293	COL6A3	0.279	0.717
1296	COL8A2	0.312	0.741
8292	COLQ	0.158	0.424
51226	COPZ2	0.351	0.775
23603	CORO1C	0.569	0.87
10391	CORO2B	0.28	0.708
1352	COX10	0.134	0.433
1346	COX7A1	0.249	0.68
1359	CPA3	0.195	0.618
64506	CPEB1	0.672	0.883
55313	CPPED1	0.113	0.421
119587	CPXM2	0.246	0.619
9586	CREB5	0.396	0.771
8804	CREG1	0.159	0.485
1397	CRIP2	0.173	0.547
10491	CRTAP	0.627	0.88
1408	CRY2	0.15	0.501
1410	CRYAB	0.391	0.799
1421	CRYGD	0.12	0.42
27254	CSDC2	0.503	0.828
7812	CSDE1	0.126	0.452
1464	CSPG4	0.612	0.86
80034	CSRNP3	0.166	0.506
1465	CSRP1	0.498	0.831
1466	CSRP2	0.124	0.461
1489	CTF1	0.632	0.889
1490	CTGF	0.168	0.539
29119	CTNNA3	0.192	0.526
1503	CTPS	0.378	0.762
83992	CTTNBP2	0.334	0.744
10659	CUGBP2	0.576	0.867
8452	CUL3	0.118	0.401
143884	CWF19L2	0.224	0.629
6376	CX3CL1	0.176	0.612
6387	CXCL12	0.276	0.722
10563	CXCL13	0.099	0.343
79742	CXorf36	0.109	0.497
55086	CXorf57	0.127	0.468
51700	CYB5R2	0.273	0.692
114757	CYGB	0.134	0.478
1540	CYLD	0.395	0.802
1589	CYP21A2	0.247	0.63
339761	CYP27C1	0.244	0.701
3491	CYR61	0.149	0.525
116159	CYYR1	0.188	0.625
23500	DAAM2	0.433	0.779
51339	DACT1	0.36	0.785
147906	DACT3	0.744	0.904
2532	DARC	0.125	0.533
1627	DBN1	0.347	0.76
131566	DCBLD2	0.21	0.6
54798	DCHS2	0.27	0.651
9201	DCLK1	0.319	0.75
166614	DCLK2	0.351	0.751
1634	DCN	0.359	0.766
196513	DCP1B	0.138	0.534
1638	DCT	0.154	0.532
23142	DCUN1D4	0.262	0.673
23564	DDAH2	0.122	0.436
80821	DDHD1	0.123	0.398
23259	DDHD2	0.261	0.672
8528	DDO	0.124	0.346
4921	DDR2	0.686	0.899
54849	DEF8	0.148	0.47
27147	DENND2A	0.184	0.536
163259	DENND2C	0.133	0.492
23258	DENND5A	0.213	0.625
160518	DENND5B	0.238	0.654
1674	DES	0.792	0.908
28955	DEXI	0.123	0.414
1608	DGKG	0.27	0.67
50846	DHH	0.174	0.559
10202	DHRS2	0.202	0.596
1730	DIAPH2	0.126	0.429
1735	DIO3	0.197	0.598
22982	DIP2C	0.428	0.807
148252	DIRAS1	0.126	0.411
9077	DIRAS3	0.283	0.697
378482	DIRC3	0.337	0.739
84976	DISP1	0.111	0.369
85458	DIXDC1	0.201	0.601
25849	DKFZP564O0823	0.168	0.513
153688	DKFZp586C0721	0.468	0.81
202025	DKFZp667E0512	0.267	0.675
1742	DLG4	0.126	0.441
22839	DLGAP4	0.235	0.621
11144	DMC1	0.308	0.738
1756	DMD	0.229	0.628
29958	DMGDH	0.155	0.44
1760	DMPK	0.565	0.839
63951	DMRTA1	0.116	0.355
11080	DNAJB4	0.478	0.818
25822	DNAJB5	0.553	0.836
23317	DNAJC13	0.205	0.624
29103	DNAJC15	0.132	0.423
202052	DNAJC18	0.246	0.673
51277	DNAJC27	0.269	0.682
26052	DNM3	0.232	0.672
139818	DOCK11	0.446	0.818
1795	DOCK3	0.416	0.791
55715	DOK4	0.162	0.573
55816	DOK5	0.191	0.607
220164	DOK6	0.117	0.394
54878	DPP8	0.142	0.497
1805	DPT	0.487	0.832
1808	DPYSL2	0.403	0.797
1809	DPYSL3	0.93	0.95
1813	DRD2	0.211	0.609
1821	DRP2	0.251	0.65
29940	DSE	0.296	0.747
667	DST	0.208	0.612
11034	DSTN	0.316	0.727
1837	DTNA	0.636	0.864
150290	DUSP18	0.119	0.452
142679	DUSP19	0.222	0.649
1845	DUSP3	0.482	0.814
54808	DYM	0.109	0.364
6990	DYNLT3	0.274	0.706
8445	DYRK2	0.18	0.585
8291	DYSF	0.524	0.842
22873	DZIP1	0.758	0.91
199221	DZIP1L	0.204	0.569
1879	EBF1	0.344	0.788
1893	ECM1	0.257	0.685
1842	ECM2	0.228	0.68
1909	EDNRA	0.521	0.845
1910	EDNRB	0.741	0.903
29904	EEF2K	0.252	0.649
2202	EFEMP1	0.338	0.737
30008	EFEMP2	0.514	0.841
286097	EFHA2	0.187	0.593
80258	EFHC2	0.196	0.578
1947	EFNB1	0.14	0.47
25975	EGFL6	0.364	0.762
112399	EGLN3	0.256	0.658
23301	EHBP1	0.23	0.6
254102	EHBP1L1	0.16	0.475
10938	EHD1	0.29	0.727
30846	EHD2	0.777	0.92
192670	EIF2C4	0.292	0.716
1965	EIF2S1	0.156	0.474
317649	EIF4E3	0.355	0.766
1979	EIF4EBP2	0.315	0.754
1983	EIF5	0.204	0.603
56648	EIF5A2	0.406	0.808
55140	ELP3	0.103	0.359
64123	ELTD1	0.163	0.603
51705	EMCN	0.075	0.39
11117	EMILIN1	0.115	0.416
2014	EMP3	0.45	0.837
55740	ENAH	0.633	0.882
2026	ENO2	0.605	0.867
2028	ENPEP	0.208	0.642
953	ENTPD1	0.367	0.776
956	ENTPD3	0.179	0.55
2037	EPB41L2	0.495	0.838
2045	EPHA7	0.209	0.62
2047	EPHB1	0.239	0.634
7957	EPM2A	0.748	0.893
83481	EPPK1	0.148	0.47
2059	EPS8	0.285	0.733
23085	ERC1	0.175	0.57
2072	ERCC4	0.131	0.408
90952	ESAM	0.142	0.559
55224	ETNK2	0.14	0.457
2120	ETV6	0.18	0.572
132884	EVC2	0.161	0.524
10640	EXOC5	0.113	0.41
2131	EXT1	0.177	0.557
2138	EYA1	0.306	0.706
2070	EYA4	0.243	0.668
2145	EZH1	0.33	0.736
2159	F10	0.2	0.607
2170	FABP3	0.145	0.485
2167	FABP4	0.17	0.518
3992	FADS1	0.132	0.439
3995	FADS3	0.121	0.374
359845	FAM101B	0.141	0.5
284611	FAM102B	0.115	0.441
11170	FAM107A	0.258	0.687
92689	FAM114A1	0.127	0.475
116224	FAM122A	0.169	0.585
159091	FAM122C	0.143	0.434
219287	FAM123A	0.143	0.451
139285	FAM123B	0.144	0.498
220108	FAM124A	0.171	0.527
84668	FAM126A	0.323	0.758
116496	FAM129A	0.395	0.773
9715	FAM131B	0.137	0.481
51306	FAM13B	0.699	0.897
148753	FAM163A	0.136	0.46
130074	FAM168B	0.126	0.46
165215	FAM171B	0.136	0.508
79632	FAM184A	0.195	0.562
27146	FAM184B	0.116	0.406
338811	FAM19A2	0.104	0.37
9917	FAM20B	0.412	0.8
254228	FAM26E	0.196	0.605
63895	FAM38B	0.33	0.753
284221	FAM38B2	0.478	0.816
163933	FAM43B	0.155	0.483
55603	FAM46A	0.222	0.64
115572	FAM46B	0.49	0.815
91775	FAM55C	0.17	0.523
150946	FAM59B	0.099	0.357
23344	FAM62A	0.158	0.548
388650	FAM69A	0.184	0.552
222584	FAM83B	0.147	0.489
81610	FAM83D	0.32	0.702
120114	FAT3	0.572	0.844
79633	FAT4	0.483	0.837
54751	FBLIM1	0.239	0.662
2199	FBLN2	0.199	0.605
10516	FBLN5	0.2	0.614
2200	FBN1	0.256	0.672
222235	FBXL13	0.161	0.513
26223	FBXL21	0.301	0.713
23194	FBXL7	0.265	0.695
80204	FBXO11	0.062	0.324
115290	FBXO17	0.201	0.598
26232	FBXO2	0.098	0.355
84085	FBXO30	0.405	0.791
114907	FBXO32	0.15	0.442
55294	FBXW7	0.116	0.487
9873	FCHSD2	0.213	0.638
10116	FEM1B	0.27	0.722
2241	FER	0.11	0.442
10979	FERMT2	0.839	0.921
9638	FEZ1	0.521	0.86
9637	FEZ2	0.327	0.762
152273	FGD5	0.255	0.717
55785	FGD6	0.256	0.69
2255	FGF10	0.292	0.712
2259	FGF14	0.124	0.39
2247	FGF2	0.711	0.899
2252	FGF7	0.227	0.638
2254	FGF9	0.146	0.497
83888	FGFBP2	0.125	0.454
2260	FGFR1	0.771	0.917
2263	FGFR2	0.183	0.565
10875	FGL2	0.22	0.644
2273	FHL1	0.739	0.895
2275	FHL3	0.1	0.411
9457	FHL5	0.116	0.454
80206	FHOD3	0.293	0.688
2277	FIGF	0.207	0.597
27145	FILIP1	0.731	0.867
11259	FILIP1L	0.625	0.88
55033	FKBP14	0.126	0.466
79147	FKRP	0.112	0.356
56008	FLJ11236	0.118	0.406
401237	FLJ22536	0.26	0.655
150378	FLJ30901	0.242	0.663
285668	FLJ37543	0.139	0.453
400041	FLJ41747	0.195	0.531
441094	FLJ42709	0.218	0.622
392490	FLJ44635	0.636	0.869
2316	FLNA	0.851	0.926
2318	FLNC	0.587	0.847
23769	FLRT1	0.16	0.516
23768	FLRT2	0.247	0.65
56776	FMN2	0.182	0.509
2332	FMR1	0.121	0.468
2335	FN1	0.274	0.713
23048	FNBP1	0.301	0.719
84624	FNDC1	0.103	0.396
252995	FNDC5	0.163	0.53
2296	FOXC1	0.107	0.438
2306	FOXD2	0.193	0.532
2294	FOXF1	0.605	0.877
2295	FOXF2	0.319	0.75
55810	FOXJ2	0.172	0.546
2308	FOXO1	0.402	0.801
4303	FOXO4	0.214	0.622
93986	FOXP2	0.294	0.67
341640	FREM2	0.111	0.345
23413	FREQ	0.599	0.843
257019	FRMD3	0.277	0.736
122786	FRMD6	0.525	0.828
90167	FRMD7	0.201	0.58
10129	FRY	0.429	0.787
6624	FSCN1	0.182	0.614
10468	FST	0.385	0.78
2523	FUT1	0.428	0.822
53826	FXYD6	0.745	0.911
53822	FXYD7	0.123	0.459
2534	FYN	0.391	0.808
8324	FZD7	0.783	0.918
50486	G0S2	0.174	0.644
9846	GAB2	0.376	0.796
79690	GAL3ST4	0.224	0.662
114805	GALNT13	0.114	0.376
2621	GAS6	0.49	0.835
8522	GAS7	0.522	0.835
140628	GATA5	0.412	0.78
2627	GATA6	0.452	0.831
2628	GATM	0.277	0.709
2633	GBP1	0.176	0.592
2634	GBP2	0.343	0.77
2645	GCK	0.134	0.436
145781	GCOM1	0.738	0.896
2662	GDF10	0.219	0.618
81544	GDPD5	0.117	0.417
115557	GEFT	0.519	0.839
54438	GFOD1	0.333	0.76
2674	GFRA1	0.248	0.685
2676	GFRA3	0.228	0.603
2681	GGTA1	0.252	0.704
54810	GIPC2	0.371	0.788
2697	GJA1	0.399	0.787
10052	GJC1	0.768	0.898
2736	GLI2	0.268	0.69
2737	GLI3	0.175	0.56
11010	GLIPR1	0.133	0.519
169792	GLIS3	0.446	0.813
2743	GLRB	0.15	0.455
2744	GLS	0.252	0.649
23127	GLT25D2	0.36	0.737
83468	GLT8D2	0.419	0.829
2767	GNA11	0.196	0.555
2768	GNA12	0.23	0.64
10672	GNA13	0.165	0.599
9630	GNA14	0.419	0.784
2771	GNAI2	0.239	0.687
2774	GNAL	0.463	0.817
2775	GNAO1	0.244	0.66
2781	GNAZ	0.749	0.908
2791	GNG11	0.156	0.584
55970	GNG12	0.119	0.463
54331	GNG2	0.277	0.734
2800	GOLGA1	0.134	0.426
137362	GOT1L1	0.109	0.386
2239	GPC4	0.191	0.566
338328	GPIHBP1	0.131	0.45
2822	GPLD1	0.151	0.441
2823	GPM6A	0.379	0.785
2824	GPM6B	0.291	0.695
2825	GPR1	0.158	0.48
139378	GPR112	0.291	0.675
25960	GPR124	0.396	0.782
283383	GPR133	0.698	0.886
64582	GPR135	0.153	0.468
387509	GPR153	0.28	0.735
151556	GPR155	0.239	0.654
23432	GPR161	0.28	0.696
79971	GPR177	0.199	0.558
54329	GPR85	0.103	0.415
51704	GPRC5B	0.133	0.477
29899	GPSM2	0.171	0.551
2878	GPX3	0.239	0.659
2882	GPX7	0.09	0.396
493869	GPX8	0.198	0.62
2903	GRIN2A	0.281	0.672
2869	GRK5	0.278	0.719
2934	GSN	0.337	0.735
2947	GSTM3	0.22	0.646
2948	GSTM4	0.415	0.793
2949	GSTM5	0.417	0.785
2950	GSTP1	0.194	0.607
79712	GTDC1	0.129	0.498
2963	GTF2F2	0.198	0.617
2978	GUCA1A	0.135	0.492
2983	GUCY1B3	0.136	0.434
2992	GYG1	0.207	0.619
2995	GYPC	0.343	0.749
283120	H19	0.239	0.687
3015	H2AFZ	0.123	0.458
23498	HAAO	0.132	0.467
22927	HABP4	0.357	0.756
9421	HAND1	0.15	0.464
9464	HAND2	0.18	0.503
1404	HAPLN1	0.116	0.396
3039	HBA1	0.11	0.404
3040	HBA2	0.109	0.398
3043	HBB	0.091	0.336
81532	HCCA2	0.199	0.529
54985	HCFC1R1	0.34	0.745
493812	HCG11	0.31	0.726
10014	HDAC5	0.221	0.612
9734	HDAC9	0.159	0.497
50810	HDGFRP3	0.225	0.668
143279	HECTD2	0.288	0.692
57493	HEG1	0.261	0.688
220296	HEPACAM	0.138	0.362
9843	HEPH	0.396	0.793
3087	HHEX	0.113	0.476
55662	HIF1AN	0.134	0.479
64344	HIF3A	0.302	0.728
8479	HIRIP3	0.14	0.466
3131	HLF	0.682	0.893
83872	HMCN1	0.176	0.547
10363	HMG20A	0.166	0.552
3146	HMGB1	0.195	0.602
54511	HMGCLL1	0.356	0.763
10473	HMGN4	0.165	0.572
10949	HNRNPA0	0.125	0.455
220988	HNRNPA3	0.163	0.511
3189	HNRNPH3	0.144	0.498
84525	HOPX	0.063	0.35
3236	HOXD10	0.093	0.355
3237	HOXD11	0.162	0.521
3239	HOXD13	0.238	0.643
51440	HPCAL4	0.186	0.559
3242	HPD	0.4	0.79
60495	HPSE2	0.332	0.7
117245	HRASLS5	0.249	0.68
3269	HRH1	0.172	0.567
90161	HS6ST2	0.133	0.449
3290	HSD11B1	0.154	0.518
51402	HSFX1	0.124	0.407
259217	HSPA12A	0.18	0.557
3306	HSPA2	0.347	0.723
3315	HSPB1	0.171	0.572
3316	HSPB2	0.347	0.754
8988	HSPB3	0.508	0.824
27129	HSPB7	0.325	0.744
26353	HSPB8	0.632	0.869
3339	HSPG2	0.547	0.852
3354	HTR1E	0.14	0.475
5654	HTRA1	0.308	0.742
94031	HTRA3	0.357	0.749
30811	HUNK	0.102	0.389
84329	HVCN1	0.159	0.548
57061	HYMAI	0.242	0.641
3384	ICAM2	0.073	0.402
3398	ID2	0.136	0.449
3400	ID4	0.351	0.758
3423	IDS	0.213	0.637
51278	IER5	0.352	0.783
3428	IFI16	0.178	0.647
83982	IFI27L2	0.124	0.519
57722	IGDCC4	0.733	0.919
3481	IGF2	0.194	0.58
10644	IGF2BP2	0.182	0.616
3487	IGFBP4	0.214	0.669
3488	IGFBP5	0.127	0.459
3489	IGFBP6	0.347	0.773
3490	IGFBP7	0.139	0.496
285313	IGSF10	0.216	0.563
152404	IGSF11	0.194	0.57
22997	IGSF9B	0.113	0.332
3598	IL13RA2	0.109	0.369
27190	IL17B	0.127	0.398
54756	IL17RD	0.396	0.765
27179	IL1F6	0.143	0.441
90865	IL33	0.351	0.778
3566	IL4R	0.173	0.574
3572	IL6ST	0.224	0.637
11185	INMT	0.396	0.794
3628	INPP1	0.214	0.675
3631	INPP4A	0.198	0.642
3633	INPP5B	0.121	0.457
22876	INPP5F	0.142	0.457
57508	INTS2	0.096	0.367
3843	IPO5	0.15	0.465
8826	IQGAP1	0.229	0.642
11213	IRAK3	0.289	0.728
3671	ISLR	0.191	0.607
3675	ITGA3	0.174	0.577
3678	ITGA5	0.463	0.814
3679	ITGA7	0.648	0.846
8516	ITGA8	0.391	0.766
3680	ITGA9	0.435	0.796
26548	ITGB1BP2	0.595	0.842
3690	ITGB3	0.592	0.865
3696	ITGB8	0.117	0.419
80760	ITIH5	0.753	0.914
9452	ITM2A	0.193	0.627
3708	ITPR1	0.646	0.881
6453	ITSN1	0.729	0.911
3716	JAK1	0.277	0.702
3717	JAK2	0.235	0.641
58494	JAM2	0.222	0.661
83700	JAM3	0.376	0.742
221895	JAZF1	0.62	0.874
122953	JDP2	0.167	0.575
57158	JPH2	0.282	0.71
84502	JPH4	0.202	0.575
84962	JUB	0.236	0.663
23189	KANK1	0.381	0.767
25959	KANK2	0.259	0.67
163782	KANK4	0.273	0.675
84056	KATNAL1	0.686	0.883
84541	KBTBD8	0.26	0.64
3737	KCNA2	0.269	0.686
3741	KCNA5	0.396	0.763
3745	KCNB1	0.525	0.834
23630	KCNE1L	0.13	0.43
23704	KCNE4	0.207	0.563
3760	KCNJ3	0.193	0.569
8645	KCNK5	0.069	0.333
3778	KCNMA1	0.911	0.933
3779	KCNMB1	0.775	0.907
3782	KCNN3	0.305	0.693
3788	KCNS2	0.112	0.404
343450	KCNT2	0.292	0.725
83892	KCTD10	0.282	0.709
115207	KCTD12	0.195	0.629
79734	KCTD17	0.29	0.724
54793	KCTD9	0.232	0.666
79070	KDELC1	0.142	0.53
143888	KDELC2	0.278	0.701
3791	KDR	0.181	0.564
23273	KIAA0367	0.119	0.395
9729	KIAA0408	0.193	0.599
9811	KIAA0427	0.521	0.85
9665	KIAA0430	0.216	0.63
9865	KIAA0644	0.167	0.524
23056	KIAA0754	0.175	0.517
22863	KIAA0831	0.094	0.362
22833	KIAA0894	0.339	0.73
23249	KIAA0960	0.193	0.574
23387	KIAA0999	0.187	0.583
54462	KIAA1128	0.471	0.833
57482	KIAA1211	0.193	0.576
57517	KIAA1295	0.357	0.775
57523	KIAA1305	0.271	0.717
57536	KIAA1328	0.114	0.357
57562	KIAA1377	0.651	0.89
57589	KIAA1432	0.134	0.473
57608	KIAA1462	0.412	0.808
85449	KIAA1755	0.289	0.723
84437	KIAA1826	0.25	0.674
114782	KIAA1881	0.213	0.62
158358	KIAA2026	0.127	0.439
23095	KIF1B	0.452	0.81
10749	KIF1C	0.113	0.417
3797	KIF3C	0.158	0.531
55243	KIRREL	0.329	0.737
4254	KITLG	0.21	0.629
3831	KLC1	0.224	0.627
11278	KLF12	0.561	0.855
8609	KLF7	0.607	0.88
122773	KLHDC1	0.112	0.429
57542	KLHDC5	0.465	0.822
200942	KLHDC8B	0.182	0.597
90293	KLHL13	0.561	0.86
9903	KLHL21	0.346	0.738
26249	KLHL3	0.136	0.5
56062	KLHL4	0.239	0.611
51088	KLHL5	0.333	0.746
3839	KPNA3	0.387	0.778
3840	KPNA4	0.265	0.701
125113	KRT222P	0.086	0.325
3857	KRT9	0.093	0.325
3897	L1CAM	0.265	0.665
54596	L1TD1	0.19	0.54
91133	L3MBTL4	0.178	0.575
3910	LAMA4	0.6	0.86
3912	LAMB1	0.225	0.649
55353	LAPTM4B	0.298	0.754
9215	LARGE	0.407	0.779
143903	LAYN	0.27	0.697
9881	LBA1	0.264	0.69
167691	LCA5	0.332	0.764
158062	LCN6	0.117	0.386
11155	LDB3	0.635	0.888
3945	LDHB	0.168	0.53
7044	LEFTY2	0.178	0.558
3952	LEP	0.133	0.422
3953	LEPR	0.168	0.596
10536	LEPREL2	0.321	0.743
137994	LETM2	0.222	0.647
3956	LGALS1	0.232	0.637
85329	LGALS12	0.143	0.44
163175	LGI4	0.203	0.61
3973	LHCGR	0.215	0.542
10186	LHFP	0.137	0.459
10184	LHFPL2	0.364	0.788
64077	LHPP	0.115	0.431
55679	LIMS2	0.717	0.892
158038	LINGO2	0.215	0.615
3990	LIPC	0.112	0.395
81562	LMAN2L	0.109	0.375
55885	LMO3	0.572	0.853
25802	LMOD1	0.947	0.941
348801	LNP1	0.151	0.464
143381	LOC143381	0.36	0.777
145820	LOC145820	0.124	0.468
146517	LOC146517	0.147	0.512
150763	LOC150763	0.111	0.414
150837	LOC150837	0.157	0.519
153346	LOC153346	0.362	0.758
157503	LOC157503	0.322	0.724
157562	LOC157562	0.212	0.572
158230	LOC158230	0.234	0.61
200830	LOC200830	0.208	0.535
201484	LOC201484	0.338	0.756
202460	LOC202460	0.152	0.427
219731	LOC219731	0.148	0.48
254128	LOC254128	0.132	0.459
255480	LOC255480	0.245	0.657
283143	LOC283143	0.097	0.362
283174	LOC283174	0.7	0.882
283439	LOC283439	0.574	0.85
283481	LOC283481	0.169	0.57
283588	LOC283588	0.224	0.616
283728	LOC283728	0.153	0.471
283816	LOC283816	0.27	0.689
283824	LOC283824	0.119	0.4
283859	LOC283859	0.153	0.496
283904	LOC283904	0.65	0.877
284062	LOC284062	0.509	0.841
284219	LOC284219	0.123	0.384
284244	LOC284244	0.337	0.728
284297	LOC284297	0.256	0.691
284542	LOC284542	0.21	0.6
284570	LOC284570	0.136	0.427
285043	LOC285043	0.118	0.396
285147	LOC285147	0.186	0.55
285431	LOC285431	0.185	0.503
285812	LOC285812	0.492	0.85
285831	LOC285831	0.282	0.689
285878	LOC285878	0.103	0.335
286044	LOC286044	0.329	0.744
286052	LOC286052	0.131	0.486
286126	LOC286126	0.162	0.425
286167	LOC286167	0.161	0.582
286437	LOC286437	0.351	0.756
338620	LOC338620	0.186	0.573
339025	LOC339025	0.168	0.512
346887	LOC346887	0.179	0.552
387821	LOC387821	0.162	0.553
388114	LOC388114	0.151	0.463
388397	LOC388397	0.262	0.668
388638	LOC388638	0.11	0.36
389019	LOC389019	0.193	0.552
391047	LOC391047	0.164	0.483
399924	LOC399924	0.461	0.83
399951	LOC399951	0.435	0.811
399959	LOC399959	0.433	0.82
400047	LOC400047	0.306	0.716
400368	LOC400368	0.171	0.571
400464	LOC400464	0.313	0.731
400764	LOC400764	0.518	0.839
401255	LOC401255	0.29	0.715
401317	LOC401317	0.314	0.728
401778	LOC401778	0.363	0.754
439919	LOC439919	0.319	0.697
439990	LOC439990	0.225	0.66
440312	LOC440312	0.111	0.39
440886	LOC440886	0.134	0.477
440960	LOC440960	0.416	0.809
441117	LOC441117	0.232	0.608
441902	LOC441902	0.136	0.487
442408	LOC442408	0.351	0.749
65998	LOC65998	0.253	0.674
84856	LOC84856	0.147	0.518
92249	LOC92249	0.259	0.631
29931	LOH3CR2A	0.238	0.672
79836	LONRF3	0.164	0.525
4016	LOXL1	0.299	0.722
1902	LPAR1	0.29	0.74
57121	LPAR5	0.104	0.419
54947	LPCAT2	0.149	0.571
23284	LPHN3	0.52	0.864
23175	LPIN1	0.594	0.862
4026	LPP	0.241	0.633
57631	LRCH2	0.342	0.737
145581	LRFN5	0.23	0.648
10234	LRRC17	0.297	0.729
79442	LRRC2	0.295	0.684
64101	LRRC4	0.119	0.466
9208	LRRFIP1	0.186	0.511
120892	LRRK2	0.477	0.843
54674	LRRN3	0.099	0.382
134353	LSM11	0.521	0.819
4052	LTBP1	0.277	0.704
4053	LTBP2	0.154	0.554
8425	LTBP4	0.243	0.655
4060	LUM	0.121	0.497
7798	LUZP1	0.149	0.518
206338	LVRN	0.17	0.494
58530	LY6G6D	0.125	0.468
66004	LYNX1	0.598	0.867
1130	LYST	0.225	0.639
10894	LYVE1	0.284	0.689
23499	MACF1	0.27	0.697
84944	MAEL	0.219	0.56
4097	MAFG	0.217	0.624
84549	MAK16	0.093	0.411
4118	MAL	0.404	0.805
256691	MAMDC2	0.735	0.909
10046	MAMLD1	0.514	0.838
4121	MAN1A1	0.205	0.613
4130	MAP1A	0.597	0.878
4131	MAP1B	0.618	0.881
81631	MAP1LC3B	0.127	0.493
440738	MAP1LC3C	0.141	0.447
4215	MAP3K3	0.302	0.729
4134	MAP4	0.353	0.763
11183	MAP4K5	0.168	0.567
4135	MAP6	0.399	0.795
55700	MAP7D1	0.155	0.52
79649	MAP7D3	0.775	0.915
1432	MAPK14	0.129	0.443
23005	MAPKBP1	0.13	0.368
10982	MAPRE2	0.215	0.618
8685	MARCO	0.309	0.696
83742	MARVELD1	0.246	0.687
23227	MAST4	0.195	0.582
4147	MATN2	0.354	0.748
55777	MBD5	0.237	0.632
4154	MBNL1	0.467	0.813
10150	MBNL2	0.275	0.696
55796	MBNL3	0.255	0.659
4162	MCAM	1	0.957
4163	MCC	0.307	0.725
4168	MCF2	0.139	0.452
84539	MCHR2	0.149	0.412
29969	MDFIC	0.173	0.544
56890	MDM1	0.131	0.456
4199	ME1	0.57	0.855
4204	MECP2	0.192	0.598
6837	MED22	0.136	0.429
4205	MEF2A	0.547	0.856
4208	MEF2C	0.266	0.725
55384	MEG3	0.235	0.646
1955	MEGF9	0.136	0.469
4211	MEIS1	0.851	0.926
4212	MEIS2	0.219	0.615
4222	MEOX1	0.122	0.469
4223	MEOX2	0.163	0.543
4233	MET	0.149	0.554
4239	MFAP4	0.376	0.783
8076	MFAP5	0.175	0.531
4240	MFGE8	0.218	0.643
84281	MGC13057	0.269	0.695
158295	MGC24103	0.212	0.595
84308	MGC3047	0.118	0.474
90768	MGC45800	0.213	0.57
11343	MGLL	0.245	0.626
4256	MGP	0.133	0.522
8190	MIA	0.095	0.422
57534	MIB1	0.146	0.479
4281	MID1	0.283	0.69
4286	MITF	0.28	0.714
283078	MKX	0.221	0.601
23209	MLC1	0.203	0.606
10962	MLLT11	0.157	0.543
22877	MLXIP	0.283	0.674
23531	MMD	0.208	0.645
93380	MMGT1	0.215	0.635
79148	MMP28	0.197	0.545
4314	MMP3	0.168	0.523
79812	MMRN2	0.234	0.673
4330	MN1	0.145	0.449
79817	MOBKL2B	0.306	0.746
148932	MOBKL2C	0.152	0.555
4337	MOCS1	0.263	0.696
10933	MORF4L1	0.167	0.57
26002	MOXD1	0.229	0.632
8777	MPDZ	0.552	0.854
54737	MPHOSPH8	0.157	0.505
4352	MPL	0.161	0.515
4353	MPO	0.139	0.431
4355	MPP2	0.443	0.795
65258	MPPE1	0.149	0.503
23164	MPRIP	0.464	0.833
4359	MPZ	0.31	0.72
112609	MRAP2	0.17	0.516
22808	MRAS	0.674	0.898
219928	MRGPRF	0.513	0.831
124995	MRPL10	0.219	0.595
10335	MRVI1	0.66	0.866
2206	MS4A2	0.232	0.651
9242	MSC	0.123	0.449
4478	MSN	0.394	0.806
4482	MSRA	0.142	0.458
253827	MSRB3	0.834	0.909
4488	MSX2	0.302	0.717
4534	MTM1	0.135	0.46
10903	MTMR11	0.556	0.843
66036	MTMR9	0.132	0.448
4547	MTTP	0.214	0.565
389125	MUSTN1	0.254	0.686
4601	MXI1	0.281	0.686
25878	MXRA5	0.084	0.319
439921	MXRA7	0.543	0.856
91663	MYADM	0.319	0.75
80177	MYCT1	0.093	0.459
4629	MYH11	0.828	0.911
4637	MYL6	0.113	0.377
10398	MYL9	0.364	0.761
4638	MYLK	0.222	0.624
4641	MYO1C	0.205	0.586
4647	MYO7A	0.081	0.326
4649	MYO9A	0.12	0.43
4653	MYOC	0.369	0.75
93649	MYOCD	0.327	0.738
26509	MYOF	0.169	0.584
11143	MYST2	0.189	0.598
10004	NAALADL1	0.353	0.776
4665	NAB2	0.198	0.581
23148	NACAD	0.6	0.871
340719	NANOS1	0.179	0.524
4675	NAP1L3	0.291	0.713
89796	NAV1	0.18	0.598
89797	NAV2	0.227	0.654
89795	NAV3	0.246	0.673
26960	NBEA	0.328	0.722
4681	NBL1	0.101	0.362
79804	NBLA00301	0.203	0.542
4684	NCAM1	0.747	0.888
266655	NCRNA00094	0.115	0.394
284485	NCRNA00166	0.199	0.562
4693	NDP	0.257	0.666
64168	NECAB1	0.31	0.711
4734	NEDD4	0.17	0.482
257194	NEGR1	0.731	0.891
140609	NEK7	0.193	0.6
91754	NEK9	0.195	0.623
4753	NELL2	0.159	0.497
9148	NEURL	0.172	0.492
54492	NEURL1B	0.245	0.655
91624	NEXN	0.774	0.916
23114	NFASC	0.416	0.815
10725	NFAT5	0.1	0.395
4773	NFATC2	0.172	0.59
4776	NFATC4	0.556	0.86
4779	NFE2L1	0.191	0.59
4774	NFIA	0.199	0.6
4801	NFYB	0.334	0.762
133308	NHEDC2	0.181	0.563
4810	NHS	0.503	0.853
4811	NID1	0.563	0.862
348938	NIPAL4	0.227	0.596
55335	NIPSNAP3B	0.31	0.729
154215	NKAIN2	0.104	0.422
286183	NKAIN3	0.183	0.553
222698	NKAPL	0.272	0.682
28512	NKIRAS1	0.159	0.564
54413	NLGN3	0.229	0.645
22861	NLRP1	0.307	0.752
29922	NME7	0.125	0.476
9397	NMT2	0.128	0.421
4826	NNAT	0.162	0.47
23530	NNT	0.197	0.612
4857	NOVA1	0.114	0.4
266743	NPAS4	0.114	0.402
4881	NPR1	0.25	0.657
27020	NPTN	0.174	0.534
4886	NPY1R	0.193	0.593
4888	NPY6R	0.489	0.785
9971	NR1H4	0.152	0.434
7026	NR2F2	0.146	0.484
2908	NR3C1	0.202	0.599
4306	NR3C2	0.294	0.716
83714	NRIP2	0.255	0.69
203447	NRK	0.133	0.444
11270	NRM	0.265	0.721
8828	NRP2	0.775	0.886
9378	NRXN1	0.25	0.636
9369	NRXN3	0.375	0.739
64943	NT5DC2	0.164	0.5
51559	NT5DC3	0.146	0.386
4907	NT5E	0.362	0.785
4908	NTF3	0.338	0.757
4914	NTRK1	0.136	0.395
4915	NTRK2	0.191	0.57
4916	NTRK3	0.315	0.758
170685	NUDT10	0.174	0.544
11248	NXPH3	0.252	0.655
4942	OAT	0.149	0.508
57451	ODZ2	0.266	0.656
55239	OGFOD1	0.147	0.454
4969	OGN	0.316	0.728
169611	OLFML2A	0.436	0.809
56944	OLFML3	0.383	0.789
4958	OMD	0.086	0.403
4976	OPA1	0.231	0.652
4978	OPCML	0.195	0.546
10133	OPTN	0.688	0.911
282775	OR5J2	0.132	0.399
114876	OSBPL1A	0.258	0.686
114882	OSBPL8	0.124	0.53
734	OSGIN2	0.106	0.339
130497	OSR1	0.262	0.681
116039	OSR2	0.194	0.582
9381	OTOF	0.084	0.333
220213	OTUD1	0.111	0.462
23252	OTUD3	0.144	0.443
64064	OXCT2	0.187	0.514
5023	P2RX1	0.291	0.696
8974	P4HA2	0.24	0.651
283208	P4HA3	0.185	0.526
5048	PAFAH1B1	0.234	0.654
5063	PAK3	0.405	0.791
23022	PALLD	0.494	0.833
445815	PALM2-AKAP2	0.393	0.776
5066	PAM	0.207	0.603
89932	PAPLN	0.201	0.601
5069	PAPPA	0.311	0.756
60676	PAPPA2	0.132	0.444
9060	PAPSS2	0.141	0.482
85315	PAQR8	0.412	0.804
55742	PARVA	0.717	0.897
57326	PBXIP1	0.149	0.491
51294	PCDH12	0.151	0.528
54510	PCDH18	0.111	0.443
57526	PCDH19	0.17	0.504
64881	PCDH20	0.194	0.529
5099	PCDH7	0.218	0.624
5101	PCDH9	0.156	0.498
56122	PCDHB14	0.134	0.468
56121	PCDHB15	0.262	0.675
57717	PCDHB16	0.13	0.442
56131	PCDHB4	0.207	0.622
56130	PCDHB6	0.226	0.603
56112	PCDHGA3	0.106	0.414
5098	PCDHGC3	0.137	0.467
5118	PCOLCE	0.151	0.512
26577	PCOLCE2	0.317	0.754
5121	PCP4	0.387	0.768
5126	PCSK2	0.187	0.538
5125	PCSK5	0.477	0.841
9159	PCSK7	0.316	0.706
5130	PCYT1A	0.114	0.407
9468	PCYT1B	0.172	0.563
10081	PDCD7	0.165	0.587
5137	PDE1C	0.379	0.772
5138	PDE2A	0.364	0.765
5139	PDE3A	0.308	0.71
5144	PDE4D	0.204	0.57
8654	PDE5A	0.425	0.775
27115	PDE7B	0.298	0.72
56034	PDGFC	0.156	0.483
80310	PDGFD	0.171	0.516
5156	PDGFRA	0.173	0.563
5159	PDGFRB	0.174	0.599
5157	PDGFRL	0.072	0.303
9124	PDLIM1	0.192	0.649
64236	PDLIM2	0.226	0.659
27295	PDLIM3	0.534	0.818
8572	PDLIM4	0.425	0.792
9260	PDLIM7	0.711	0.882
57595	PDZD4	0.233	0.598
29951	PDZRN4	0.354	0.748
8682	PEA15	0.209	0.632
5175	PECAM1	0.119	0.516
5178	PEG3	0.531	0.854
57161	PELI2	0.27	0.704
246330	PELI3	0.188	0.563
53918	PELO	0.127	0.44
8863	PER3	0.155	0.5
5195	PEX14	0.286	0.698
5213	PFKM	0.162	0.536
5214	PFKP	0.346	0.742
65061	PFTK2	0.167	0.525
80055	PGAP1	0.133	0.469
84547	PGBD1	0.109	0.413
10404	PGCP	0.121	0.45
27306	PGDS	0.16	0.56
5228	PGF	0.091	0.322
5236	PGM1	0.249	0.678
5239	PGM5	0.649	0.872
10857	PGRMC1	0.149	0.451
9749	PHACTR2	0.184	0.614
5252	PHF1	0.139	0.454
9767	PHF16	0.107	0.349
26147	PHF19	0.539	0.862
51317	PHF21A	0.201	0.596
23612	PHLDA3	0.342	0.758
90102	PHLDB2	0.317	0.726
9796	PHYHIP	0.416	0.815
221476	PI16	0.31	0.702
55361	PI4K2A	0.215	0.629
55022	PID1	0.144	0.492
5295	PIK3R1	0.191	0.61
8395	PIP5K1B	0.238	0.655
23396	PIP5K1C	0.48	0.815
51268	PIPOX	0.344	0.746
23760	PITPNB	0.326	0.748
57605	PITPNM2	0.394	0.797
5307	PITX1	0.218	0.559
5308	PITX2	0.254	0.68
64219	PJA1	0.163	0.515
9867	PJA2	0.225	0.627
114780	PKD1L2	0.138	0.439
11142	PKIG	0.333	0.739
5316	PKNOX1	0.27	0.698
5321	PLA2G4A	0.249	0.672
5322	PLA2G5	0.292	0.708
79887	PLBD1	0.233	0.687
5332	PLCB4	0.167	0.44
5333	PLCD1	0.175	0.543
113026	PLCD3	0.152	0.503
51196	PLCE1	0.226	0.648
5334	PLCL1	0.435	0.788
23228	PLCL2	0.192	0.626
345557	PLCXD3	0.121	0.483
57664	PLEKHA4	0.209	0.619
64857	PLEKHG2	0.096	0.408
26030	PLEKHG3	0.198	0.626
130271	PLEKHH2	0.502	0.836
51177	PLEKHO1	0.503	0.837
80301	PLEKHO2	0.441	0.816
5350	PLN	0.607	0.879
5354	PLP1	0.189	0.58
5355	PLP2	0.321	0.766
5356	PLRG1	0.093	0.381
5358	PLS3	0.288	0.729
57088	PLSCR4	0.334	0.758
5362	PLXNA2	0.267	0.708
57671	PLXNA4A	0.109	0.414
23129	PLXND1	0.18	0.613
5375	PMP2	0.147	0.53
5376	PMP22	0.408	0.777
139728	PNCK	0.242	0.63
9240	PNMA1	0.346	0.75
10687	PNMA2	0.397	0.797
5409	PNMT	0.105	0.38
127435	PODN	0.355	0.779
10714	POLD3	0.158	0.571
5429	POLH	0.149	0.477
64425	POLR1E	0.142	0.405
84265	POLR3GL	0.181	0.575
11044	POLS	0.196	0.612
64091	POPDC2	0.47	0.814
8613	PPAP2B	0.4	0.793
84814	PPAPDC3	0.247	0.668
10891	PPARGC1A	0.29	0.72
133522	PPARGC1B	0.139	0.489
5480	PPIC	0.287	0.725
9360	PPIG	0.132	0.479
151742	PPM1L	0.22	0.622
132160	PPM1M	0.108	0.429
4659	PPP1R12A	0.671	0.895
4660	PPP1R12B	0.225	0.58
54776	PPP1R12C	0.377	0.74
94274	PPP1R14A	0.574	0.863
5502	PPP1R1A	0.256	0.68
151242	PPP1R1C	0.165	0.45
5504	PPP1R2	0.16	0.535
5507	PPP1R3C	0.392	0.788
5521	PPP2R2B	0.294	0.706
5523	PPP2R3A	0.405	0.789
5525	PPP2R5A	0.195	0.597
5529	PPP2R5E	0.169	0.559
160760	PPTC7	0.328	0.755
11230	PRAF2	0.261	0.707
63976	PRDM16	0.25	0.647
7799	PRDM2	0.2	0.535
93166	PRDM6	0.631	0.858
5549	PRELP	0.332	0.753
144165	PRICKLE1	0.536	0.851
166336	PRICKLE2	0.653	0.885
5565	PRKAB2	0.336	0.736
5566	PRKACA	0.147	0.53
51422	PRKAG2	0.197	0.53
5577	PRKAR2B	0.373	0.781
5578	PRKCA	0.383	0.771
5579	PRKCB	0.721	0.902
23683	PRKD3	0.178	0.558
5592	PRKG1	0.469	0.818
2834	PRLHR	0.109	0.361
3275	PRMT2	0.335	0.75
23627	PRND	0.253	0.673
5621	PRNP	0.336	0.757
10544	PROCR	0.185	0.578
79057	PRRG3	0.164	0.483
112476	PRRT2	0.103	0.341
5396	PRRX1	0.106	0.401
11098	PRSS23	0.163	0.57
167681	PRSS35	0.362	0.778
5662	PSD	0.148	0.484
11168	PSIP1	0.419	0.784
84722	PSRC1	0.104	0.369
58155	PTBP2	0.209	0.547
139411	PTCHD1	0.396	0.753
5729	PTGDR	0.238	0.637
5732	PTGER2	0.268	0.667
5733	PTGER3	0.174	0.547
5738	PTGFRN	0.326	0.746
5740	PTGIS	0.471	0.809
5742	PTGS1	0.733	0.89
5744	PTHLH	0.286	0.681
9200	PTPLA	0.253	0.659
401494	PTPLAD2	0.187	0.629
11099	PTPN21	0.211	0.578
284119	PTRF	0.72	0.884
5813	PURA	0.165	0.531
54899	PXK	0.294	0.723
5834	PYGB	0.278	0.679
5837	PYGM	0.313	0.741
9444	QKI	0.291	0.732
5768	QSOX1	0.544	0.868
22841	RAB11FIP2	0.445	0.809
51715	RAB23	0.313	0.725
11031	RAB31	0.397	0.777
83452	RAB33B	0.208	0.623
83871	RAB34	0.416	0.805
326624	RAB37	0.213	0.635
22930	RAB3GAP1	0.239	0.667
338382	RAB7B	0.14	0.516
51209	RAB9B	0.707	0.886
26064	RAI14	0.246	0.67
10742	RAI2	0.366	0.774
10266	RAMP2	0.124	0.495
10268	RAMP3	0.064	0.305
5914	RARA	0.175	0.57
5915	RARB	0.212	0.637
5919	RARRES2	0.45	0.821
221002	RASGEF1A	0.138	0.466
10235	RASGRP2	0.346	0.75
115727	RASGRP4	0.145	0.515
387496	RASL11A	0.193	0.525
51285	RASL12	0.613	0.867
9770	RASSF2	0.301	0.735
55225	RAVER2	0.12	0.459
84991	RBM17	0.113	0.417
221662	RBM24	0.249	0.66
55544	RBM38	0.519	0.833
23543	RBM9	0.455	0.797
5937	RBMS1	0.322	0.745
5939	RBMS2	0.178	0.586
27303	RBMS3	0.265	0.695
5947	RBP1	0.323	0.757
5950	RBP4	0.102	0.359
348093	RBPMS2	0.54	0.823
10231	RCAN2	0.699	0.91
1102	RCBTB2	0.154	0.458
57333	RCN3	0.242	0.683
5959	RDH5	0.232	0.603
9985	REC8	0.171	0.485
8434	RECK	0.287	0.728
65055	REEP1	0.478	0.798
85004	RERG	0.214	0.609
79785	RERGL	0.153	0.516
5980	REV3L	0.176	0.552
23180	RFTN1	0.348	0.768
130132	RFTN2	0.175	0.584
5990	RFX2	0.25	0.676
23179	RGL1	0.293	0.722
56963	RGMA	0.156	0.535
9104	RGN	0.384	0.763
5997	RGS2	0.185	0.57
5998	RGS3	0.207	0.58
5999	RGS4	0.159	0.484
8490	RGS5	0.197	0.586
401190	RGS7BP	0.366	0.772
8787	RGS9	0.502	0.815
9886	RHOBTB1	0.178	0.523
23221	RHOBTB2	0.189	0.574
57381	RHOJ	0.66	0.906
23433	RHOQ	0.332	0.758
10530	RIG	0.243	0.664
196383	RILPL2	0.162	0.544
57494	RIMKLB	0.244	0.664
9783	RIMS3	0.377	0.776
140730	RIMS4	0.222	0.623
134829	RLBP1L2	0.158	0.54
8153	RND2	0.339	0.763
390	RND3	0.335	0.769
7732	RNF112	0.151	0.496
27246	RNF115	0.366	0.742
79845	RNF122	0.273	0.679
57484	RNF150	0.34	0.747
285671	RNF180	0.398	0.781
154214	RNF217	0.253	0.657
54538	ROBO4	0.128	0.502
9475	ROCK2	0.424	0.788
4919	ROR1	0.432	0.796
51765	RP6-213H19.1	0.341	0.747
283345	RPL13P5	0.131	0.433
11102	RPP14	0.161	0.524
56475	RPRM	0.131	0.44
9252	RPS6KA5	0.323	0.727
6236	RRAD	0.177	0.574
6237	RRAS	0.381	0.783
221421	RSPH9	0.113	0.399
284654	RSPO1	0.22	0.602
340419	RSPO2	0.349	0.749
84870	RSPO3	0.165	0.482
6251	RSU1	0.582	0.865
57142	RTN4	0.126	0.439
132112	RTP1	0.299	0.709
22902	RUFY3	0.175	0.549
154661	RUNDC3B	0.218	0.665
862	RUNX1T1	0.274	0.724
9853	RUSC2	0.41	0.797
6258	RXRG	0.229	0.602
6262	RYR2	0.212	0.546
6263	RYR3	0.192	0.512
6284	S100A13	0.11	0.459
6274	S100A3	0.152	0.526
6275	S100A4	0.28	0.719
6277	S100A6	0.348	0.774
6285	S100B	0.215	0.624
1901	S1PR1	0.208	0.656
26278	SACS	0.604	0.864
201191	SAMD14	0.107	0.357
23034	SAMD4A	0.375	0.758
286133	SCARA5	0.315	0.73
79966	SCD5	0.136	0.431
29970	SCHIP1	0.5	0.828
6322	SCML1	0.164	0.525
6327	SCN2B	0.239	0.655
6328	SCN3A	0.207	0.622
6331	SCN5A	0.183	0.597
6332	SCN7A	0.244	0.655
11341	SCRG1	0.231	0.661
9805	SCRN1	0.333	0.758
222663	SCUBE3	0.289	0.705
6383	SDC2	0.159	0.518
6385	SDC4	0.123	0.482
10283	SDCCAG10	0.187	0.563
8436	SDPR	0.49	0.818
10484	SEC23A	0.422	0.789
374992	SEC63D1	0.102	0.378
80343	SEL1L2	0.166	0.504
140606	SELM	0.173	0.564
10371	SEMA3A	0.493	0.812
7869	SEMA3B	0.308	0.716
9723	SEMA3E	0.157	0.531
54910	SEMA4C	0.144	0.5
10501	SEMA6B	0.095	0.405
10500	SEMA6C	0.107	0.372
80031	SEMA6D	0.151	0.52
151011	2014-09-10	0.126	0.447
55752	2014-09-11	0.173	0.548
5414	2014-09-04	0.133	0.527
23157	2014-09-06	0.13	0.455
989	2014-09-07	0.413	0.821
10801	2014-09-09	0.113	0.443
51734	SEPX1	0.124	0.449
5104	SERPINA5	0.246	0.664
3053	SERPIND1	0.106	0.346
5270	SERPINE2	0.284	0.744
5176	SERPINF1	0.165	0.553
9792	SERTAD2	0.147	0.526
91404	SESTD1	0.577	0.874
26040	SETBP1	0.265	0.696
6423	SFRP2	0.251	0.687
25957	SFRS18	0.115	0.399
6440	SFTPC	0.119	0.406
81855	SFXN3	0.236	0.672
6442	SGCA	0.347	0.739
6443	SGCB	0.624	0.875
6444	SGCD	0.204	0.573
8910	SGCE	0.254	0.65
6445	SGCG	0.213	0.635
91461	SGK493	0.27	0.672
6450	SH3BGR	0.226	0.615
6451	SH3BGRL	0.459	0.825
9467	SH3BP5	0.12	0.505
152503	SH3D19	0.194	0.586
6457	SH3GL3	0.197	0.579
9644	SH3PXD2A	0.338	0.743
344558	SH3RF3	0.323	0.746
53358	SHC3	0.179	0.499
399694	SHC4	0.194	0.598
90525	SHF	0.194	0.59
152573	SHISA3	0.161	0.491
57477	SHROOM4	0.242	0.703
400709	SIGLEC16	0.117	0.376
946	SIGLEC6	0.189	0.592
25942	SIN3A	0.137	0.448
26037	SIPA1L1	0.171	0.548
57568	SIPA1L2	0.151	0.537
10736	SIX2	0.395	0.764
6560	SLC12A4	0.16	0.476
121260	SLC15A4	0.139	0.49
9194	SLC16A7	0.366	0.752
6575	SLC20A2	0.176	0.541
57419	SLC24A3	0.671	0.894
79085	SLC25A23	0.221	0.58
291	SLC25A4	0.253	0.64
65012	SLC26A10	0.333	0.732
115111	SLC26A7	0.12	0.386
11000	SLC27A3	0.12	0.409
2030	SLC29A1	0.184	0.566
169026	SLC30A8	0.173	0.485
339665	SLC35E4	0.122	0.451
29015	SLC43A3	0.456	0.822
55652	SLC48A1	0.35	0.773
60482	SLC5A7	0.364	0.746
28968	SLC6A16	0.26	0.676
6546	SLC8A1	0.386	0.754
10479	SLC9A6	0.329	0.763
9353	SLIT2	0.323	0.739
6586	SLIT3	0.497	0.851
114798	SLITRK1	0.122	0.408
22865	SLITRK3	0.357	0.736
84189	SLITRK6	0.24	0.677
7871	SLMAP	0.493	0.819
4088	SMAD3	0.163	0.551
4092	SMAD7	0.306	0.752
6604	SMARCD3	0.142	0.507
23293	SMG6	0.133	0.454
64093	SMOC1	0.175	0.522
6525	SMTN	0.379	0.746
342527	SMTNL2	0.374	0.796
6591	SNAI2	0.12	0.443
6616	SNAP25	0.229	0.667
6623	SNCG	0.126	0.486
9751	SNPH	0.313	0.737
54861	SNRK	0.098	0.412
6641	SNTB1	0.265	0.663
29907	SNX15	0.099	0.38
90203	SNX21	0.465	0.811
81609	SNX27	0.199	0.613
51375	SNX7	0.351	0.771
51429	SNX9	0.173	0.559
55084	SOBP	0.355	0.776
9655	SOCS5	0.151	0.528
10580	SORBS1	0.442	0.802
8470	SORBS2	0.422	0.779
57537	SORCS2	0.144	0.52
6272	SORT1	0.141	0.491
6663	SOX10	0.226	0.595
6665	SOX15	0.271	0.707
6660	SOX5	0.129	0.388
9043	SPAG9	0.399	0.805
6678	SPARC	0.263	0.702
8404	SPARCL1	0.372	0.776
54558	SPATA6	0.218	0.638
10290	SPEG	0.376	0.771
23111	SPG20	0.385	0.787
56907	SPIRE1	0.128	0.423
50859	SPOCK3	0.183	0.537
10418	SPON1	0.404	0.8
8405	SPOP	0.474	0.817
161742	SPRED1	0.277	0.732
10253	SPRY2	0.103	0.386
84926	SPRYD3	0.131	0.437
80176	SPSB1	0.144	0.506
92369	SPSB4	0.247	0.614
6711	SPTBN1	0.429	0.821
6716	SRD5A2	0.159	0.511
6722	SRF	0.282	0.687
23380	SRGAP2	0.235	0.657
440608	SRGAP2P1	0.17	0.538
26576	SRPK3	0.122	0.415
8406	SRPX	0.208	0.618
8082	SSPN	0.453	0.81
6752	SSTR2	0.174	0.537
117178	SSX2IP	0.434	0.794
6483	ST3GAL2	0.183	0.59
8869	ST3GAL5	0.177	0.545
6764	ST5	0.519	0.817
256435	ST6GALNAC3	0.176	0.596
27090	ST6GALNAC4	0.143	0.464
30815	ST6GALNAC6	0.249	0.681
6489	ST8SIA1	0.307	0.717
6769	STAC	0.512	0.822
90627	STARD13	0.33	0.74
134429	STARD4	0.232	0.627
9754	STARD8	0.208	0.607
57519	STARD9	0.456	0.823
6776	STAT5A	0.231	0.683
6777	STAT5B	0.219	0.636
8987	STBD1	0.208	0.594
55351	STK32B	0.176	0.548
65975	STK33	0.322	0.746
11329	STK38	0.189	0.618
23012	STK38L	0.387	0.776
2040	STOM	0.419	0.787
56977	STOX2	0.355	0.764
23673	STX12	0.199	0.592
23213	SULF1	0.168	0.566
55959	SULF2	0.515	0.85
6783	SULT1E1	0.138	0.443
6830	SUPT6H	0.135	0.471
26032	SUSD5	0.205	0.641
79987	SVEP1	0.173	0.494
6840	SVIL	0.338	0.754
84144	SYDE2	0.205	0.554
81493	SYNC	0.681	0.88
23345	SYNE1	0.389	0.795
23336	SYNM	0.333	0.73
11346	SYNPO	0.434	0.821
171024	SYNPO2	0.916	0.938
284612	SYPL2	0.249	0.654
23208	SYT11	0.9	0.949
6867	TACC1	0.36	0.766
6865	TACR2	0.324	0.705
83860	TAF3	0.154	0.482
54457	TAF7L	0.111	0.392
6876	TAGLN	0.567	0.858
6886	TAL1	0.136	0.477
202018	TAPT1	0.134	0.469
23216	TBC1D1	0.513	0.854
6907	TBL1X	0.634	0.874
9496	TBX4	0.375	0.774
6910	TBX5	0.336	0.749
140597	TCEAL2	0.355	0.746
79921	TCEAL4	0.215	0.605
56849	TCEAL7	0.259	0.684
6938	TCF12	0.122	0.424
6943	TCF21	0.209	0.609
6925	TCF4	0.263	0.72
83439	TCF7L1	0.768	0.92
6948	TCN2	0.149	0.496
7003	TEAD1	0.448	0.793
7005	TEAD3	0.332	0.727
9895	TECPR2	0.161	0.484
7010	TEK	0.11	0.491
23371	TENC1	0.226	0.64
7013	TERF1	0.236	0.633
26136	TES	0.225	0.584
56154	TEX15	0.148	0.432
7030	TFE3	0.245	0.674
7035	TFPI	0.255	0.709
7042	TGFB2	0.469	0.829
7049	TGFBR3	0.527	0.859
83591	THAP2	0.157	0.545
199745	THAP8	0.179	0.553
7067	THRA	0.229	0.672
221981	THSD7A	0.212	0.623
7074	TIAM1	0.124	0.508
7075	TIE1	0.132	0.497
7077	TIMP2	0.339	0.762
7078	TIMP3	0.472	0.835
64129	TINAGL1	0.468	0.835
7091	TLE4	0.25	0.679
7094	TLN1	0.621	0.868
53346	TM6SF1	0.208	0.616
79613	TMCO7	0.262	0.668
8577	TMEFF1	0.37	0.777
55273	TMEM100	0.09	0.316
113277	TMEM106A	0.176	0.549
66000	TMEM108	0.495	0.822
84216	TMEM117	0.088	0.339
55654	TMEM127	0.166	0.541
92293	TMEM132C	0.171	0.544
25907	TMEM158	0.235	0.625
55365	TMEM176A	0.117	0.501
28959	TMEM176B	0.145	0.542
23306	TMEM194A	0.119	0.421
159371	TMEM20	0.303	0.731
399474	TMEM200B	0.196	0.583
80723	TMEM22	0.162	0.517
59353	TMEM35	0.386	0.781
140738	TMEM37	0.157	0.522
79188	TMEM43	0.323	0.749
55076	TMEM45A	0.191	0.621
83604	TMEM47	0.535	0.857
55092	TMEM51	0.151	0.575
55529	TMEM55A	0.143	0.487
148534	TMEM56	0.132	0.375
169200	TMEM64	0.111	0.401
7111	TMOD1	0.53	0.838
286527	TMSB15B	0.129	0.456
83857	TMTC1	0.212	0.634
3371	TNC	0.196	0.613
7130	TNFAIP6	0.16	0.54
4982	TNFRSF11B	0.161	0.517
8742	TNFSF12	0.468	0.826
23043	TNIK	0.389	0.77
51086	TNNI3K	0.204	0.514
7139	TNNT2	0.266	0.672
30000	TNPO2	0.126	0.435
7148	TNXB	0.246	0.619
26092	TOR1AIP1	0.247	0.681
9760	TOX	0.208	0.62
84969	TOX2	0.274	0.69
58476	TP53INP2	0.293	0.715
7162	TPBG	0.273	0.698
7168	TPM1	0.457	0.814
7169	TPM2	0.458	0.816
7171	TPM4	0.228	0.643
11076	TPPP	0.27	0.647
8460	TPST1	0.429	0.828
7187	TRAF3	0.13	0.464
26146	TRAF3IP1	0.19	0.605
7188	TRAF5	0.37	0.773
66008	TRAK2	0.195	0.572
122553	TRAPPC6B	0.113	0.443
55809	TRERF1	0.21	0.591
29953	TRHDE	0.189	0.56
10626	TRIM16	0.444	0.814
10346	TRIM22	0.09	0.4
22954	TRIM32	0.111	0.411
56658	TRIM39	0.166	0.543
80263	TRIM45	0.251	0.626
91107	TRIM47	0.187	0.614
117854	TRIM6	0.218	0.639
11078	TRIOBP	0.253	0.66
9322	TRIP10	0.175	0.546
388610	TRNP1	0.389	0.802
8989	TRPA1	0.194	0.581
7220	TRPC1	0.444	0.808
7222	TRPC3	0.338	0.757
7223	TRPC4	0.141	0.458
7225	TRPC6	0.269	0.678
80036	TRPM3	0.235	0.595
7227	TRPS1	0.194	0.607
7252	TSHB	0.17	0.506
57616	TSHZ3	0.538	0.827
85480	TSLP	0.429	0.799
90139	TSPAN18	0.253	0.679
10100	TSPAN2	0.645	0.877
7106	TSPAN4	0.2	0.637
7102	TSPAN7	0.232	0.699
7259	TSPYL1	0.162	0.518
128854	TSPYL3	0.141	0.477
64927	TTC23	0.347	0.744
23331	TTC28	0.355	0.759
158219	TTC39B	0.168	0.572
150465	TTL	0.154	0.534
158135	TTLL11	0.17	0.502
246119	TTTY10	0.2	0.574
7846	TUBA1A	0.508	0.854
81027	TUBB1	0.136	0.452
84617	TUBB6	0.385	0.769
117581	TWIST2	0.2	0.626
57045	TWSG1	0.143	0.508
7296	TXNRD1	0.298	0.711
10422	UBAC1	0.133	0.466
51271	UBAP1	0.173	0.521
7336	UBE2V2	0.118	0.427
7342	UBP1	0.148	0.522
127733	UBXN10	0.492	0.846
7345	UCHL1	0.261	0.685
55325	UFSP2	0.188	0.579
7360	UGP2	0.21	0.587
8408	ULK1	0.116	0.352
9706	ULK2	0.255	0.664
55898	UNC45A	0.104	0.383
8633	UNC5C	0.157	0.492
9099	USP2	0.361	0.756
29761	USP25	0.36	0.766
84101	USP44	0.157	0.483
55031	USP47	0.119	0.464
10090	UST	0.173	0.567
9341	VAMP3	0.23	0.651
10791	VAMP5	0.073	0.405
9218	VAPA	0.122	0.45
79805	VASH2	0.136	0.467
7408	VASP	0.191	0.538
10493	VAT1	0.24	0.669
57687	VAT1L	0.192	0.576
7412	VCAM1	0.123	0.546
1462	VCAN	0.125	0.46
7414	VCL	0.735	0.903
7419	VDAC3	0.158	0.509
27287	VENTX	0.178	0.522
79674	VEPH1	0.115	0.396
7716	VEZF1	0.249	0.678
5212	VIT	0.224	0.648
7436	VLDLR	0.111	0.323
51028	VPS36	0.109	0.377
137492	VPS37A	0.18	0.514
23339	VPS39	0.124	0.427
222008	VSTM2A	0.09	0.303
4013	VWA5A	0.174	0.578
7450	VWF	0.092	0.395
11193	WBP4	0.414	0.81
64409	WBSCR17	0.124	0.373
9948	WDR1	0.218	0.64
134430	WDR36	0.187	0.582
139170	WDR40B	0.104	0.413
58189	WFDC1	0.734	0.907
280664	WFDC10B	0.134	0.406
140686	WFDC3	0.154	0.485
124857	WFIKKN2	0.157	0.455
7466	WFS1	0.419	0.792
339005	WHAMML1	0.217	0.625
54904	WHSC1L1	0.149	0.478
8839	WISP2	0.332	0.718
7472	WNT2	0.094	0.337
7482	WNT2B	0.531	0.827
9671	WSCD2	0.227	0.624
126374	WTIP	0.142	0.472
25937	WWTR1	0.429	0.8
7503	XIST	0.198	0.514
7504	XK	0.139	0.421
114786	XKR4	0.302	0.692
7512	XPNPEP2	0.299	0.708
10413	YAP1	0.438	0.815
51646	YPEL5	0.094	0.384
7533	YWHAH	0.168	0.532
51776	ZAK	0.459	0.828
253461	ZBTB38	0.222	0.635
57659	ZBTB4	0.368	0.767
92999	ZBTB47	0.565	0.867
340554	ZC3H12B	0.197	0.608
23091	ZC3H13	0.1	0.412
170261	ZCCHC12	0.1	0.368
219654	ZCCHC24	0.382	0.77
23390	ZDHHC17	0.137	0.523
6935	ZEB1	0.477	0.798
9839	ZEB2	0.433	0.83
79776	ZFHX4	0.197	0.529
162239	ZFP1	0.114	0.427
57677	ZFP14	0.11	0.405
146198	ZFP90	0.173	0.543
80829	ZFP91	0.128	0.488
23414	ZFPM2	0.378	0.745
23051	ZHX3	0.26	0.653
7710	ZNF154	0.278	0.69
7757	ZNF208	0.083	0.377
51222	ZNF219	0.256	0.65
7571	ZNF23	0.131	0.457
57209	ZNF248	0.169	0.523
219749	ZNF25	0.286	0.716
80778	ZNF34	0.254	0.688
22891	ZNF365	0.112	0.429
79750	ZNF385D	0.113	0.425
220929	ZNF438	0.231	0.619
84627	ZNF469	0.237	0.663
388566	ZNF470	0.125	0.402
57573	ZNF471	0.11	0.372
158399	ZNF483	0.178	0.554
84450	ZNF512	0.176	0.525
25925	ZNF521	0.184	0.601
[truncated: 19,851 more rows]

## Sheet: Kidney cancer
=== 69_Kidney_GSE17818_U133Plus_102_USA ===
--- 01_blue ---
Entrez	Symbol	Scaled connectivity	kME
144568	A2ML1	0.136	0.58
51146	A4GNT	0.162	0.595
404744	AAA1	0.131	0.533
19	ABCA1	0.264	0.714
94160	ABCC12	0.224	0.677
64137	ABCG4	0.083	0.469
63874	ABHD4	0.094	0.505
28976	ACAD9	0.243	0.717
22985	ACIN1	0.087	0.48
57001	ACN9	0.113	0.53
56	ACRV1	1	0.96
81616	ACSBG2	0.303	0.772
59	ACTA2	0.168	0.623
92	ACVR2A	0.327	0.776
132612	ADAD1	0.829	0.934
8749	ADAM18	0.141	0.574
8728	ADAM19	0.109	0.525
8748	ADAM20	0.144	0.525
8747	ADAM21	0.38	0.806
11085	ADAM30	0.168	0.611
255926	ADAM5P	0.105	0.474
170691	ADAMTS17	0.099	0.472
11174	ADAMTS6	0.07	0.382
113179	ADAT3	0.161	0.654
57143	ADCK1	0.165	0.658
116	ADCYAP1	0.107	0.485
117	ADCYAP1R1	0.468	0.842
119	ADD2	0.086	0.452
124	ADH1A	0.14	0.563
131	ADH7	0.19	0.65
148	ADRA1A	0.116	0.516
152	ADRA2C	0.16	0.587
156	ADRBK1	0.15	0.623
121536	AEBP2	0.144	0.558
4299	AFF1	0.2	0.683
2334	AFF2	0.08	0.42
326	AIRE	0.11	0.493
8852	AKAP4	0.221	0.691
29929	ALG6	0.083	0.462
238	ALK	0.11	0.506
55821	ALLC	0.112	0.465
200420	ALMS1P	0.105	0.486
246	ALOX15	0.079	0.38
250	ALPP	0.13	0.585
151254	ALS2CR11	0.118	0.498
65068	ALS2CR14	0.1	0.499
146861	AMAC1	0.079	0.454
266	AMELY	0.171	0.599
154796	AMOT	0.131	0.56
271	AMPD2	0.065	0.398
51529	ANAPC11	0.089	0.529
23357	ANGEL1	0.136	0.59
150709	ANKAR	0.222	0.691
341405	ANKRD33	0.077	0.384
91369	ANKRD40	0.088	0.424
308	ANXA5	0.082	0.479
314	AOC2	0.087	0.45
317	APAF1	0.179	0.657
83464	APH1B	0.099	0.561
200558	APLF	0.198	0.648
339	APOBEC1	0.194	0.664
140564	APOBEC3D	0.287	0.744
403314	APOBEC4	0.766	0.917
346	APOC4	0.115	0.541
23780	APOL2	0.121	0.525
343	AQP8	0.056	0.308
392	ARHGAP1	0.36	0.799
57569	ARHGAP20	0.068	0.415
51742	ARID4B	0.119	0.506
285598	ARL10	0.124	0.497
403	ARL3	0.369	0.808
23204	ARL6IP1	0.094	0.486
151188	ARL6IP6	0.11	0.536
10777	ARPP-21	0.098	0.434
407	ARR3	0.339	0.787
64801	ARV1	0.09	0.519
136371	ASB10	0.128	0.525
142686	ASB14	0.709	0.904
92591	ASB16	0.21	0.685
55252	ASXL2	0.302	0.773
55210	ATAD3A	0.068	0.431
83858	ATAD3B	0.169	0.629
115201	ATG4A	0.114	0.524
23200	ATP11B	0.054	0.423
479	ATP12A	0.232	0.703
84239	ATP13A4	0.091	0.448
480	ATP1A4	0.126	0.562
23439	ATP1B4	0.066	0.357
10476	ATP5H	0.404	0.822
522	ATP5J	0.116	0.54
9551	ATP5J2	0.149	0.642
539	ATP5O	0.498	0.856
9550	ATP6V1G1	0.252	0.735
25814	ATXN10	0.13	0.57
92552	ATXN3L	0.111	0.53
26053	AUTS2	0.218	0.668
79369	B3GNT4	0.087	0.461
23621	BACE1	0.076	0.486
57597	BAHCC1	0.135	0.572
22893	BAHD1	0.083	0.469
7920	BAT5	0.111	0.542
9031	BAZ1B	0.521	0.851
11176	BAZ2A	0.232	0.695
8537	BCAS1	0.076	0.421
83596	BCL2L12	0.098	0.521
63035	BCORL1	0.099	0.505
286554	BCORL2	0.093	0.445
8678	BECN1	0.273	0.754
222389	BEND7	0.145	0.584
54831	BEST2	0.184	0.664
388552	BLOC1S3	0.126	0.595
27302	BMP10	0.073	0.457
653	BMP5	0.075	0.423
149428	BNIPL	0.133	0.54
10902	BRD8	0.102	0.49
65980	BRD9	0.145	0.611
84464	BTBD12	0.269	0.753
54766	BTG4	0.166	0.605
696	BTN1A1	0.17	0.641
10917	BTNL3	0.162	0.626
414245	C10orf103	0.577	0.876
55853	C10orf110	0.086	0.467
10974	C10orf116	0.077	0.412
55328	C10orf59	0.249	0.709
159491	C10orf64	0.184	0.651
404216	C10orf85	0.092	0.526
280636	C11orf31	0.169	0.646
256329	C11orf35	0.112	0.551
283303	C11orf36	0.194	0.675
160298	C11orf42	0.142	0.591
119710	C11orf74	0.167	0.635
253128	C12orf33	0.161	0.583
84915	C12orf34	0.086	0.488
55237	C14orf115	0.097	0.506
122945	C14orf148	0.153	0.626
56936	C14orf162	0.085	0.45
161424	C14orf21	0.105	0.52
161176	C14orf49	0.348	0.774
283600	C14orf68	0.186	0.633
283643	C14orf80	0.094	0.459
319085	C14orf85	0.091	0.436
348110	C15orf38	0.261	0.735
115939	C16orf42	0.098	0.516
146174	C16orf52	0.154	0.564
123970	C16orf78	0.163	0.615
283860	C16orf81	0.131	0.54
388272	C16orf87	0.151	0.614
283951	C16orf91	0.173	0.67
283987	C17orf28	0.209	0.68
125144	C17orf45	0.209	0.692
124783	C17orf46	0.246	0.729
283994	C17orf52	0.536	0.864
78995	C17orf53	0.074	0.441
256957	C17orf66	0.09	0.479
92340	C17orf72	0.295	0.761
388407	C17orf82	0.145	0.591
84322	C18orf12	0.147	0.569
284424	C19orf30	0.128	0.533
255193	C19orf34	0.259	0.734
91442	C19orf40	0.273	0.754
148137	C19orf55	0.445	0.829
374920	C19orf68	0.091	0.459
114899	C1QTNF3	0.083	0.427
92346	C1orf105	0.213	0.677
284680	C1orf111	0.138	0.552
400574	C1orf136	0.248	0.704
84852	C1orf203	0.098	0.465
148645	C1orf211	0.086	0.482
113444	C1orf212	0.231	0.718
339457	C1orf222	0.066	0.389
10485	C1orf61	0.067	0.426
254268	C1orf62	0.23	0.692
164127	C1orf65	0.086	0.448
51093	C1orf66	0.054	0.397
148304	C1orf74	0.243	0.733
54994	C20orf11	0.099	0.511
140710	C20orf117	0.416	0.816
128653	C20orf141	0.072	0.407
140873	C20orf173	0.147	0.591
55257	C20orf20	0.169	0.636
253868	C20orf200	0.524	0.855
51507	C20orf43	0.086	0.493
113278	C20orf54	0.096	0.424
140683	C20orf70	0.668	0.897
128861	C20orf71	0.541	0.862
378820	C21orf116	0.19	0.652
378828	C21orf117	0.072	0.362
391269	C21orf126	0.211	0.676
54067	C21orf49	0.07	0.403
84536	C21orf67	0.129	0.544
85395	C21orf70	0.065	0.381
54143	C21orf74	0.202	0.651
55264	C21orf77	0.278	0.73
25775	C22orf24	0.091	0.477
79680	C22orf29	0.099	0.449
25770	C22orf31	0.14	0.598
200523	C2orf51	0.381	0.808
79919	C2orf54	0.105	0.518
257407	C2orf72	0.077	0.471
55845	C3orf10	0.073	0.504
389161	C3orf16	0.074	0.407
152065	C3orf22	0.113	0.533
115795	C3orf24	0.629	0.89
131831	C3orf44	0.237	0.71
132200	C3orf49	0.422	0.828
711	C3orf51	0.12	0.56
84103	C4orf17	0.117	0.527
54969	C4orf27	0.197	0.663
285555	C4orf37	0.308	0.776
152641	C4orf38	0.078	0.41
8603	C4orf8	0.058	0.37
79747	C6orf103	0.069	0.377
401288	C6orf122	0.333	0.762
222826	C6orf146	0.16	0.592
387097	C6orf147	0.121	0.518
80069	C6orf208	0.087	0.438
55836	C6orf35	0.124	0.595
51622	C7orf28A	0.141	0.605
202865	C7orf33	0.06	0.307
135927	C7orf34	0.109	0.468
136263	C7orf45	0.119	0.501
84310	C7orf50	0.136	0.599
222950	C7orf51	0.113	0.521
375607	C7orf52	0.114	0.524
79974	C7orf58	0.156	0.619
219557	C7orf62	0.067	0.37
84182	C7orf67	0.146	0.597
732	C8B	0.188	0.637
83655	C8orf14	0.251	0.723
51236	C8orf30A	0.191	0.687
340414	C8orf50	0.14	0.604
414319	C9orf107	0.235	0.712
389715	C9orf144	0.097	0.451
401550	C9orf148	0.131	0.546
401546	C9orf152	0.29	0.745
51531	C9orf156	0.147	0.592
158055	C9orf163	0.595	0.88
58483	C9orf27	0.08	0.397
90477	C9orf33	0.078	0.418
23732	C9orf4	0.408	0.801
158401	C9orf84	0.154	0.577
759	CA1	0.153	0.606
763	CA5A	0.143	0.594
765	CA6	0.072	0.386
766	CA7	0.178	0.62
51475	CABP2	0.112	0.457
57010	CABP4	0.731	0.909
26256	CABYR	0.105	0.483
8911	CACNA1I	0.251	0.731
779	CACNA1S	0.22	0.703
782	CACNB1	0.084	0.483
59285	CACNG6	0.335	0.791
59284	CACNG7	0.269	0.732
57863	CADM3	0.102	0.459
8618	CADPS	0.08	0.42
51806	CALML5	0.078	0.4
83698	CALN1	0.366	0.793
818	CAMK2G	0.069	0.429
94032	CAMK2N2	0.387	0.809
10645	CAMKK2	0.18	0.655
79012	CAMKV	0.169	0.648
841	CASP8	0.092	0.483
844	CASQ1	0.139	0.597
859	CAV3	0.077	0.443
867	CBL	0.134	0.564
1238	CCBP2	0.169	0.645
126402	CCDC105	0.203	0.676
150275	CCDC117	0.348	0.785
91050	CCDC149	0.067	0.425
147872	CCDC155	0.288	0.752
25901	CCDC28A	0.244	0.696
91057	CCDC34	0.076	0.481
339834	CCDC36	0.146	0.594
84660	CCDC62	0.094	0.462
160762	CCDC63	0.07	0.387
26093	CCDC9	0.241	0.703
887	CCKBR	0.161	0.633
10850	CCL27	0.133	0.586
892	CCNC	0.161	0.619
901	CCNG2	0.115	0.547
10983	CCNI	0.382	0.783
8812	CCNK	0.108	0.554
1232	CCR3	0.103	0.478
1233	CCR4	0.117	0.516
10803	CCR9	0.119	0.534
124599	CD300LB	0.087	0.452
146894	CD300LG	0.07	0.436
974	CD79B	0.14	0.564
975	CD81	0.268	0.727
8621	CDC2L5	0.157	0.627
998	CDC42	0.071	0.365
1008	CDH10	0.123	0.556
28316	CDH20	0.072	0.411
1006	CDH8	0.086	0.414
146822	CDRT15	0.179	0.631
124359	CDYL2	0.33	0.791
1084	CEACAM3	0.228	0.706
1048	CEACAM5	0.2	0.665
27440	CECR5	0.088	0.45
30847	CECR9	0.17	0.616
9350	CER1	0.487	0.842
1068	CETN1	0.396	0.807
51287	CHCHD8	0.117	0.516
55743	CHFR	0.113	0.549
66005	CHID1	0.104	0.553
91782	CHMP7	0.173	0.633
8646	CHRD	0.077	0.405
1133	CHRM5	0.125	0.536
1134	CHRNA1	0.074	0.41
1135	CHRNA2	0.087	0.486
1142	CHRNB3	0.228	0.705
1146	CHRNG	0.259	0.736
10164	CHST4	0.149	0.626
117286	CIB3	0.076	0.374
63924	CIDEC	0.13	0.59
84324	CIP29	0.097	0.492
1179	CLCA1	0.083	0.419
9635	CLCA2	0.074	0.399
49861	CLDN20	0.143	0.534
9080	CLDN9	0.181	0.664
154790	CLEC2L	0.137	0.541
10143	CLEC3A	0.066	0.375
165530	CLEC4F	0.309	0.756
116933	CLRN1OS	0.071	0.405
1213	CLTC	0.118	0.535
51727	CMPK1	0.106	0.513
116173	CMTM5	0.157	0.591
23019	CNOT1	0.211	0.7
1269	CNR2	0.902	0.947
1271	CNTFR	0.125	0.602
1298	COL9A2	0.101	0.483
150684	COMMD1	0.114	0.541
1325	CORT	0.093	0.494
125965	COX6B2	0.215	0.696
1358	CPA2	0.167	0.659
1360	CPB1	0.095	0.451
388503	CPLP	0.437	0.829
29894	CPSF1	0.057	0.385
8738	CRADD	0.188	0.649
27297	CRCP	0.076	0.461
1387	CREBBP	0.236	0.704
1395	CRHR2	0.077	0.459
9419	CRIPT	0.155	0.628
1400	CRMP1	0.171	0.622
1421	CRYGD	0.08	0.422
1442	CSH1	0.377	0.807
1443	CSH2	0.135	0.571
1447	CSN2	0.308	0.764
53944	CSNK1G1	0.104	0.525
140880	CST11	0.168	0.605
128821	CST9L	0.178	0.631
85379	CTA-221G9.4	0.25	0.728
64693	CTAGE1	0.107	0.489
1509	CTSD	0.166	0.651
1514	CTSL1	0.106	0.48
8454	CUL1	0.182	0.611
51596	CUTA	0.083	0.472
203414	CXorf24	0.092	0.475
286403	CXorf25	0.237	0.707
286464	CXorf59	0.597	0.883
220002	CYBASC3	0.151	0.64
1539	CYLC2	0.091	0.452
113612	CYP2U1	0.219	0.673
266919	D21S2091E	0.195	0.654
153090	DAB2IP	0.159	0.616
26007	DAK	0.102	0.57
1630	DCC	0.121	0.546
117159	DCD	0.174	0.596
414301	DDI1	0.081	0.416
84301	DDI2	0.282	0.745
64794	DDX31	0.099	0.553
79039	DDX54	0.078	0.474
50514	2014-12-01	0.087	0.435
140596	DEFB104A	0.271	0.724
245908	DEFB105A	0.238	0.714
245909	DEFB106A	0.449	0.829
245911	DEFB108B	0.08	0.397
245935	DEFB122	0.099	0.433
245937	DEFB124	0.117	0.496
245938	DEFB125	0.187	0.604
140850	DEFB127	0.158	0.591
1673	DEFB4	0.12	0.522
1676	DFFA	0.099	0.549
25786	DGCR11	0.134	0.525
9993	DGCR2	0.166	0.633
8526	DGKE	0.072	0.418
1723	DHODH	0.14	0.587
10170	DHRS9	0.049	0.376
9785	DHX38	0.136	0.615
27292	DIMT1L	0.077	0.465
27185	DISC1	0.084	0.427
29786	DJ1033E15.1	0.49	0.844
84214	DKFZp434F142	0.138	0.577
400169	DKFZp451A211	0.149	0.577
401282	DKFZp451B082	0.262	0.744
285877	DKFZp564N2472	0.392	0.812
171582	DKFZp761H2121	0.227	0.699
374387	DKFZp779M0652	0.349	0.79
1755	DMBT1	0.508	0.861
1756	DMD	0.15	0.564
1764	DNAH1	0.102	0.5
196385	DNAH10	0.274	0.734
201625	DNAH12	0.142	0.607
10294	DNAJA2	0.262	0.736
54788	DNAJB12	0.072	0.466
165721	DNAJB8	0.208	0.676
27000	DNAJC2	0.081	0.442
134218	DNAJC21	0.206	0.66
85479	DNAJC5B	0.131	0.59
285126	DNAJC5G	0.331	0.771
373863	DND1	0.11	0.53
554175	DNM1P33	0.3	0.768
8447	DOC2B	0.154	0.579
83475	DOHH	0.346	0.796
57171	DOLPP1	0.369	0.806
1816	DRD5	0.565	0.869
4733	DRG1	0.382	0.811
1825	DSC3	0.261	0.722
56986	DTWD1	0.099	0.469
51207	DUSP13	0.181	0.663
1859	DYRK1A	0.669	0.883
8444	DYRK3	0.095	0.521
9718	ECE2	0.229	0.718
10913	EDAR	0.103	0.544
22979	EFR3B	0.141	0.597
79631	EFTUD1	0.227	0.729
79813	EHMT1	0.211	0.708
23741	EID1	0.187	0.648
84285	EIF1AD	0.176	0.663
10480	EIF3M	0.127	0.532
1977	EIF4E	0.119	0.537
10136	ELA3A	0.106	0.53
9844	ELMO1	0.102	0.48
255520	ELMOD2	0.22	0.713
83401	ELOVL3	0.115	0.488
60481	ELOVL5	0.17	0.662
129080	EMID1	0.172	0.65
57089	ENTPD7	0.129	0.599
284656	EPHA10	0.181	0.65
2044	EPHA5	0.071	0.406
58513	EPS15L1	0.102	0.556
55914	ERBB2IP	0.328	0.771
2071	ERCC3	0.072	0.384
2072	ERCC4	0.229	0.705
2077	ERF	0.095	0.509
161829	EXD1	0.081	0.404
60412	EXOC4	0.069	0.43
23233	EXOC6B	0.084	0.49
118460	EXOSC6	0.081	0.512
2158	F9	0.105	0.455
150864	FAM117B	0.141	0.557
25895	FAM119B	0.074	0.444
158293	FAM120AOS	0.117	0.542
84498	FAM120B	0.124	0.531
139285	FAM123B	0.141	0.558
205147	FAM123C	0.106	0.494
9715	FAM131B	0.099	0.467
51059	FAM135B	0.226	0.72
126567	FAM148C	0.597	0.868
54065	FAM165B	0.115	0.591
401565	FAM166A	0.142	0.564
165186	FAM179A	0.196	0.644
90050	FAM181A	0.091	0.459
201158	FAM18B2	0.204	0.683
116228	FAM36A	0.107	0.561
284221	FAM38B2	0.197	0.69
10447	FAM3C	0.073	0.419
85369	FAM40A	0.082	0.424
79567	FAM65A	0.073	0.469
149647	FAM71A	0.181	0.64
84691	FAM71F1	0.206	0.689
199870	FAM76A	0.073	0.436
151393	FAM82A1	0.113	0.542
55177	FAM82A2	0.099	0.535
157769	FAM91A1	0.134	0.591
57234	FAM91A2	0.059	0.323
283742	FAM98B	0.13	0.549
171482	FAM9A	0.129	0.547
171483	FAM9B	0.07	0.408
9855	FARP2	0.139	0.544
2193	FARSA	0.177	0.674
85302	FBF1	0.074	0.466
126433	FBXO27	0.152	0.614
81545	FBXO38	0.126	0.563
162517	FBXO39	0.148	0.587
93611	FBXO44	0.091	0.486
6468	FBXW4	0.428	0.786
2212	FCGR2A	0.241	0.693
115548	FCHO2	0.1	0.436
26291	FGF21	0.086	0.404
27006	FGF22	0.155	0.611
8074	FGF23	0.074	0.397
9982	FGFBP1	0.113	0.509
55277	FGGY	0.16	0.624
114827	FHAD1	0.201	0.685
51024	FIS1	0.158	0.648
161247	FIT1	0.097	0.444
23307	FKBP15	0.132	0.616
8468	FKBP6	0.074	0.422
59347	FKSG2	0.111	0.517
379034	FLJ10489	0.124	0.502
55150	FLJ10490	0.068	0.369
196707	FLJ12616	0.25	0.7
197319	FLJ12986	0.174	0.643
80188	FLJ13310	0.078	0.397
399876	FLJ13439	0.193	0.658
80089	FLJ14031	0.07	0.361
92080	FLJ14167	0.171	0.661
440867	FLJ16124	0.197	0.663
80099	FLJ21075	0.073	0.353
80121	FLJ23022	0.115	0.52
80126	FLJ23185	0.215	0.682
149373	FLJ30430	0.691	0.906
403150	FLJ31356	0.129	0.548
440119	FLJ31485	0.065	0.37
440584	FLJ32224	0.132	0.526
150596	FLJ32955	0.202	0.67
440074	FLJ33046	0.381	0.793
440952	FLJ33065	0.364	0.797
401172	FLJ33360	0.16	0.613
285150	FLJ33534	0.074	0.39
401106	FLJ34208	0.215	0.693
285754	FLJ37396	0.086	0.435
400618	FLJ37644	0.07	0.42
400643	FLJ38028	0.128	0.549
165057	FLJ39061	0.134	0.542
441355	FLJ39080	0.183	0.64
285352	FLJ39534	0.213	0.69
388685	FLJ39739	0.124	0.555
286023	FLJ40288	0.065	0.422
163742	FLJ40434	0.2	0.681
388182	FLJ42289	0.134	0.553
346547	FLJ42291	0.071	0.397
389012	FLJ42986	0.146	0.576
375096	FLJ44670	0.073	0.444
400926	FLJ90680	0.084	0.42
23769	FLRT1	0.099	0.477
342184	FMN1	0.122	0.574
388714	FMO6P	0.121	0.533
668	FOXL2	0.089	0.422
3344	FOXN2	0.185	0.632
1112	FOXN3	0.07	0.426
2356	FPGS	0.083	0.488
10023	FRAT1	0.065	0.404
83786	FRMD8	0.311	0.766
84443	FRMPD3	0.119	0.511
29999	FSCN3	0.313	0.767
23105	FSTL4	0.228	0.703
24140	FTSJ1	0.135	0.605
2524	FUT2	0.144	0.562
2527	FUT5	0.17	0.609
5349	FXYD3	0.079	0.453
8322	FZD4	0.052	0.367
10146	G3BP1	0.098	0.518
2538	G6PC	0.094	0.461
57818	G6PC2	0.119	0.546
2548	GAA	0.122	0.566
9568	GABBR2	0.125	0.52
2557	GABRA4	0.207	0.69
2558	GABRA5	0.12	0.563
2559	GABRA6	0.132	0.54
2570	GABRR2	0.18	0.653
8484	GALR3	0.476	0.847
54815	GATAD2A	0.082	0.471
57459	GATAD2B	0.17	0.603
25801	GCA	0.128	0.567
79571	GCC1	0.278	0.766
51301	GCNT4	0.16	0.599
2662	GDF10	0.103	0.467
79760	GEMIN7	0.208	0.693
81577	GFOD2	0.136	0.609
26088	GGA1	0.065	0.432
2691	GHRH	0.401	0.805
51738	GHRL	0.255	0.731
28964	GIT1	0.152	0.62
57369	GJD2	0.32	0.777
125111	GJD3	0.116	0.529
2712	GK2	0.13	0.541
200504	GKN2	0.854	0.928
112937	GLB1L3	0.102	0.492
2741	GLRA1	0.115	0.487
2765	GML	0.069	0.381
2775	GNAO1	0.366	0.794
2782	GNB1	0.159	0.608
10399	GNB2L1	0.195	0.646
2785	GNG3	0.229	0.704
2794	GNL1	0.183	0.663
79158	GNPTAB	0.206	0.708
2798	GNRHR	0.175	0.634
2811	GP1BA	0.665	0.896
10223	GPA33	0.162	0.6
54865	GPATCH4	0.092	0.516
2821	GPI	0.093	0.462
83550	GPR101	0.139	0.537
139378	GPR112	0.1	0.452
2835	GPR12	0.326	0.768
2838	GPR15	0.096	0.493
387509	GPR153	0.054	0.417
165829	GPR156	0.5	0.857
11318	GPR182	0.307	0.761
2844	GPR21	0.092	0.505
2850	GPR27	0.139	0.6
2830	GPR6	0.199	0.675
83873	GPR61	0.081	0.421
81491	GPR63	0.135	0.557
55507	GPRC5D	0.239	0.711
2880	GPX5	0.191	0.657
160622	GRASP	0.084	0.475
2894	GRID1	0.184	0.664
2905	GRIN2C	0.088	0.441
2906	GRIN2D	0.067	0.37
2916	GRM6	0.628	0.879
2917	GRM7	0.189	0.629
56169	GSDMC	0.419	0.827
2949	GSTM5	0.142	0.608
79712	GTDC1	0.182	0.647
2957	GTF2A1	0.741	0.911
2966	GTF2H2	0.076	0.442
149699	GTSF1L	0.12	0.544
341567	H1FNT	0.118	0.487
3029	HAGH	0.058	0.45
9421	HAND1	0.366	0.808
3043	HBB	0.128	0.505
3045	HBD	0.129	0.517
352961	HCG26	0.154	0.608
51020	HDDC2	0.253	0.719
3068	HDGF	0.149	0.604
154150	HDGFL1	0.378	0.798
23072	HECW1	0.222	0.709
8916	HERC3	0.102	0.475
64224	HERPUD2	0.212	0.668
84667	HES7	0.075	0.41
284004	HEXDC	0.098	0.484
3077	HFE	0.15	0.644
84439	HHIPL1	0.14	0.601
79802	HHIPL2	0.405	0.82
8335	HIST1H2AB	0.081	0.416
8970	HIST1H2BJ	0.109	0.473
3096	HIVEP1	0.087	0.42
9324	HMGN3	0.179	0.618
4670	HNRNPM	0.277	0.735
3203	HOXA6	0.083	0.508
3211	HOXB1	0.088	0.461
3215	HOXB5	0.1	0.489
3227	HOXC11	0.092	0.476
79803	HPS6	0.142	0.603
93668	HPYR1	0.47	0.84
55806	HR	0.105	0.51
54759	HSA251708	0.069	0.383
55566	HSAJ2425	0.076	0.378
3350	HTR1A	0.226	0.707
3351	HTR1B	0.134	0.568
3354	HTR1E	0.13	0.548
170572	HTR3C	0.377	0.797
3360	HTR4	0.137	0.586
29892	HUMBINDC	0.167	0.642
10075	HUWE1	0.441	0.817
3381	IBSP	0.079	0.427
130026	ICA1L	0.126	0.56
122509	IFI27L1	0.119	0.574
160492	IFLTD1	0.322	0.777
3483	IGFALS	0.185	0.652
3508	IGHMBP2	0.162	0.649
285313	IGSF10	0.107	0.452
3321	IGSF3	0.081	0.507
8517	IKBKG	0.093	0.521
3588	IL10RB	0.092	0.501
3596	IL13	0.08	0.469
29949	IL19	0.197	0.657
26525	IL1F5	0.096	0.495
27179	IL1F6	0.225	0.692
11141	IL1RAPL1	0.089	0.44
26280	IL1RAPL2	0.372	0.806
50604	IL20	0.321	0.769
282616	IL28A	0.11	0.495
282618	IL29	0.125	0.572
3568	IL5RA	0.104	0.429
3581	IL9R	0.582	0.88
50939	IMPG2	0.076	0.396
3626	INHBC	0.258	0.741
51763	INPP5K	0.111	0.503
3636	INPPL1	0.161	0.619
3645	INSRR	0.123	0.535
64768	IPPK	0.19	0.662
132141	IQCF1	0.155	0.628
8826	IQGAP1	0.04	0.341
126298	IRGQ	0.166	0.631
8471	IRS4	0.607	0.884
81875	ISG20L2	0.075	0.465
57611	ISLR2	0.091	0.445
51015	ISOC1	0.091	0.511
3698	ITIH2	0.143	0.604
3705	ITPK1	0.196	0.693
50618	ITSN2	0.638	0.887
3713	IVL	0.227	0.703
126306	JSRP1	0.094	0.515
3746	KCNC1	0.152	0.633
93107	KCNG4	0.083	0.498
27133	KCNH5	0.311	0.751
90134	KCNH7	0.077	0.444
3770	KCNJ14	0.139	0.61
3763	KCNJ6	0.093	0.454
54207	KCNK10	0.373	0.799
56659	KCNK13	0.078	0.391
83795	KCNK16	0.158	0.578
89822	KCNK17	0.242	0.708
3778	KCNMA1	0.087	0.42
3788	KCNS2	0.091	0.446
147040	KCTD11	0.069	0.424
130535	KCTD18	0.203	0.669
8242	KDM5C	0.093	0.522
11081	KERA	0.099	0.479
202559	KHDRBS2	0.159	0.634
9798	KIAA0174	0.157	0.613
283638	KIAA0284	0.096	0.516
9870	KIAA0317	0.144	0.595
9665	KIAA0430	0.258	0.719
57242	KIAA0509	0.101	0.467
9731	KIAA0562	0.073	0.411
23053	KIAA0913	0.263	0.732
23240	KIAA0922	0.076	0.44
23349	KIAA1045	0.183	0.631
55683	KIAA1310	0.106	0.549
57624	KIAA1486	0.21	0.658
57667	KIAA1546	0.092	0.45
80728	KIAA1688	0.163	0.651
80817	KIAA1712	0.155	0.586
80000	KIAA1772	0.12	0.572
84462	KIAA1786	0.075	0.369
90231	KIAA2013	0.269	0.738
55614	KIF16B	0.677	0.895
55083	KIF26B	0.122	0.546
3798	KIF5A	0.148	0.613
221458	KIF6	0.08	0.498
3801	KIFC3	0.074	0.406
90011	KIR3DX1	0.596	0.877
64837	KLC2	0.083	0.469
10661	KLF1	0.103	0.474
55175	KLHL11	0.116	0.574
23276	KLHL18	0.112	0.583
79786	KLHL36	0.086	0.463
43849	KLK12	0.072	0.415
26085	KLK13	0.173	0.657
5650	KLK7	0.091	0.453
11202	KLK8	0.292	0.75
79412	KREMEN2	0.078	0.45
3848	KRT1	0.163	0.578
3849	KRT2	0.202	0.665
147183	KRT25	0.181	0.637
8688	KRT37	0.156	0.604
3854	KRT6B	0.399	0.809
374454	KRT77	0.222	0.696
338785	KRT79	0.211	0.691
3888	KRT82	0.52	0.85
386678	KRTAP10-11	0.948	0.954
140258	KRTAP13-1	0.33	0.776
337970	KRTAP19-3	0.212	0.675
83897	KRTAP3-2	0.132	0.544
85291	KRTAP4-2	0.772	0.919
85290	KRTAP4-3	0.324	0.774
85289	KRTAP4-5	0.24	0.715
85288	KRTAP4-6	0.218	0.678
337878	KRTAP7-1	0.737	0.908
337879	KRTAP8-1	0.208	0.69
200185	KRTCAP2	0.283	0.751
8844	KSR1	0.115	0.545
204219	LASS3	0.338	0.785
26524	LATS2	0.083	0.438
353132	LCE1B	0.12	0.521
353135	LCE1E	0.524	0.854
138307	LCN8	0.166	0.636
3938	LCT	0.079	0.454
84247	LDOC1L	0.107	0.505
149018	LELP1	0.278	0.733
55891	LENEP	0.066	0.375
79165	LENG1	0.129	0.548
56891	LGALS14	0.301	0.774
203190	LGI3	0.229	0.721
375612	LHFPL3	0.07	0.365
8022	LHX3	0.42	0.829
23547	LILRA4	0.305	0.762
3982	LIM2	0.088	0.449
8994	LIMD1	0.351	0.792
79727	LIN28	0.135	0.547
3988	LIPA	0.083	0.46
79748	LMAN1L	0.107	0.506
113230	LOC113230	0.065	0.447
126661	LOC126661	0.074	0.427
127309	LOC127309	0.071	0.366
127841	LOC127841	0.164	0.627
130063	LOC130063	0.237	0.706
133874	LOC133874	0.413	0.816
134541	LOC134541	0.075	0.396
144742	LOC144742	0.059	0.358
144817	LOC144817	0.195	0.654
145842	LOC145842	0.053	0.383
145845	LOC145845	0.191	0.646
145899	LOC145899	0.209	0.679
145945	LOC145945	0.276	0.732
147004	LOC147004	0.478	0.84
147299	LOC147299	0.152	0.598
148709	LOC148709	0.179	0.623
148756	LOC148756	0.148	0.575
149684	LOC149684	0.142	0.598
150005	LOC150005	0.086	0.382
150051	LOC150051	0.119	0.505
150197	LOC150197	0.347	0.783
150837	LOC150837	0.248	0.734
151171	LOC151171	0.13	0.59
151174	LOC151174	0.192	0.66
151363	LOC151363	0.175	0.627
151658	LOC151658	0.097	0.467
152586	LOC152586	0.281	0.754
153811	LOC153811	0.675	0.897
158376	LOC158376	0.13	0.576
158434	LOC158434	0.12	0.515
201651	LOC201651	0.069	0.369
202051	LOC202051	0.162	0.644
221122	LOC221122	0.193	0.664
221140	LOC221140	0.255	0.736
221810	LOC221810	0.123	0.515
221946	LOC221946	0.375	0.8
222070	LOC222070	0.108	0.548
253805	LOC253805	0.112	0.469
253981	LOC253981	0.32	0.758
254128	LOC254128	0.069	0.424
255167	LOC255167	0.235	0.704
280665	LOC280665	0.46	0.828
282980	LOC282980	0.086	0.457
283033	LOC283033	0.123	0.531
283045	LOC283045	0.851	0.938
283089	LOC283089	0.197	0.674
283140	LOC283140	0.179	0.658
283214	LOC283214	0.143	0.553
283387	LOC283387	0.308	0.77
283403	LOC283403	0.132	0.534
283435	LOC283435	0.132	0.548
283482	LOC283482	0.163	0.609
283485	LOC283485	0.131	0.568
283585	LOC283585	0.181	0.635
283666	LOC283666	0.424	0.796
283854	LOC283854	0.065	0.356
283856	LOC283856	0.213	0.694
283859	LOC283859	0.116	0.521
283868	LOC283868	0.064	0.365
283904	LOC283904	0.128	0.558
284100	LOC284100	0.109	0.559
284296	LOC284296	0.099	0.524
284297	LOC284297	0.525	0.848
284385	LOC284385	0.146	0.623
284530	LOC284530	0.123	0.533
284551	LOC284551	0.108	0.559
284561	LOC284561	0.076	0.414
284632	LOC284632	0.085	0.44
284788	LOC284788	0.117	0.511
284798	LOC284798	0.096	0.464
284805	LOC284805	0.273	0.741
284898	LOC284898	0.346	0.785
284939	LOC284939	0.19	0.659
285178	LOC285178	0.069	0.414
285194	LOC285194	0.362	0.797
285205	LOC285205	0.537	0.853
285401	LOC285401	0.178	0.63
285441	LOC285441	0.086	0.422
285548	LOC285548	0.09	0.448
285620	LOC285620	0.083	0.479
285638	LOC285638	0.27	0.746
285735	LOC285735	0.135	0.541
285740	LOC285740	0.085	0.379
285766	LOC285766	0.239	0.709
286073	LOC286073	0.2	0.665
286135	LOC286135	0.089	0.426
286238	LOC286238	0.175	0.614
338579	LOC338579	0.38	0.81
338588	LOC338588	0.177	0.648
338694	LOC338694	0.089	0.472
338799	LOC338799	0.067	0.448
338963	LOC338963	0.166	0.631
339260	LOC339260	0.171	0.624
339274	LOC339274	0.389	0.801
339468	LOC339468	0.169	0.591
339505	LOC339505	0.548	0.856
339524	LOC339524	0.118	0.544
339988	LOC339988	0.095	0.469
340037	LOC340037	0.418	0.824
340074	LOC340074	0.1	0.474
340085	LOC340085	0.425	0.81
340107	LOC340107	0.105	0.494
340178	LOC340178	0.176	0.647
340239	LOC340239	0.172	0.621
340544	LOC340544	0.109	0.549
348817	LOC348817	0.101	0.495
349114	LOC349114	0.204	0.664
375010	LOC375010	0.066	0.458
386597	LOC386597	0.222	0.698
388129	LOC388129	0.178	0.652
388418	LOC388418	0.165	0.616
388456	LOC388456	0.142	0.554
388628	LOC388628	0.725	0.906
388630	LOC388630	0.096	0.468
388731	LOC388731	0.313	0.769
388906	LOC388906	0.14	0.601
388948	LOC388948	0.149	0.587
389162	LOC389162	0.145	0.555
389183	LOC389183	0.492	0.83
389199	LOC389199	0.448	0.823
389232	LOC389232	0.127	0.566
389641	LOC389641	0.209	0.698
399920	LOC399920	0.274	0.747
400456	LOC400456	0.065	0.392
400573	LOC400573	0.203	0.678
400575	LOC400575	0.12	0.489
400621	LOC400621	0.147	0.597
400623	LOC400623	0.066	0.345
400655	LOC400655	0.068	0.399
400680	LOC400680	0.098	0.488
400708	LOC400708	0.064	0.384
400763	LOC400763	0.346	0.781
400813	LOC400813	0.068	0.422
400920	LOC400920	0.122	0.524
400937	LOC400937	0.171	0.639
401053	LOC401053	0.247	0.718
401234	LOC401234	0.857	0.93
401312	LOC401312	0.136	0.579
401440	LOC401440	0.141	0.533
401442	LOC401442	0.086	0.414
401476	LOC401476	0.686	0.901
401500	LOC401500	0.204	0.668
401544	LOC401544	0.527	0.854
402779	LOC402779	0.15	0.589
440104	LOC440104	0.084	0.483
440110	LOC440110	0.107	0.499
440366	LOC440366	0.201	0.677
440384	LOC440384	0.108	0.471
440513	LOC440513	0.099	0.471
440536	LOC440536	0.088	0.512
440602	LOC440602	0.28	0.742
440691	LOC440691	0.104	0.489
440860	LOC440860	0.314	0.769
440986	LOC440986	0.114	0.493
440996	LOC440996	0.39	0.807
441004	LOC441004	0.09	0.477
441005	LOC441005	0.186	0.668
441046	LOC441046	0.403	0.796
441062	LOC441062	0.146	0.603
441104	LOC441104	0.093	0.469
441434	LOC441434	0.078	0.46
441476	LOC441476	0.085	0.508
441728	LOC441728	0.326	0.757
441778	LOC441778	0.078	0.412
442111	LOC442111	0.49	0.85
442408	LOC442408	0.085	0.461
442461	LOC442461	0.072	0.414
442498	LOC442498	0.242	0.72
51145	LOC51145	0.074	0.395
541473	LOC541473	0.932	0.944
57399	LOC57399	0.304	0.758
80054	LOC80054	0.228	0.712
90586	LOC90586	0.273	0.743
91149	LOC91149	0.21	0.68
91450	LOC91450	0.206	0.684
93432	LOC93432	0.206	0.691
79836	LONRF3	0.075	0.455
84171	LOXL4	0.11	0.492
57622	LRFN1	0.086	0.504
9860	LRIG2	0.077	0.437
90668	LRRC16B	0.253	0.734
474354	LRRC18	0.077	0.402
83450	LRRC48	0.14	0.61
440699	LRRC52	0.231	0.719
124801	LSM12	0.114	0.56
4047	LSS	0.182	0.685
84946	LTV1	0.096	0.471
338645	LUZP2	0.121	0.522
66004	LYNX1	0.157	0.649
388695	LYSMD1	0.125	0.538
131375	LYZL4	0.066	0.353
140733	MACROD2	0.198	0.677
4107	MAGEA8	0.104	0.467
4108	MAGEA9	0.071	0.4
57692	MAGEE1	0.091	0.484
139599	MAGEE2	0.333	0.785
64110	MAGEF1	0.152	0.6
4123	MAN2C1	0.174	0.655
4129	MAOB	0.287	0.748
10454	MAP3K7IP1	0.174	0.66
4135	MAP6	0.102	0.53
79649	MAP7D3	0.075	0.474
8785	MATN4	0.068	0.395
8932	MBD2	0.402	0.817
54799	MBTD1	0.134	0.516
4158	MC2R	0.205	0.673
4160	MC4R	0.073	0.396
4194	MDM4	0.085	0.405
259283	MDS2	0.528	0.866
51102	MECR	0.095	0.553
9282	MED14	0.129	0.565
51003	MED31	0.248	0.73
4225	MEP1B	0.091	0.472
55897	MESP1	0.109	0.524
145873	MESP2	0.151	0.618
79066	METT10D	0.192	0.655
29081	METTL5	0.061	0.402
25840	METTL7A	0.147	0.593
84744	MGC10701	0.07	0.402
84762	MGC10955	0.088	0.412
84821	MGC13168	0.092	0.446
84963	MGC15613	0.065	0.402
197003	MGC15885	0.23	0.709
85009	MGC16025	0.088	0.423
84849	MGC16142	0.217	0.683
84853	MGC16207	0.162	0.631
145815	MGC18216	0.092	0.483
414927	MGC34796	0.208	0.664
79151	MGC4278	0.107	0.512
440757	MGC44328	0.084	0.437
79024	MGC5590	0.091	0.437
10724	MGEA5	0.068	0.37
23295	MGRN1	0.209	0.669
11043	MID2	0.384	0.805
57708	MIER1	0.1	0.503
8569	MKNK1	0.087	0.455
54903	MKS1	0.443	0.832
58508	MLL3	0.082	0.465
2862	MLNR	0.066	0.341
22877	MLXIP	0.102	0.504
23417	MLYCD	0.157	0.609
4325	MMP16	0.137	0.568
64386	MMP25	0.159	0.622
4317	MMP8	0.176	0.624
4328	MMPL1	0.601	0.88
126308	MOBKL2A	0.117	0.566
148932	MOBKL2C	0.069	0.449
4336	MOBP	0.148	0.604
79906	MORN1	0.079	0.451
158747	MOSPD2	0.086	0.474
4356	MPP3	0.337	0.772
758	MPPED1	0.079	0.391
255027	MPV17L	0.614	0.88
259249	MRGPRX1	0.551	0.854
117196	MRGPRX4	0.458	0.838
84245	MRI1	0.116	0.515
84311	MRPL45	0.177	0.668
55168	MRPS18A	0.099	0.548
51023	MRPS18C	0.142	0.594
245802	MS4A6E	0.291	0.754
9112	MTA1	0.096	0.523
57504	MTA3	0.124	0.59
54545	MTMR12	0.161	0.622
55613	MTMR8	0.154	0.602
55149	MTPAP	0.076	0.389
10070	MUC11	0.094	0.41
4588	MUC6	0.165	0.612
4593	MUSK	0.157	0.586
4604	MYBPC1	0.073	0.393
4607	MYBPC3	0.073	0.403
4618	MYF6	0.281	0.744
22989	MYH15	0.23	0.72
4620	MYH2	0.317	0.778
4632	MYL1	0.137	0.546
93408	MYL10	0.541	0.855
58498	MYL7	0.096	0.423
4638	MYLK	0.245	0.704
91807	MYLK3	0.209	0.657
51168	MYO15A	0.181	0.638
4641	MYO1C	0.086	0.442
283446	MYO1H	0.081	0.43
4653	MYOC	0.602	0.876
84665	MYPN	0.138	0.557
84148	MYST1	0.129	0.586
51025	Magmas	0.284	0.756
112939	NACC1	0.111	0.565
57051	NAG18	0.238	0.71
339345	NANOS2	0.124	0.546
51594	NBAS	0.075	0.4
1463	NCAN	0.116	0.492
51517	NCKIPSD	0.065	0.398
4691	NCL	0.142	0.563
9436	NCR2	0.315	0.77
283932	NCRNA00095	0.08	0.453
205251	NCRNA00116	0.226	0.71
64579	NDST4	0.067	0.397
4705	NDUFA10	0.098	0.559
4698	NDUFA5	0.33	0.745
4713	NDUFB7	0.173	0.648
152110	NEK10	0.098	0.442
341676	NEK5	0.254	0.715
10825	NEU3	0.29	0.757
4760	NEUROD1	0.097	0.42
4761	NEUROD2	0.158	0.62
9054	NFS1	0.111	0.592
51335	NGRN	0.113	0.579
133308	NHEDC2	0.084	0.447
374354	NHLRC2	0.05	0.342
57224	NHSL1	0.092	0.468
152519	NIPAL1	0.222	0.697
57555	NLGN2	0.428	0.83
338322	NLRP10	0.239	0.688
199713	NLRP7	0.093	0.509
126205	NLRP8	0.455	0.835
338321	NLRP9	0.082	0.453
4829	NMBR	0.136	0.545
4826	NNAT	0.13	0.576
4839	NOP2	0.192	0.676
246734	NPCDR1	0.079	0.448
2649	NR6A1	0.07	0.394
56675	NRIP3	0.366	0.795
11270	NRM	0.145	0.601
25936	NSL1	0.074	0.417
63899	NSUN3	0.077	0.51
93034	NT5C1B	0.099	0.469
9423	NTN1	0.265	0.733
59277	NTN4	0.095	0.464
126147	NTN5	0.12	0.51
4916	NTRK3	0.113	0.535
256281	NUDT14	0.089	0.46
348995	NUP43	0.145	0.56
53371	NUP54	0.465	0.816
60506	NYX	0.148	0.58
10896	OCLM	0.078	0.413
4956	ODF1	0.135	0.55
9480	ONECUT2	0.123	0.547
93377	OPALIN	0.25	0.713
221391	OPN5	0.319	0.773
442191	OR14J1	0.225	0.695
8383	OR1A1	0.079	0.386
26188	OR1C1	0.274	0.748
4991	OR1D2	0.096	0.491
4992	OR1F1	0.327	0.779
8390	OR1G1	0.225	0.683
126370	OR1I1	0.623	0.887
26740	OR1J2	0.105	0.448
158131	OR1Q1	0.604	0.881
442184	OR2B3	0.176	0.607
26212	OR2B6	0.536	0.868
7932	OR2H2	0.329	0.79
26246	OR2L2	0.717	0.907
26245	OR2M4	0.301	0.745
56656	OR2S2	0.08	0.439
26692	OR2W1	0.098	0.446
8392	OR3A3	0.221	0.673
124538	OR4D2	0.119	0.514
79345	OR51B2	0.188	0.657
282763	OR51B5	0.106	0.478
390058	OR51B6	0.25	0.733
390063	OR51I1	0.573	0.869
390064	OR51I2	0.155	0.618
390059	OR51M1	0.124	0.556
23538	OR52A1	0.068	0.426
390066	OR52D1	0.176	0.614
10798	OR5I1	0.111	0.531
120065	OR5P2	0.248	0.706
81696	OR5V1	0.109	0.548
8590	OR6A2	0.361	0.801
26333	OR7A17	0.079	0.43
26664	OR7C1	0.184	0.657
26658	OR7C2	0.296	0.757
81137	OR7E104P	0.895	0.941
26493	OR8B8	0.119	0.497
283160	OR8D2	0.134	0.56
26494	OR8G1	0.083	0.42
80228	ORAI2	0.084	0.526
114879	OSBPL5	0.068	0.428
202459	OSTCL	0.096	0.452
23440	OTP	0.112	0.496
55611	OTUB1	0.108	0.571
5013	OTX1	0.087	0.443
165140	OXER1	0.208	0.684
5024	P2RX3	0.082	0.447
5030	P2RY4	0.271	0.732
11252	PACSIN2	0.109	0.546
23569	PADI4	0.07	0.366
8712	PAGE1	0.145	0.597
5062	PAK2	0.083	0.512
116337	PANX3	0.125	0.526
55486	PARL	0.178	0.653
399967	PATE2	0.085	0.459
5075	PAX1	0.071	0.397
5078	PAX4	0.157	0.587
5083	PAX9	0.112	0.533
5089	PBX2	0.07	0.459
27328	PCDH11X	0.077	0.376
56135	PCDHAC1	0.165	0.625
29930	PCDHB1	0.09	0.426
51585	PCF11	0.144	0.586
10336	PCGF3	0.118	0.543
115294	PCMTD1	0.109	0.485
22984	PDCD11	0.114	0.564
50940	PDE11A	0.105	0.502
5153	PDE1B	0.085	0.438
5143	PDE4C	0.229	0.706
79955	PDZD7	0.125	0.536
5179	PENK	0.156	0.59
168741	PER4	0.07	0.37
9409	PEX16	0.187	0.681
65061	PFTK2	0.118	0.529
161779	PGBD4	0.213	0.688
10404	PGCP	0.503	0.845
57115	PGLYRP4	0.223	0.703
5236	PGM1	0.077	0.425
5251	PHEX	0.11	0.509
5253	PHF2	0.258	0.728
84295	PHF6	0.072	0.457
23133	PHF8	0.385	0.801
90102	PHLDB2	0.123	0.491
5298	PI4KB	0.065	0.409
5277	PIGA	0.084	0.45
5281	PIGF	0.078	0.485
54872	PIGG	0.184	0.635
94005	PIGS	0.147	0.606
5289	PIK3C3	0.309	0.747
5303	PIN4	0.105	0.53
8396	PIP4K2B	0.295	0.765
200576	PIP5K3	0.171	0.635
55124	PIWIL2	0.069	0.354
9033	PKD2L1	0.056	0.365
9088	PKMYT1	0.282	0.763
30814	PLA2G2E	0.131	0.548
151056	PLB1	0.126	0.58
23236	PLCB1	0.254	0.693
5338	PLD2	0.172	0.628
57048	PLSCR3	0.192	0.666
51297	PLUNC	0.131	0.558
148811	PM20D1	0.126	0.562
5370	PMCHL2	0.342	0.78
5380	PMS2L2	0.175	0.647
23275	POFUT2	0.143	0.625
5428	POLG	0.076	0.419
353497	POLN	0.071	0.4
55718	POLR3E	0.115	0.56
51728	POLR3K	0.171	0.676
9883	POM121	0.342	0.791
51371	POMP	0.099	0.515
29954	POMT2	0.1	0.537
5458	POU4F2	0.185	0.656
89801	PPP1R3F	0.123	0.55
84687	PPP1R9B	0.134	0.595
5536	PPP5C	0.111	0.565
65122	PRAMEF2	0.122	0.513
5542	PRB1	0.259	0.718
56980	PRDM10	0.079	0.451
63978	PRDM14	0.104	0.493
10394	PRG3	0.157	0.618
53632	PRKAG3	0.178	0.65
5617	PRL	0.163	0.641
149830	PRNT	0.149	0.561
55378	PRO1843	0.126	0.544
150696	PROM2	0.123	0.555
5626	PROP1	0.24	0.709
283571	PROX2	0.065	0.396
8559	PRPF18	0.074	0.438
122183	PRR20	0.232	0.7
5644	PRSS1	0.093	0.419
10942	PRSS21	0.07	0.424
260429	PRSS33	0.292	0.739
55851	PSENEN	0.243	0.714
5675	PSG6	0.111	0.5
5710	PSMD4	0.192	0.641
5711	PSMD5	0.069	0.367
5713	PSMD7	0.155	0.616
113091	PTH2	0.272	0.741
29942	PURG	0.123	0.513
114825	PWWP2A	0.087	0.455
222659	PXT1	0.163	0.61
5831	PYCR1	0.073	0.499
90780	PYGO2	0.202	0.692
5858	PZP	0.152	0.595
23518	R3HDM1	0.117	0.532
22864	R3HDM2	0.542	0.863
140902	R3HDML	0.072	0.356
5872	RAB13	0.074	0.358
54734	RAB39	0.286	0.75
9545	RAB3D	0.128	0.572
5866	RAB3IL1	0.35	0.785
4218	RAB8A	0.228	0.702
10244	RABEPK	0.14	0.595
5885	RAD21	0.169	0.651
5894	RAF1	0.072	0.422
10743	RAI1	0.572	0.875
22913	RALY	0.144	0.625
5923	RASGRF1	0.187	0.683
159162	RBMY2FP	0.126	0.549
11317	RBPJL	0.068	0.384
23186	RCOR1	0.27	0.726
5957	RCVRN	0.074	0.395
343035	RD3	0.137	0.555
50700	RDH8	0.222	0.684
51308	REEP2	0.082	0.461
83998	REG4	0.091	0.471
285613	RELL2	0.099	0.551
85021	REPS1	0.228	0.679
5978	REST	0.322	0.775
448961	RFP2OS	0.132	0.543
57529	RGAG1	0.686	0.897
5995	RGR	0.14	0.56
6005	RHAG	0.193	0.654
162494	RHBDL3	0.154	0.579
6009	RHEB	0.195	0.702
85415	RHPN2	0.054	0.366
10530	RIG	0.086	0.446
54453	RIN2	0.121	0.489
7844	RNF103	0.411	0.816
165918	RNF168	0.136	0.569
56163	RNF17	0.097	0.46
81790	RNF170	0.235	0.724
149603	RNF187	0.075	0.469
79596	RNF219	0.303	0.751
79102	RNF26	0.154	0.645
80196	RNF34	0.11	0.48
80352	RNF39	0.372	0.799
9810	RNF40	0.124	0.591
6050	RNH1	0.634	0.877
57140	RNPEPL1	0.121	0.562
54763	ROPN1	0.166	0.608
149620	RP11-165H20.1	0.087	0.464
139629	RP11-167P23.2	0.571	0.87
54886	RP11-35N6.1	0.158	0.623
317716	RP11-49G10.8	0.689	0.898
6102	RP2	0.253	0.721
154089	RP4-662A9.2	0.463	0.841
80143	RP5-1000E10.4	0.11	0.522
6118	RPA2	0.065	0.386
22895	RPH3A	0.126	0.541
140801	RPL10L	0.177	0.639
399670	RPL13AP17	0.266	0.728
6152	RPL24	0.234	0.715
58490	RPRD1B	0.069	0.385
6233	RPS27A	0.419	0.789
6234	RPS28	0.236	0.666
113000	RPUSD1	0.107	0.567
10692	RRH	0.402	0.817
23076	RRP1B	0.182	0.651
6247	RS1	0.174	0.647
89970	RSPRY1	0.078	0.458
10313	RTN3	0.125	0.55
51289	RXFP3	0.119	0.501
113174	SAAL1	0.101	0.56
192683	SCAMP5	0.117	0.558
7356	SCGB1A1	0.112	0.512
4250	SCGB2A2	0.16	0.608
284402	SCGBL	0.236	0.697
51540	SCLY	0.206	0.694
6336	SCN10A	0.392	0.823
6331	SCN5A	0.363	0.786
6388	SDF2	0.137	0.601
9717	SEC14L5	0.202	0.69
10427	SEC24B	0.296	0.734
23480	SEC61G	0.136	0.571
10500	SEMA6C	0.134	0.542
989	2014-09-07	0.296	0.722
145264	SERPINA12	0.095	0.427
327657	SERPINA9	0.367	0.788
5273	SERPINB10	0.587	0.873
89778	SERPINB11	0.202	0.668
89777	SERPINB12	0.071	0.451
5275	SERPINB13	0.074	0.42
5272	SERPINB9	0.125	0.557
29946	SERTAD3	0.103	0.514
80854	SETD7	0.086	0.44
7536	SF1	0.455	0.829
84826	SFT2D3	0.087	0.507
84197	SGK196	0.193	0.68
259230	SGMS1	0.136	0.559
151648	SGOL1	0.287	0.75
25970	SH2B1	0.123	0.601
387694	SH2D4B	0.157	0.611
80851	SH3BP5L	0.089	0.457
152503	SH3D19	0.19	0.662
9644	SH3PXD2A	0.102	0.513
50944	SHANK1	0.129	0.547
23729	SHPK	0.112	0.532
134549	SHROOM1	0.086	0.434
25942	SIN3A	0.055	0.398
22933	SIRT2	0.108	0.539
6554	SLC10A1	0.193	0.656
284111	SLC13A5	0.37	0.804
6570	SLC18A1	0.128	0.509
6571	SLC18A2	0.155	0.618
9389	SLC22A14	0.108	0.559
25769	SLC24A2	0.34	0.779
80024	SLC24A6	0.152	0.628
83884	SLC25A2	0.108	0.499
29957	SLC25A24	0.339	0.775
1811	SLC26A3	0.086	0.397
64078	SLC28A3	0.102	0.524
391045	SLC2A3P2	0.435	0.825
7781	SLC30A3	0.068	0.421
10237	SLC35B1	0.131	0.614
9906	SLC35E2	0.126	0.51
84255	SLC37A3	0.134	0.553
91252	SLC39A13	0.127	0.613
29986	SLC39A2	0.209	0.688
30061	SLC40A1	0.113	0.491
113235	SLC46A1	0.081	0.475
6524	SLC5A2	0.401	0.803
6528	SLC5A5	0.07	0.431
388662	SLC6A17	0.221	0.707
6536	SLC6A9	0.077	0.443
84889	SLC7A3	0.144	0.569
10599	SLCO1B1	0.206	0.689
200172	SLFNL1	0.153	0.587
22865	SLITRK3	0.088	0.451
6601	SMARCC2	0.087	0.425
140771	SMCR5	0.085	0.428
140775	SMCR8	0.114	0.561
6607	SMN2	0.202	0.671
26952	SMR3A	0.595	0.855
11267	SNF8	0.137	0.61
26776	SNORA71B	0.14	0.549
54212	SNTG1	0.216	0.673
112574	SNX18	0.136	0.574
122809	SOCS4	0.12	0.55
402381	SOHLH1	0.083	0.422
6668	SP2	0.16	0.613
124912	SPACA3	0.08	0.406
6677	SPAM1	0.388	0.801
219938	SPATA19	0.093	0.442
145946	SPATA8	0.44	0.83
374768	SPEM1	0.418	0.822
80208	SPG11	0.366	0.794
169981	SPIN3	0.097	0.512
27290	SPINK4	0.091	0.45
404203	SPINK6	0.147	0.589
57119	SPINLW1	0.168	0.621
6699	SPRR1B	0.129	0.53
163778	SPRR4	0.294	0.757
6708	SPTA1	0.116	0.473
6710	SPTB	0.148	0.602
136853	SRCRB4D	0.2	0.674
6725	SRMS	0.149	0.582
6727	SRP14	0.067	0.388
6753	SSTR3	0.145	0.602
6487	ST3GAL3	0.233	0.722
55576	STAB2	0.113	0.522
56910	STARD7	0.193	0.671
9754	STARD8	0.09	0.448
6777	STAT5B	0.278	0.743
6779	STATH	0.108	0.513
246744	STH	0.163	0.643
50861	STMN3	0.102	0.496
29966	STRN3	0.283	0.743
6814	STXBP3	0.358	0.769
27284	SULT1B1	0.412	0.82
6829	SUPT5H	0.147	0.596
6832	SUPV3L1	0.098	0.464
6838	SURF6	0.092	0.509
440423	SUZ12P	0.178	0.602
22987	SV2C	0.174	0.609
6847	SYCP1	0.07	0.379
6853	SYN1	0.056	0.379
6854	SYN2	0.119	0.527
132204	SYNPR	0.157	0.628
83849	SYT15	0.604	0.878
6860	SYT4	0.149	0.59
84447	SYVN1	0.185	0.669
9287	TAAR2	0.3	0.759
6869	TACR1	0.089	0.414
10474	TADA3L	0.102	0.546
6881	TAF10	0.202	0.7
6873	TAF2	0.065	0.384
6892	TAPBP	0.137	0.606
80834	TAS1R2	0.179	0.635
50834	TAS2R1	0.372	0.796
50833	TAS2R16	0.644	0.888
259285	TAS2R39	0.505	0.848
50835	TAS2R9	0.099	0.482
6898	TAT	0.067	0.366
161514	TBC1D21	0.485	0.848
23061	TBC1D9B	0.19	0.675
6902	TBCA	0.082	0.47
29110	TBK1	0.177	0.665
90665	TBL1Y	0.12	0.515
10716	TBR1	0.183	0.615
347853	TBX10	0.286	0.746
6911	TBX6	0.276	0.758
8557	TCAP	0.115	0.531
6923	TCEB2	0.071	0.452
162699	TCEB3C	0.072	0.387
256536	TCERG1L	0.089	0.452
202500	TCTE1	0.174	0.638
54513	TDRD4	0.121	0.51
7014	TERF2	0.181	0.678
10420	TESK2	0.163	0.624
339488	TFAP2E	0.168	0.626
64216	TFB2M	0.147	0.574
7024	TFCP2	0.084	0.499
7031	TFF1	0.575	0.87
7046	TGFBR1	0.233	0.706
7053	TGM3	0.089	0.47
7047	TGM4	0.14	0.594
9333	TGM5	0.209	0.677
168451	THAP5	0.085	0.453
7066	THPO	0.091	0.457
26521	TIMM8B	0.113	0.566
26520	TIMM9	0.099	0.514
93643	TJAP1	0.145	0.553
84076	TKTL2	0.07	0.392
3195	TLX1	0.069	0.385
79905	TMC7	0.191	0.659
51014	TMED7	0.156	0.628
283578	TMED8	0.158	0.609
284186	TMEM105	0.162	0.604
144404	TMEM120B	0.075	0.44
441151	TMEM151B	0.176	0.663
54929	TMEM161A	0.138	0.602
55858	TMEM165	0.071	0.444
84286	TMEM175	0.121	0.573
57583	TMEM181	0.106	0.513
255919	TMEM188	0.094	0.506
147007	TMEM199	0.113	0.593
219854	TMEM218	0.137	0.575
203562	TMEM31	0.105	0.464
339456	TMEM52	0.201	0.682
55362	TMEM63B	0.152	0.615
58986	TMEM8	0.108	0.575
162461	TMEM92	0.077	0.442
339168	TMEM95	0.172	0.63
259236	TMIE	0.116	0.502
132724	TMPRSS11B	0.067	0.375
283471	TMPRSS12	0.267	0.736
160418	TMTC3	0.066	0.378
7124	TNF	0.227	0.71
7126	TNFAIP1	0.108	0.521
23495	TNFRSF13B	0.229	0.705
8995	TNFSF18	0.082	0.433
8744	TNFSF9	0.099	0.478
7143	TNR	0.454	0.83
84629	TNRC18	0.228	0.721
23112	TNRC6B	0.133	0.525
64759	TNS3	0.332	0.764
10043	TOM1	0.095	0.529
163590	TOR1AIP2	0.172	0.648
94241	TP53INP1	0.083	0.479
24150	TP53TG3	0.075	0.412
27296	TP53TG5	0.841	0.932
122664	TPPP2	0.113	0.473
7178	TPT1	0.131	0.526
285852	TREML4	0.338	0.765
54765	TRIM44	0.146	0.586
80128	TRIM46	0.109	0.552
85363	TRIM5	0.105	0.513
391712	TRIM61	0.07	0.375
81603	TRIM8	0.059	0.41
115708	TRMT61A	0.408	0.834
162514	TRPV3	0.178	0.663
56302	TRPV5	0.116	0.537
136541	TRYX3	0.106	0.542
7248	TSC1	0.163	0.636
7252	TSHB	0.23	0.709
60385	TSKS	0.268	0.741
29122	TSP50	0.125	0.564
26526	TSPAN16	0.129	0.528
84630	TTBK1	0.068	0.407
79573	TTC13	0.168	0.638
23331	TTC28	0.18	0.642
22996	TTC39A	0.126	0.549
115669	TTC6	0.228	0.711
254173	TTLL10	0.106	0.491
9654	TTLL4	0.097	0.516
246119	TTTY10	0.077	0.403
83867	TTTY12	0.124	0.582
83868	TTTY13	0.118	0.495
84673	TTTY8	0.233	0.705
83864	TTTY9A	0.098	0.478
80727	TTYH3	0.099	0.523
81027	TUBB1	0.07	0.391
10844	TUBGCP2	0.138	0.607
64852	TUT1	0.397	0.815
347736	TXNDC6	0.735	0.907
255220	TXNDC8	0.45	0.823
54957	TXNL4B	0.19	0.686
7317	UBA1	0.151	0.644
7320	UBE2B	0.092	0.471
7321	UBE2D1	0.131	0.6
56061	UBFD1	0.099	0.558
197131	UBR1	0.117	0.534
80019	UBTD1	0.075	0.47
137886	UBXN2B	0.196	0.668
221044	UCMA	0.345	0.789
114131	UCN3	0.08	0.447
55898	UNC45A	0.183	0.675
85451	UNK	0.135	0.561
283314	UNQ2963	0.302	0.763
203074	UNQ9391	0.361	0.79
65110	UPF3A	0.086	0.41
81605	URM1	0.062	0.433
10869	USP19	0.233	0.71
57663	USP29	0.172	0.638
10813	UTP14A	0.104	0.529
2837	UTS2R	0.166	0.642
79805	VASH2	0.107	0.523
7428	VHL	0.27	0.736
5212	VIT	0.103	0.474
317701	VN1R2	0.076	0.396
29802	VPREB3	0.097	0.494
55823	VPS11	0.088	0.451
11311	VPS45	0.247	0.722
81554	WBSCR16	0.168	0.647
114049	WBSCR22	0.414	0.82
26094	WDR21A	0.095	0.512
134430	WDR36	0.056	0.375
284403	WDR62	0.224	0.695
128025	WDR64	0.379	0.804
55100	WDR70	0.107	0.497
83889	WDR87	0.128	0.541
259239	WFDC11	0.107	0.483
259240	WFDC9	0.241	0.718
84305	WIBG	0.112	0.575
7478	WNT8A	0.094	0.523
11060	WWP2	0.137	0.608
9502	XAGE2	0.166	0.649
7517	XRCC3	0.119	0.536
64131	XYLT1	0.126	0.517
64132	XYLT2	0.084	0.425
404281	YY2	0.137	0.607
326340	ZAR1	0.358	0.799
9889	ZBED4	0.081	0.465
57621	ZBTB2	0.132	0.541
127557	ZBTB8	0.076	0.431
124245	ZC3H18	0.08	0.477
51530	ZC3HC1	0.234	0.7
170261	ZCCHC12	0.388	0.803
203430	ZCCHC5	0.277	0.741
54503	ZDHHC13	0.111	0.518
55734	ZFP64	0.246	0.737
53349	ZFYVE1	0.164	0.651
64145	ZFYVE20	0.083	0.453
23619	ZIM2	0.377	0.785
23660	ZKSCAN5	0.096	0.545
169841	ZNF169	0.497	0.848
7567	ZNF19	0.123	0.571
7549	ZNF2	0.248	0.725
8187	ZNF239	0.102	0.474
9422	ZNF264	0.104	0.449
11179	ZNF277	0.08	0.437
129025	ZNF280A	0.66	0.896
342909	ZNF284	0.08	0.385
162979	ZNF296	0.093	0.447
388569	ZNF324B	0.124	0.5
284695	ZNF326	0.113	0.505
84449	ZNF333	0.249	0.724
22830	ZNF409	0.212	0.695
147686	ZNF418	0.162	0.614
155054	ZNF425	0.215	0.683
55311	ZNF444	0.1	0.512
84838	ZNF496	0.087	0.489
221785	ZNF498	0.22	0.698
22847	ZNF507	0.182	0.653
57473	ZNF512B	0.072	0.413
9745	ZNF536	0.307	0.769
27300	ZNF544	0.132	0.581
162972	ZNF550	0.133	0.593
163050	ZNF564	0.411	0.815
147948	ZNF582	0.104	0.513
147949	ZNF583	0.222	0.706
89887	ZNF628	0.08	0.438
121274	ZNF641	0.084	0.462
158506	ZNF645	0.153	0.625
65251	ZNF649	0.072	0.403
144348	ZNF664	0.509	0.854
257101	ZNF683	0.068	0.409
90874	ZNF697	0.085	0.526
7621	ZNF70	0.082	0.426
440077	ZNF705A	0.129	0.596
286075	ZNF707	0.177	0.637
374655	ZNF710	0.184	0.64
155061	ZNF746	0.233	0.713
54989	ZNF770	0.124	0.522
136051	ZNF786	0.17	0.619
7554	ZNF8	0.238	0.727
388558	ZNF808	0.219	0.677
283933	ZNF843	0.211	0.701
342892	ZNF850P	0.083	0.443
30834	ZNRD1	0.098	0.48
148066	ZNRF4	0.168	0.636
57829	ZP4	0.151	0.608
11055	ZPBP	0.161	0.604
284312	ZSCAN1	0.134	0.576
79149	ZSCAN5A	0.096	0.486
9183	ZW10	0.163	0.639
158586	ZXDB	0.158	0.601
144776	hCG_2038428	0.244	0.726
387590	psiTPTE22	0.827	0.929
286009	tcag7.929	0.265	0.719
--- 02_magenta ---
Entrez	Symbol	Scaled connectivity	kME
225	ABCD2	0.104	0.435
10006	ABI1	0.157	0.587
51225	ABI3	0.149	0.541
9744	ACAP1	0.607	0.849
53	ACP2	0.19	0.618
51703	ACSL5	0.309	0.718
57413	AD026	0.149	0.501
10863	ADAM28	0.209	0.597
11086	ADAM29	0.188	0.452
55803	ADAP2	0.274	0.708
113	ADCY7	0.247	0.693
140	ADORA3	0.173	0.537
83440	ADPGK	0.115	0.509
157	ADRBK2	0.212	0.649
116986	AGAP2	0.076	0.455
199	AIF1	0.66	0.89
9447	AIM2	0.377	0.774
80709	AKNA	0.7	0.874
240	ALOX5	0.137	0.58
80216	ALPK1	0.073	0.423
120425	AMICA1	0.344	0.743
270	AMPD1	0.146	0.536
118932	ANKRD22	0.397	0.78
84250	ANKRD32	0.228	0.552
91526	ANKRD44	0.38	0.753
54851	ANKRD49	0.083	0.4
313	AOAH	0.149	0.576
162	AP1B1	0.129	0.523
11276	AP1GBP1	0.065	0.375
55911	APOB48R	0.163	0.545
27350	APOBEC3C	0.13	0.56
200316	APOBEC3F	0.106	0.488
60489	APOBEC3G	0.236	0.647
341	APOC1	0.083	0.428
344	APOC2	0.232	0.632
80833	APOL3	0.149	0.56
80830	APOL6	0.2	0.59
116984	ARAP2	0.21	0.59
55843	ARHGAP15	0.331	0.756
9938	ARHGAP25	0.246	0.667
257106	ARHGAP30	0.858	0.93
393	ARHGAP4	0.331	0.754
64333	ARHGAP9	0.915	0.935
9138	ARHGEF1	0.18	0.587
9459	ARHGEF6	0.137	0.551
10865	ARID5A	0.138	0.549
115761	ARL11	0.211	0.645
10109	ARPC2	0.202	0.655
10094	ARPC3	0.106	0.557
10092	ARPC5	0.052	0.389
409	ARRB2	0.243	0.662
51676	ASB2	0.326	0.709
430	ASCL2	0.252	0.65
80063	ATF7IP2	0.098	0.422
64422	ATG3	0.101	0.492
489	ATP2A3	0.194	0.571
6310	ATXN1	0.073	0.336
567	B2M	0.081	0.338
8705	B3GALT4	0.065	0.373
10538	BATF	0.403	0.784
116071	BATF2	0.147	0.497
64919	BCL11B	0.559	0.792
389206	BEND4	0.146	0.476
51411	BIN2	0.446	0.818
640	BLK	0.114	0.434
282991	BLOC1S2	0.05	0.373
90427	BMF	0.176	0.567
55589	BMP2K	0.209	0.658
286076	BREA2	0.149	0.492
84446	BRSK1	0.095	0.467
695	BTK	0.226	0.669
151888	BTLA	0.324	0.735
10385	BTN2A2	0.249	0.633
11119	BTN3A1	0.18	0.535
11118	BTN3A2	0.256	0.613
10384	BTN3A3	0.372	0.714
9184	BUB3	0.077	0.431
26148	C10orf12	0.088	0.431
170371	C10orf128	0.081	0.409
56935	C11orf75	0.102	0.43
57102	C12orf4	0.149	0.588
80183	C13orf18	0.286	0.754
145508	C14orf145	0.256	0.661
145225	C14orf83	0.16	0.533
283897	C16orf54	0.686	0.86
284029	C17orf44	0.164	0.541
124944	C17orf49	0.159	0.601
284021	C17orf60	0.331	0.74
79415	C17orf62	0.177	0.617
712	C1QA	0.601	0.874
713	C1QB	0.638	0.889
714	C1QC	0.381	0.757
128346	C1orf162	0.368	0.773
54530	C1orf218	0.146	0.523
339541	C1orf228	0.087	0.423
9473	C1orf38	0.319	0.734
113802	C1orf59	0.207	0.619
126731	C1orf96	0.145	0.605
717	C2	0.133	0.538
54149	C21orf91	0.077	0.365
200298	C22orf37	0.102	0.412
130951	C2orf65	0.093	0.399
718	C3	0.12	0.51
719	C3AR1	0.457	0.817
285237	C3orf38	0.092	0.462
728	C5AR1	0.078	0.385
140947	C5orf20	0.259	0.63
115004	C6orf150	0.075	0.361
80129	C6orf97	0.116	0.509
286257	C9orf142	0.079	0.442
814	CAMK4	0.097	0.434
10487	CAP1	0.176	0.636
832	CAPZB	0.171	0.6
114769	CARD16	0.363	0.783
57082	CASC5	0.068	0.405
834	CASP1	0.42	0.803
836	CASP3	0.179	0.615
57091	CASS4	0.138	0.485
863	CBFA2T3	0.065	0.37
868	CBLB	0.196	0.542
285025	CCDC141	0.154	0.432
26112	CCDC69	0.365	0.756
283234	CCDC88B	0.218	0.6
440193	CCDC88C	0.249	0.623
6361	CCL17	0.095	0.409
6367	CCL22	0.066	0.34
6352	CCL5	0.667	0.828
83605	CCM2	0.11	0.522
1230	CCR1	0.293	0.747
1231	CCR2	0.28	0.689
1234	CCR5	0.854	0.877
1236	CCR7	0.248	0.656
929	CD14	0.227	0.637
9332	CD163	0.137	0.509
4064	CD180	0.279	0.723
914	CD2	1	0.904
131450	CD200R1	0.256	0.634
10666	CD226	0.289	0.688
51744	CD244	0.214	0.584
919	CD247	0.74	0.867
939	CD27	0.798	0.862
940	CD28	0.293	0.726
11314	CD300A	0.288	0.729
146722	CD300LF	0.479	0.842
945	CD33	0.238	0.674
951	CD37	0.66	0.881
915	CD3D	0.958	0.892
916	CD3E	0.715	0.863
917	CD3G	0.39	0.703
920	CD4	0.391	0.797
959	CD40LG	0.081	0.38
961	CD47	0.12	0.53
962	CD48	0.758	0.887
921	CD5	0.323	0.729
1043	CD52	0.411	0.775
963	CD53	0.49	0.829
923	CD6	0.28	0.68
969	CD69	0.348	0.739
971	CD72	0.478	0.805
972	CD74	0.165	0.544
941	CD80	0.226	0.678
8832	CD84	0.203	0.599
942	CD86	0.486	0.847
925	CD8A	0.658	0.788
926	CD8B	0.541	0.765
10225	CD96	0.475	0.774
976	CD97	0.213	0.659
90273	CEACAM21	0.208	0.636
1050	CEBPA	0.276	0.685
51816	CECR1	0.233	0.655
27439	CECR6	0.097	0.432
11064	CEP110	0.271	0.651
9662	CEP135	0.087	0.443
375298	CERKL	0.276	0.626
1675	CFD	0.092	0.408
50515	CHST11	0.193	0.665
55501	CHST12	0.112	0.455
4261	CIITA	0.192	0.569
160364	CLEC12A	0.266	0.635
29121	CLEC2D	0.316	0.695
50856	CLEC4A	0.347	0.765
64581	CLEC7A	0.219	0.627
160365	CLECL1	0.331	0.744
1193	CLIC2	0.151	0.565
1240	CMKLR1	0.196	0.623
112616	CMTM7	0.139	0.541
1265	CNN2	0.088	0.491
10695	CNPY3	0.161	0.617
11151	CORO1A	0.876	0.926
79585	CORO7	0.201	0.642
23406	COTL1	0.297	0.74
57699	CPNE5	0.04	0.31
1380	CR2	0.093	0.414
79174	CRELD2	0.098	0.489
51379	CRLF3	0.366	0.785
56253	CRTAM	0.687	0.835
1414	CRYBB1	0.158	0.51
1436	CSF1R	0.379	0.768
1438	CSF2RA	0.266	0.699
1439	CSF2RB	0.279	0.724
1445	CSK	0.199	0.637
8530	CST7	0.615	0.784
1475	CSTA	0.228	0.706
1493	CTLA4	0.574	0.826
1506	CTRL	0.092	0.381
1508	CTSB	0.082	0.416
1520	CTSS	0.584	0.869
1521	CTSW	0.347	0.686
1522	CTSZ	0.159	0.539
10659	CUGBP2	0.285	0.703
3627	CXCL10	0.501	0.797
6373	CXCL11	0.448	0.769
4283	CXCL9	0.632	0.839
2833	CXCR3	0.467	0.781
643	CXCR5	0.084	0.399
10663	CXCR6	0.504	0.791
51167	CYB5R4	0.119	0.508
1536	CYBB	0.402	0.787
23191	CYFIP1	0.081	0.389
1540	CYLD	0.11	0.538
10800	CYSLTR1	0.098	0.438
9267	CYTH1	0.231	0.666
27128	CYTH4	0.28	0.731
9595	CYTIP	0.421	0.81
27071	DAPP1	0.438	0.809
1633	DCK	0.177	0.621
167227	DCP2	0.09	0.44
10212	DDX39	0.07	0.413
50619	DEF6	0.675	0.881
79958	DENND1C	0.104	0.399
79961	DENND2D	0.236	0.623
22898	DENND3	0.066	0.365
1606	DGKA	0.389	0.767
79132	DHX58	0.077	0.404
23312	DMXL2	0.183	0.602
1786	DNMT1	0.275	0.748
55619	DOCK10	0.404	0.806
1794	DOCK2	0.334	0.737
81704	DOCK8	0.171	0.511
1796	DOK1	0.129	0.586
9046	DOK2	0.321	0.756
79930	DOK3	0.242	0.683
64174	DPEP2	0.183	0.562
1806	DPYD	0.217	0.693
29940	DSE	0.18	0.656
11221	DUSP10	0.214	0.614
1844	DUSP2	0.501	0.76
56940	DUSP22	0.133	0.512
285193	DUSP28	0.063	0.369
1846	DUSP4	0.161	0.529
1870	E2F2	0.144	0.554
10148	EBI3	0.254	0.675
81552	ECOP	0.098	0.479
9695	EDEM1	0.093	0.499
79180	EFHD2	0.285	0.721
254102	EHBP1L1	0.145	0.566
10938	EHD1	0.102	0.446
84034	EMILIN2	0.048	0.401
2015	EMR1	0.106	0.484
8320	EOMES	0.534	0.75
2037	EPB41L2	0.133	0.529
57471	ERMN	0.286	0.688
2081	ERN1	0.062	0.443
51513	ETV7	0.165	0.491
2123	EVI2A	0.458	0.838
2124	EVI2B	0.804	0.917
5393	EXOSC9	0.14	0.532
2162	F13A1	0.054	0.337
9214	FAIM3	0.474	0.798
283991	FAM100B	0.067	0.409
54491	FAM105A	0.154	0.512
90268	FAM105B	0.076	0.397
91523	FAM113B	0.339	0.771
89853	FAM125B	0.078	0.408
348378	FAM159A	0.14	0.485
441168	FAM26F	0.552	0.839
81553	FAM49A	0.105	0.523
51571	FAM49B	0.361	0.793
91775	FAM55C	0.078	0.397
286336	FAM78A	0.43	0.807
356	FASLG	0.488	0.763
286151	FBXO43	0.061	0.364
26270	FBXO6	0.113	0.528
55294	FBXW7	0.103	0.496
2207	FCER1G	0.493	0.819
2208	FCER2	0.084	0.361
2209	FCGR1A	0.444	0.823
2213	FCGR2B	0.11	0.484
9103	FCGR2C	0.079	0.419
2215	FCGR3B	0.217	0.633
9873	FCHSD2	0.084	0.445
115350	FCRL1	0.14	0.471
79368	FCRL2	0.061	0.38
115352	FCRL3	0.405	0.711
84824	FCRLA	0.125	0.495
83706	FERMT3	0.421	0.817
2242	FES	0.109	0.513
221472	FGD2	0.128	0.504
89846	FGD3	0.417	0.802
10875	FGL2	0.472	0.811
2268	FGR	0.131	0.508
388439	FLJ12120	0.253	0.578
79899	FLJ14213	0.357	0.739
401124	FLJ16686	0.131	0.435
80193	FLJ21394	0.198	0.566
147699	FLJ40125	0.091	0.409
2323	FLT3LG	0.216	0.655
752	FMNL1	0.345	0.777
23048	FNBP1	0.377	0.757
2350	FOLR2	0.08	0.418
2359	FPR3	0.219	0.637
[truncated: 35,373 more rows]

## Sheet: Gastric cancer
=== 75_Gastric_GSE15459_U133Plus_200_Germany ===
--- 01_turquoise ---
Entrez	Symbol	Scaled connectivity	kME
2	A2M	0.198	0.667
80755	AARSD1	0.201	0.611
10157	AASS	0.1	0.517
10351	ABCA8	0.16	0.634
10060	ABCC9	0.337	0.81
79575	ABHD8	0.088	0.42
10152	ABI2	0.17	0.643
25890	ABI3BP	0.261	0.749
25	ABL1	0.346	0.805
84129	ACAD11	0.119	0.541
41	ACCN2	0.102	0.431
10965	ACOT2	0.335	0.802
8309	ACOX2	0.171	0.635
58	ACTA1	0.117	0.388
59	ACTA2	0.147	0.496
70	ACTC1	0.159	0.516
72	ACTG2	0.413	0.804
87	ACTN1	0.575	0.857
88	ACTN2	0.176	0.531
55860	ACTR10	0.115	0.51
90	ACVR1	0.084	0.411
98	ACYP2	0.076	0.411
8745	ADAM23	0.165	0.629
11095	ADAMTS8	0.245	0.709
57188	ADAMTSL3	0.249	0.751
104	ADARB1	0.139	0.609
108	ADCY2	0.104	0.413
111	ADCY5	0.471	0.844
115	ADCY9	0.165	0.517
116	ADCYAP1	0.124	0.524
117	ADCYAP1R1	0.101	0.473
118	ADD1	0.233	0.716
128	ADH5	0.509	0.887
137872	ADHFE1	0.153	0.599
141	ADPRH	0.101	0.513
154	ADRB2	0.101	0.497
155	ADRB3	0.192	0.607
60312	AFAP1	0.128	0.557
3899	AFF3	0.076	0.452
116987	AGAP1	0.176	0.522
178	AGL	0.155	0.54
185	AGTR1	0.519	0.878
186	AGTR2	0.101	0.412
27245	AHDC1	0.099	0.5
79026	AHNAK	0.146	0.565
113146	AHNAK2	0.191	0.616
64853	AIDA	0.271	0.773
50808	AK3	0.081	0.392
26289	AK5	0.135	0.543
11215	AKAP11	0.085	0.365
9590	AKAP12	0.348	0.817
11217	AKAP2	0.307	0.765
9472	AKAP6	0.109	0.429
10000	AKT3	0.419	0.852
219	ALDH1B1	0.398	0.788
54890	ALKBH5	0.117	0.494
115701	ALPK2	0.094	0.386
57538	ALPK3	0.122	0.426
79800	ALS2CR8	0.154	0.599
57463	AMIGO1	0.215	0.668
196394	AMN1	0.076	0.402
154810	AMOTL1	0.527	0.877
273	AMPH	0.09	0.512
51321	AMZ2	0.086	0.456
25847	ANAPC13	0.084	0.385
284	ANGPT1	0.175	0.681
9068	ANGPTL1	0.639	0.895
23452	ANGPTL2	0.315	0.782
10218	ANGPTL7	0.217	0.668
287	ANK2	0.418	0.85
348094	ANKDD1A	0.104	0.529
51479	ANKFY1	0.091	0.432
23253	ANKRD12	0.092	0.424
147463	ANKRD29	0.111	0.457
284615	ANKRD34A	0.103	0.418
148741	ANKRD35	0.418	0.857
91369	ANKRD40	0.099	0.398
57182	ANKRD50	0.232	0.744
22881	ANKRD6	0.099	0.494
23294	ANKS1A	0.508	0.854
56899	ANKS1B	0.194	0.685
203859	ANO5	0.227	0.674
196527	ANO6	0.217	0.717
118429	ANTXR2	0.403	0.832
309	ANXA6	0.355	0.813
8639	AOC3	0.584	0.896
8905	AP1S2	0.803	0.945
1173	AP2M1	0.126	0.559
11154	AP4S1	0.219	0.675
322	APBB1	0.216	0.724
324	APC	0.155	0.59
347	APOD	0.141	0.558
10513	APPBP2	0.112	0.55
358	AQP1	0.196	0.681
367	AR	0.106	0.572
79658	ARHGAP10	0.37	0.805
57569	ARHGAP20	0.189	0.688
83478	ARHGAP24	0.147	0.565
395	ARHGAP6	0.079	0.35
9828	ARHGEF17	0.282	0.77
50649	ARHGEF4	0.161	0.585
23229	ARHGEF9	0.083	0.479
5926	ARID4A	0.173	0.625
25820	ARIH1	0.148	0.568
402	ARL2	0.161	0.569
23568	ARL2BP	0.123	0.554
379	ARL4D	0.279	0.742
10550	ARL6IP5	0.161	0.634
55130	ARMC4	0.089	0.44
80210	ARMC9	0.123	0.441
51309	ARMCX1	0.68	0.933
9823	ARMCX2	0.324	0.821
51566	ARMCX3	0.159	0.606
158947	ARMCX4	0.228	0.716
405	ARNT	0.099	0.502
10776	ARPP-19	0.113	0.469
57561	ARRDC3	0.11	0.537
91947	ARRDC4	0.171	0.582
411	ARSB	0.083	0.468
79827	ASAM	0.395	0.842
51665	ASB1	0.315	0.803
51676	ASB2	0.719	0.892
140458	ASB5	0.256	0.667
55870	ASH1L	0.084	0.377
8623	ASMTL	0.105	0.512
54529	ASNSD1	0.111	0.457
54829	ASPN	0.27	0.74
84896	ATAD1	0.086	0.392
51062	ATL1	0.359	0.831
64225	ATL2	0.233	0.656
25923	ATL3	0.084	0.389
477	ATP1A2	0.497	0.862
482	ATP1B2	0.1	0.503
493	ATP2B4	0.801	0.92
522	ATP5J	0.337	0.812
57198	ATP8B2	0.266	0.764
546	ATRX	0.228	0.73
6310	ATXN1	0.19	0.668
6311	ATXN2	0.081	0.353
558	AXL	0.184	0.65
9532	BAG2	0.647	0.881
9531	BAG3	0.217	0.656
577	BAI3	0.228	0.732
56033	BARX1	0.457	0.826
84726	BAT2L	0.094	0.465
582	BBS1	0.204	0.649
79738	BBS10	0.102	0.545
583	BBS2	0.12	0.555
27241	BBS9	0.08	0.43
56987	BBX	0.157	0.596
386758	BC036928	0.142	0.579
590	BCHE	0.242	0.694
596	BCL2	0.105	0.53
599	BCL2L2	0.352	0.771
79656	BEND5	0.259	0.758
221336	BEND6	0.146	0.621
56271	BEX4	0.472	0.872
27319	BHLHE22	0.152	0.616
23743	BHMT2	0.28	0.779
23299	BICD2	0.22	0.719
644	BLVRA	0.172	0.58
651	BMP3	0.227	0.644
168667	BMPER	0.135	0.524
657	BMPR1A	0.33	0.779
659	BMPR2	0.136	0.596
54796	BNC2	0.572	0.897
663	BNIP2	0.344	0.82
91653	BOC	0.273	0.751
55727	BTBD7	0.083	0.413
685	BTC	0.187	0.546
7832	BTG2	0.116	0.518
11149	BVES	0.451	0.814
387640	C10orf140	0.263	0.746
119032	C10orf32	0.112	0.512
118924	C10orf4	0.093	0.465
55328	C10orf59	0.093	0.425
196740	C10orf72	0.337	0.807
79591	C10orf76	0.125	0.408
63877	C10orf84	0.102	0.437
120534	C11orf46	0.228	0.713
10944	C11orf58	0.085	0.45
56912	C11orf60	0.1	0.479
83638	C11orf68	0.114	0.447
119710	C11orf74	0.196	0.64
80763	C12orf39	0.079	0.411
113246	C12orf57	0.102	0.522
56967	C14orf132	0.296	0.785
171546	C14orf147	0.099	0.434
112849	C14orf149	0.134	0.574
80017	C14orf159	0.159	0.565
122525	C14orf28	0.37	0.82
64207	C14orf4	0.26	0.764
80127	C14orf45	0.195	0.622
57184	C15orf17	0.229	0.75
388115	C15orf52	0.4	0.788
65259	C16orf28	0.11	0.525
89927	C16orf45	0.424	0.845
84080	C16orf48	0.077	0.394
57020	C16orf62	0.136	0.566
388284	C16orf86	0.079	0.429
79018	C17orf39	0.128	0.541
55352	C17orf79	0.158	0.539
753	C18orf1	0.118	0.515
114898	C1QTNF2	0.176	0.66
114899	C1QTNF3	0.124	0.561
114900	C1QTNF4	0.169	0.619
114905	C1QTNF7	0.172	0.62
51279	C1RL	0.083	0.405
127700	C1orf102	0.08	0.41
54987	C1orf123	0.386	0.843
148823	C1orf150	0.113	0.453
440712	C1orf186	0.114	0.505
84886	C1orf198	0.259	0.729
81563	C1orf21	0.153	0.569
148898	C1orf213	0.075	0.404
127703	C1orf216	0.478	0.874
375057	C1orf95	0.12	0.492
25943	C20orf194	0.512	0.873
54976	C20orf27	0.09	0.439
391269	C21orf126	0.186	0.603
54083	C21orf30	0.1	0.382
388815	C21orf34	0.182	0.669
128977	C22orf39	0.222	0.679
84417	C2orf40	0.391	0.816
151050	C2orf67	0.083	0.38
130355	C2orf76	0.121	0.566
51161	C3orf18	0.315	0.779
205428	C3orf58	0.093	0.404
23272	C3orf63	0.076	0.448
285203	C3orf64	0.3	0.76
404201	C4orf12	0.112	0.579
54969	C4orf27	0.078	0.397
401152	C4orf3	0.36	0.826
79625	C4orf31	0.082	0.35
345222	C4orf44	0.081	0.359
84709	C4orf49	0.236	0.705
134553	C5orf24	0.118	0.503
10826	C5orf4	0.253	0.751
153222	C5orf41	0.258	0.757
65250	C5orf42	0.084	0.437
492311	C5orf53	0.36	0.831
154442	C6orf112	0.252	0.652
79940	C6orf155	0.125	0.585
84553	C6orf168	0.602	0.865
55836	C6orf35	0.081	0.369
116254	C6orf72	0.248	0.747
221477	C6orf89	0.13	0.481
730	C7	0.199	0.704
222166	C7orf41	0.261	0.77
79974	C7orf58	0.44	0.827
154743	C7orf60	0.149	0.641
157695	C8orf42	0.176	0.628
254778	C8orf46	0.324	0.763
157773	C8orf48	0.081	0.473
84257	C8orf57	0.121	0.554
157869	C8orf84	0.081	0.361
51754	C9orf127	0.115	0.447
23732	C9orf4	0.235	0.663
286223	C9orf47	0.151	0.512
23731	C9orf5	0.301	0.752
770	CA11	0.145	0.56
81617	CAB39L	0.234	0.698
775	CACNA1C	0.217	0.632
8912	CACNA1H	0.325	0.77
55799	CACNA2D3	0.083	0.409
783	CACNB2	0.488	0.864
57658	CALCOCO1	0.186	0.631
800	CALD1	0.749	0.924
801	CALM1	0.498	0.844
805	CALM2	0.091	0.389
813	CALU	0.131	0.566
8536	CAMK1	0.196	0.689
57118	CAMK1D	0.109	0.572
818	CAMK2G	0.465	0.809
819	CAMLG	0.139	0.583
23271	CAMSAP1L1	0.119	0.571
23125	CAMTA2	0.112	0.442
23066	CAND2	0.692	0.918
10486	CAP2	0.787	0.908
827	CAPN6	0.084	0.365
830	CAPZA2	0.118	0.467
9607	CARTPT	0.261	0.718
64921	CASD1	0.153	0.624
120329	CASP12	0.086	0.354
844	CASQ1	0.245	0.647
845	CASQ2	0.202	0.615
857	CAV1	0.439	0.848
858	CAV2	0.134	0.533
10951	CBX1	0.078	0.509
23466	CBX6	0.431	0.855
23492	CBX7	0.632	0.908
25776	CBY1	0.117	0.445
57545	CC2D2A	0.294	0.762
112869	CCDC101	0.14	0.521
92922	CCDC102A	0.209	0.692
112942	CCDC104	0.087	0.417
29903	CCDC106	0.14	0.587
203260	CCDC107	0.228	0.655
256309	CCDC110	0.087	0.395
201973	CCDC111	0.122	0.539
79635	CCDC121	0.085	0.45
64753	CCDC136	0.233	0.611
57639	CCDC146	0.212	0.636
148870	CCDC27	0.08	0.332
201134	CCDC46	0.179	0.668
152137	CCDC50	0.597	0.906
84081	CCDC55	0.172	0.606
26112	CCDC69	0.711	0.913
60494	CCDC81	0.11	0.425
114800	CCDC85A	0.106	0.47
55704	CCDC88A	0.09	0.505
220388	CCDC89	0.102	0.451
80212	CCDC92	0.077	0.331
894	CCND2	0.088	0.382
10983	CCNI	0.083	0.438
977	CD151	0.104	0.38
975	CD81	0.098	0.442
4267	CD99	0.092	0.527
83692	CD99L2	0.161	0.675
246184	CDC26	0.115	0.498
55664	CDC37L1	0.116	0.499
10602	CDC42EP3	0.623	0.889
28513	CDH19	0.303	0.774
1024	CDK8	0.239	0.665
51265	CDKL3	0.081	0.388
1027	CDKN1B	0.087	0.436
50937	CDON	0.322	0.809
1052	CEBPD	0.146	0.595
80254	CEP63	0.111	0.476
23177	CEP68	0.213	0.73
1066	CES1	0.107	0.444
1073	CFL2	0.86	0.924
8545	CGGBP1	0.134	0.567
84952	CGNL1	0.12	0.555
10668	CGRRF1	0.121	0.544
53344	CHIC1	0.182	0.616
128866	CHMP4B	0.087	0.354
140578	CHODL	0.18	0.579
25884	CHRDL2	0.201	0.642
1129	CHRM2	0.27	0.711
1131	CHRM3	0.099	0.417
1136	CHRNA3	0.479	0.837
9469	CHST3	0.131	0.52
91612	CHURC1	0.16	0.575
1153	CIRBP	0.158	0.631
10370	CITED2	0.18	0.699
1152	CKB	0.225	0.671
23332	CLASP1	0.091	0.514
23122	CLASP2	0.218	0.717
56650	CLDND1	0.321	0.794
25932	CLIC4	0.699	0.92
6249	CLIP1	0.391	0.781
25999	CLIP3	0.491	0.871
79745	CLIP4	0.414	0.825
1191	CLU	0.185	0.637
23059	CLUAP1	0.172	0.577
1215	CMA1	0.116	0.533
202333	CMYA5	0.149	0.545
7555	CNBP	0.133	0.54
22866	CNKSR2	0.258	0.709
1264	CNN1	0.677	0.879
1266	CNN3	0.261	0.772
4850	CNOT4	0.108	0.497
245812	CNPY4	0.117	0.528
1268	CNR1	0.141	0.586
54875	CNTLN	0.077	0.393
1272	CNTN1	0.082	0.467
8506	CNTNAP1	0.218	0.635
1306	COL15A1	0.212	0.677
81578	COL21A1	0.259	0.767
1282	COL4A1	0.114	0.535
1284	COL4A2	0.272	0.728
1287	COL4A5	0.09	0.392
1288	COL4A6	0.271	0.734
1292	COL6A2	0.237	0.706
150684	COMMD1	0.085	0.395
170622	COMMD6	0.161	0.609
9318	COPS2	0.251	0.732
51138	COPS4	0.118	0.498
10920	COPS8	0.081	0.484
51226	COPZ2	0.417	0.838
23603	CORO1C	0.325	0.748
1346	COX7A1	0.65	0.919
1359	CPA3	0.115	0.499
1363	CPE	0.062	0.45
64506	CPEB1	0.276	0.772
132864	CPEB2	0.146	0.501
9362	CPNE6	0.094	0.336
119587	CPXM2	0.362	0.807
51185	CRBN	0.216	0.723
1385	CREB1	0.135	0.607
1389	CREBL2	0.123	0.58
78987	CRELD1	0.13	0.574
7180	CRISP2	0.135	0.535
10491	CRTAP	0.379	0.833
64784	CRTC3	0.177	0.619
1408	CRY2	0.091	0.468
1410	CRYAB	0.6	0.894
131544	CRYBG3	0.239	0.725
9946	CRYZL1	0.411	0.841
8531	CSDA	0.155	0.576
27254	CSDC2	0.127	0.49
7812	CSDE1	0.368	0.818
1459	CSNK2A2	0.083	0.415
1464	CSPG4	0.384	0.813
80034	CSRNP3	0.09	0.522
1465	CSRP1	0.769	0.906
1466	CSRP2	0.188	0.666
23283	CSTF2T	0.092	0.432
10106	CTDSP2	0.126	0.525
1489	CTF1	0.255	0.715
29119	CTNNA3	0.204	0.624
8727	CTNNAL1	0.225	0.658
8722	CTSF	0.145	0.626
1511	CTSG	0.13	0.568
404093	CUEDC1	0.086	0.371
79004	CUEDC2	0.151	0.569
10659	CUGBP2	0.426	0.85
1523	CUX1	0.115	0.385
23316	CUX2	0.087	0.359
1524	CX3CR1	0.113	0.467
1727	CYB5R3	0.235	0.735
1540	CYLD	0.203	0.703
113612	CYP2U1	0.109	0.438
51302	CYP39A1	0.113	0.485
9265	CYTH3	0.092	0.47
23384	CYTSA	0.124	0.55
23500	DAAM2	0.499	0.867
147906	DACT3	0.671	0.901
1613	DAPK3	0.27	0.708
8642	DCHS1	0.215	0.711
9201	DCLK1	0.214	0.717
166614	DCLK2	0.148	0.453
196513	DCP1B	0.186	0.609
1639	DCTN1	0.099	0.434
10540	DCTN2	0.118	0.489
11258	DCTN3	0.098	0.478
51164	DCTN4	0.101	0.485
10671	DCTN6	0.127	0.508
23142	DCUN1D4	0.28	0.762
23259	DDHD2	0.219	0.708
115265	DDIT4L	0.105	0.503
4921	DDR2	0.591	0.9
11325	DDX42	0.135	0.545
1655	DDX5	0.16	0.654
8560	DEGS1	0.141	0.567
27147	DENND2A	0.146	0.589
23258	DENND5A	0.533	0.89
1674	DES	0.6	0.853
28955	DEXI	0.134	0.537
25861	DFNB31	0.075	0.351
1608	DGKG	0.122	0.464
9162	DGKI	0.088	0.354
54505	DHX29	0.143	0.513
1730	DIAPH2	0.108	0.421
22982	DIP2C	0.556	0.882
115752	DIS3L	0.099	0.403
85458	DIXDC1	0.378	0.807
400169	DKFZp451A211	0.077	0.344
56974	DKFZp547K054	0.186	0.633
153688	DKFZp586C0721	0.367	0.783
202025	DKFZp667E0512	0.127	0.486
345462	DKFZp686E2433	0.113	0.448
27122	DKK3	0.223	0.679
1738	DLD	0.086	0.348
1740	DLG2	0.09	0.431
1742	DLG4	0.081	0.365
1756	DMD	0.348	0.798
29958	DMGDH	0.125	0.55
1760	DMPK	0.466	0.819
79982	DNAJB14	0.132	0.579
11080	DNAJB4	0.348	0.819
25822	DNAJB5	0.559	0.85
23317	DNAJC13	0.111	0.429
202052	DNAJC18	0.244	0.77
51277	DNAJC27	0.243	0.758
22826	DNAJC8	0.09	0.415
139818	DOCK11	0.264	0.763
1795	DOCK3	0.252	0.705
220164	DOK6	0.17	0.664
5977	DPF2	0.129	0.543
1804	DPP6	0.234	0.69
54878	DPP8	0.099	0.413
1805	DPT	0.156	0.654
1808	DPYSL2	0.206	0.712
1809	DPYSL3	0.659	0.901
92126	DSEL	0.192	0.706
667	DST	0.245	0.71
11034	DSTN	0.442	0.82
25778	DSTYK	0.182	0.706
1837	DTNA	0.465	0.855
196403	DTX3	0.242	0.751
56940	DUSP22	0.182	0.655
1845	DUSP3	0.364	0.769
1857	DVL3	0.077	0.353
1778	DYNC1H1	0.101	0.425
1780	DYNC1I1	0.148	0.524
1781	DYNC1I2	0.145	0.531
1783	DYNC1LI2	0.479	0.845
79659	DYNC2H1	0.133	0.559
8291	DYSF	0.11	0.497
22873	DZIP1	0.39	0.849
9666	DZIP3	0.106	0.493
55268	ECHDC2	0.083	0.384
1909	EDNRA	0.28	0.768
1938	EEF2	0.077	0.412
286097	EFHA2	0.345	0.817
80303	EFHD1	0.101	0.505
23167	EFR3A	0.097	0.373
10278	EFS	0.162	0.666
23301	EHBP1	0.203	0.683
254102	EHBP1L1	0.312	0.762
30846	EHD2	0.281	0.76
23741	EID1	0.484	0.878
126272	EID2B	0.131	0.58
493861	EID3	0.147	0.539
10209	EIF1	0.079	0.386
10289	EIF1B	0.142	0.61
192670	EIF2C4	0.158	0.583
51386	EIF3L	0.131	0.546
1974	EIF4A2	0.141	0.56
1975	EIF4B	0.098	0.494
317649	EIF4E3	0.405	0.822
1979	EIF4EBP2	0.095	0.431
56478	EIF4ENIF1	0.182	0.602
1998	ELF2	0.086	0.499
6785	ELOVL4	0.15	0.645
55250	ELP2	0.076	0.432
11117	EMILIN1	0.353	0.802
2009	EML1	0.673	0.916
2014	EMP3	0.256	0.753
55740	ENAH	0.321	0.746
55068	ENOX1	0.172	0.667
26122	EPC2	0.076	0.461
2042	EPHA3	0.236	0.717
2043	EPHA4	0.143	0.611
2045	EPHA7	0.38	0.781
7957	EPM2A	0.631	0.876
9852	EPM2AIP1	0.19	0.689
2060	EPS15	0.149	0.633
23085	ERC1	0.185	0.665
2098	ESD	0.173	0.618
2121	EVC	0.156	0.64
132884	EVC2	0.099	0.476
10640	EXOC5	0.138	0.62
23265	EXOC7	0.136	0.546
2145	EZH1	0.209	0.678
3995	FADS3	0.092	0.47
90362	FAM110B	0.245	0.739
92689	FAM114A1	0.145	0.529
10827	FAM114A2	0.149	0.624
201627	FAM116A	0.095	0.44
81558	FAM117A	0.255	0.746
84498	FAM120B	0.087	0.437
116224	FAM122A	0.131	0.505
220108	FAM124A	0.217	0.676
89853	FAM125B	0.08	0.439
116496	FAM129A	0.779	0.92
51306	FAM13B	0.674	0.92
220965	FAM13C	0.221	0.725
25854	FAM149A	0.17	0.607
23201	FAM168A	0.259	0.778
130074	FAM168B	0.222	0.721
83989	FAM172A	0.212	0.686
84142	FAM175A	0.133	0.601
55719	FAM178A	0.094	0.48
23116	FAM179B	0.151	0.633
79632	FAM184A	0.097	0.447
151647	FAM19A4	0.27	0.712
9917	FAM20B	0.228	0.712
115572	FAM46B	0.352	0.757
56181	FAM54B	0.312	0.789
23344	FAM62A	0.126	0.515
83850	FAM62C	0.09	0.361
54629	FAM63B	0.123	0.572
388650	FAM69A	0.385	0.831
151393	FAM82A1	0.165	0.531
81610	FAM83D	0.221	0.586
23625	FAM89B	0.11	0.534
51439	FAM8A1	0.175	0.593
137392	FAM92A1	0.159	0.574
120114	FAT3	0.2	0.672
79633	FAT4	0.205	0.69
25827	FBXL2	0.127	0.534
283807	FBXL22	0.484	0.832
26224	FBXL3	0.108	0.512
26234	FBXL5	0.489	0.875
80204	FBXO11	0.128	0.585
84085	FBXO30	0.752	0.909
114907	FBXO32	0.437	0.825
26269	FBXO8	0.17	0.6
26190	FBXW2	0.096	0.451
2205	FCER1A	0.087	0.413
10116	FEM1B	0.229	0.695
56929	FEM1C	0.109	0.411
2241	FER	0.14	0.575
10979	FERMT2	1	0.973
9638	FEZ1	0.406	0.833
9637	FEZ2	0.255	0.735
2245	FGD1	0.089	0.487
2255	FGF10	0.422	0.834
2258	FGF13	0.126	0.571
2247	FGF2	0.462	0.864
2260	FGFR1	0.448	0.86
10875	FGL2	0.342	0.808
2273	FHL1	0.672	0.907
2275	FHL3	0.144	0.575
80206	FHOD3	0.154	0.595
387758	FIBIN	0.228	0.723
55137	FIGN	0.075	0.409
27145	FILIP1	0.787	0.916
11259	FILIP1L	0.335	0.787
2289	FKBP5	0.164	0.646
55056	FLJ10038	0.079	0.434
79667	FLJ13197	0.214	0.726
222256	FLJ23834	0.081	0.341
150378	FLJ30901	0.153	0.477
283225	FLJ37266	0.241	0.731
441094	FLJ42709	0.423	0.86
392490	FLJ44635	0.621	0.905
375096	FLJ44670	0.159	0.586
2316	FLNA	0.581	0.865
2318	FLNC	0.467	0.811
23769	FLRT1	0.196	0.593
2323	FLT3LG	0.122	0.577
23048	FNBP1	0.554	0.88
2294	FOXF1	0.463	0.843
2295	FOXF2	0.241	0.64
55810	FOXJ2	0.091	0.42
1112	FOXN3	0.138	0.556
93986	FOXP2	0.637	0.896
158326	FREM1	0.096	0.451
23413	FREQ	0.563	0.86
122786	FRMD6	0.342	0.808
10129	FRY	0.202	0.705
2487	FRZB	0.2	0.649
161835	FSIP1	0.091	0.353
53826	FXYD6	0.524	0.888
79443	FYCO1	0.354	0.772
84248	FYTTD1	0.219	0.705
8324	FZD7	0.183	0.678
2549	GAB1	0.236	0.743
23710	GABARAPL1	0.193	0.7
11345	GABARAPL2	0.089	0.477
4616	GADD45B	0.1	0.506
51363	GALNAC4S-6ST	0.256	0.743
63917	GALNT11	0.092	0.439
57452	GALNTL1	0.158	0.649
2596	GAP43	0.171	0.607
253959	GARNL1	0.137	0.543
84253	GARNL3	0.079	0.365
2621	GAS6	0.1	0.466
2631	GBAS	0.163	0.561
2634	GBP2	0.166	0.561
115557	GEFT	0.191	0.615
2669	GEM	0.267	0.757
54438	GFOD1	0.272	0.753
2674	GFRA1	0.124	0.568
2675	GFRA2	0.165	0.638
54826	GIN1	0.08	0.424
9815	GIT2	0.145	0.609
2697	GJA1	0.106	0.449
10052	GJC1	0.639	0.895
2736	GLI2	0.123	0.547
2737	GLI3	0.217	0.694
11010	GLIPR1	0.209	0.703
152007	GLIPR2	0.455	0.851
9340	GLP2R	0.084	0.416
2743	GLRB	0.353	0.805
2768	GNA12	0.186	0.676
9630	GNA14	0.278	0.752
2770	GNAI1	0.183	0.678
2774	GNAL	0.35	0.804
2775	GNAO1	0.481	0.859
2776	GNAQ	0.078	0.381
2781	GNAZ	0.233	0.661
59345	GNB4	0.216	0.729
55970	GNG12	0.185	0.591
132789	GNPDA2	0.4	0.854
2800	GOLGA1	0.089	0.374
51125	GOLGA7	0.084	0.486
2239	GPC4	0.132	0.442
2852	GPER	0.098	0.469
2823	GPM6A	0.181	0.663
2824	GPM6B	0.413	0.838
283383	GPR133	0.126	0.581
64582	GPR135	0.19	0.617
23432	GPR161	0.174	0.601
79971	GPR177	0.45	0.844
9737	GPRASP1	0.699	0.926
114928	GPRASP2	0.251	0.776
26585	GREM1	0.147	0.533
64388	GREM2	0.126	0.485
2894	GRID1	0.103	0.433
2903	GRIN2A	0.312	0.761
81488	GRINL1A	0.124	0.591
2868	GRK4	0.105	0.475
2869	GRK5	0.079	0.359
2922	GRP	0.08	0.359
2934	GSN	0.249	0.759
2949	GSTM5	0.145	0.605
11036	GTF2A1L	0.113	0.418
404672	GTF2H5	0.149	0.542
2982	GUCY1A3	0.556	0.887
2983	GUCY1B3	0.57	0.889
2992	GYG1	0.634	0.872
2995	GYPC	0.321	0.787
55766	H2AFJ	0.082	0.407
3021	H3F3B	0.085	0.448
3032	HADHB	0.109	0.468
9464	HAND2	0.262	0.727
26959	HBP1	0.105	0.542
81532	HCCA2	0.286	0.725
54985	HCFC1R1	0.202	0.676
29915	HCFC2	0.181	0.623
493812	HCG11	0.197	0.707
9759	HDAC4	0.251	0.72
9734	HDAC9	0.134	0.455
50810	HDGFRP3	0.345	0.832
139324	HDX	0.2	0.688
143279	HECTD2	0.206	0.691
113510	HELQ	0.096	0.503
8925	HERC1	0.205	0.708
405754	HERV-FRD	0.079	0.368
64645	HIAT1	0.117	0.525
204851	HIPK1	0.092	0.429
10114	HIPK3	0.25	0.745
3131	HLF	0.547	0.859
51617	HMP19	0.118	0.499
10949	HNRNPA0	0.079	0.427
3189	HNRNPH3	0.08	0.482
84525	HOPX	0.177	0.564
3199	HOXA2	0.293	0.777
3200	HOXA3	0.196	0.592
3201	HOXA4	0.438	0.864
3202	HOXA5	0.28	0.759
3212	HOXB2	0.151	0.56
3214	HOXB4	0.108	0.492
3242	HPD	0.087	0.39
8630	HSD17B6	0.129	0.468
3298	HSF2	0.157	0.635
259217	HSPA12A	0.187	0.674
3305	HSPA1L	0.131	0.522
3306	HSPA2	0.086	0.431
3315	HSPB1	0.235	0.67
8988	HSPB3	0.17	0.484
126393	HSPB6	0.6	0.876
27129	HSPB7	0.402	0.802
26353	HSPB8	0.491	0.862
3339	HSPG2	0.112	0.499
3356	HTR2A	0.15	0.612
3357	HTR2B	0.152	0.51
57061	HYMAI	0.112	0.508
130026	ICA1L	0.161	0.55
3400	ID4	0.092	0.512
25900	IFFO1	0.234	0.723
3490	IGFBP7	0.176	0.648
152404	IGSF11	0.178	0.616
3550	IK	0.181	0.626
64375	IKZF4	0.105	0.499
3590	IL11RA	0.251	0.745
3600	IL15	0.116	0.504
27190	IL17B	0.086	0.363
53342	IL17D	0.153	0.603
54756	IL17RD	0.242	0.733
133396	IL31RA	0.195	0.542
3572	IL6ST	0.179	0.678
11185	INMT	0.192	0.658
3631	INPP4A	0.096	0.482
3632	INPP5A	0.465	0.837
27152	INTU	0.075	0.419
9807	IP6K1	0.084	0.441
10527	IPO7	0.077	0.365
3653	IPW	0.334	0.809
55827	IQWD1	0.135	0.489
3667	IRS1	0.104	0.409
81689	ISCA1	0.12	0.472
23479	ISCU	0.283	0.775
3670	ISL1	0.201	0.694
64843	ISL2	0.185	0.634
140862	ISM1	0.173	0.651
3678	ITGA5	0.251	0.678
3679	ITGA7	0.527	0.872
8516	ITGA8	0.099	0.399
3680	ITGA9	0.228	0.677
3685	ITGAV	0.117	0.526
3688	ITGB1	0.224	0.695
9270	ITGB1BP1	0.094	0.5
26548	ITGB1BP2	0.547	0.861
3690	ITGB3	0.153	0.52
80760	ITIH5	0.424	0.852
3707	ITPKB	0.193	0.685
3708	ITPR1	0.32	0.8
9832	JAKMIP2	0.245	0.676
83700	JAM3	0.515	0.891
221895	JAZF1	0.265	0.767
133746	JMY	0.236	0.725
57158	JPH2	0.606	0.87
23189	KANK1	0.198	0.676
25959	KANK2	0.213	0.677
8850	KAT2B	0.148	0.613
84056	KATNAL1	0.459	0.869
10324	KBTBD10	0.201	0.626
3736	KCNA1	0.082	0.342
3741	KCNA5	0.183	0.63
3745	KCNB1	0.32	0.78
3750	KCND1	0.091	0.428
23704	KCNE4	0.261	0.767
3755	KCNG1	0.081	0.354
3757	KCNH2	0.352	0.772
3764	KCNJ8	0.206	0.713
3776	KCNK2	0.153	0.594
3777	KCNK3	0.155	0.574
3778	KCNMA1	0.667	0.883
3779	KCNMB1	0.549	0.853
3781	KCNN2	0.149	0.509
3782	KCNN3	0.301	0.781
9132	KCNQ4	0.16	0.484
3790	KCNS3	0.183	0.549
343450	KCNT2	0.084	0.443
83892	KCTD10	0.68	0.917
115207	KCTD12	0.113	0.57
79047	KCTD15	0.174	0.649
23510	KCTD2	0.098	0.45
222658	KCTD20	0.171	0.666
154881	KCTD7	0.174	0.609
143888	KDELC2	0.113	0.522
51780	KDM3B	0.078	0.364
11081	KERA	0.186	0.595
23506	KIAA0240	0.084	0.406
23273	KIAA0367	0.77	0.908
9729	KIAA0408	0.158	0.532
9811	KIAA0427	0.132	0.512
9665	KIAA0430	0.222	0.723
57212	KIAA0495	0.154	0.624
9731	KIAA0562	0.075	0.347
23359	KIAA0574	0.189	0.584
9851	KIAA0753	0.169	0.535
23281	KIAA0774	0.158	0.542
23255	KIAA0802	0.213	0.582
22863	KIAA0831	0.126	0.537
25781	KIAA0889	0.096	0.466
22833	KIAA0894	0.175	0.579
23387	KIAA0999	0.295	0.77
54462	KIAA1128	0.32	0.765
57179	KIAA1191	0.103	0.421
27143	KIAA1274	0.27	0.72
57219	KIAA1327	0.112	0.551
57653	KIAA1529	0.108	0.459
57691	KIAA1586	0.101	0.555
85352	KIAA1644	0.566	0.854
85457	KIAA1737	0.385	0.79
85449	KIAA1755	0.096	0.422
84437	KIAA1826	0.107	0.562
170954	KIAA1949	0.11	0.557
340533	KIAA2022	0.306	0.786
57498	KIDINS220	0.133	0.6
23095	KIF1B	0.44	0.848
4254	KITLG	0.1	0.444
3831	KLC1	0.237	0.754
7071	KLF10	0.161	0.593
8462	KLF11	0.142	0.533
11278	KLF12	0.174	0.671
8609	KLF7	0.165	0.631
11279	KLF8	0.114	0.566
687	KLF9	0.16	0.634
122773	KLHDC1	0.214	0.711
57542	KLHDC5	0.25	0.689
200942	KLHDC8B	0.21	0.697
317719	KLHL10	0.09	0.378
90293	KLHL13	0.102	0.492
80311	KLHL15	0.112	0.505
11275	KLHL2	0.109	0.466
27252	KLHL20	0.112	0.548
9903	KLHL21	0.104	0.472
84861	KLHL22	0.107	0.491
55295	KLHL26	0.128	0.499
114818	KLHL29	0.124	0.498
56062	KLHL4	0.195	0.641
51088	KLHL5	0.501	0.847
129285	KLRAQ1	0.146	0.583
3839	KPNA3	0.134	0.437
3840	KPNA4	0.131	0.452
84626	KRBA1	0.115	0.42
3910	LAMA4	0.329	0.79
3915	LAMC1	0.229	0.717
9741	LAPTM4A	0.166	0.583
9215	LARGE	0.137	0.502
55323	LARP6	0.186	0.7
51574	LARP7	0.145	0.544
143903	LAYN	0.433	0.809
167691	LCA5	0.115	0.527
11155	LDB3	0.583	0.876
23641	LDOC1	0.197	0.717
84247	LDOC1L	0.151	0.592
3953	LEPR	0.107	0.541
3956	LGALS1	0.279	0.752
9211	LGI1	0.168	0.565
55203	LGI2	0.285	0.748
163175	LGI4	0.282	0.782
55679	LIMS2	0.636	0.876
51601	LIPT1	0.094	0.436
167410	LIX1	0.255	0.684
128077	LIX1L	0.403	0.844
4004	LMO1	0.265	0.688
55885	LMO3	0.19	0.707
25802	LMOD1	0.815	0.918
56203	LMOD3	0.122	0.45
4012	LNPEP	0.23	0.696
134466	LOC134466	0.106	0.516
143381	LOC143381	0.258	0.764
144571	LOC144571	0.331	0.795
145786	LOC145786	0.244	0.698
145842	LOC145842	0.08	0.45
146517	LOC146517	0.18	0.645
149448	LOC149448	0.148	0.6
149832	LOC149832	0.309	0.781
153364	LOC153364	0.083	0.471
157503	LOC157503	0.216	0.663
201229	LOC201229	0.13	0.488
219638	LOC219638	0.102	0.465
255783	LOC255783	0.205	0.688
283012	LOC283012	0.092	0.454
283070	LOC283070	0.115	0.58
283174	LOC283174	0.568	0.854
283267	LOC283267	0.142	0.515
283357	LOC283357	0.123	0.579
283439	LOC283439	0.419	0.817
283481	LOC283481	0.195	0.706
283588	LOC283588	0.212	0.662
283658	LOC283658	0.334	0.791
283713	LOC283713	0.119	0.46
283861	LOC283861	0.078	0.398
283904	LOC283904	0.484	0.838
284019	LOC284019	0.122	0.539
284112	LOC284112	0.136	0.556
284262	LOC284262	0.544	0.899
284297	LOC284297	0.187	0.638
284465	LOC284465	0.327	0.809
284542	LOC284542	0.109	0.509
285147	LOC285147	0.17	0.62
285338	LOC285338	0.109	0.503
285535	LOC285535	0.4	0.832
285548	LOC285548	0.133	0.504
285550	LOC285550	0.076	0.446
285812	LOC285812	0.322	0.792
285831	LOC285831	0.134	0.486
285943	LOC285943	0.145	0.533
286170	LOC286170	0.315	0.8
286272	LOC286272	0.122	0.487
286367	LOC286367	0.19	0.706
286437	LOC286437	0.144	0.572
286440	LOC286440	0.632	0.907
339162	LOC339162	0.192	0.586
344595	LOC344595	0.214	0.707
348262	LOC348262	0.082	0.489
375190	LOC375190	0.2	0.677
375196	LOC375196	0.149	0.511
388114	LOC388114	0.561	0.862
388397	LOC388397	0.328	0.8
388638	LOC388638	0.19	0.659
390940	LOC390940	0.092	0.429
391047	LOC391047	0.195	0.609
399951	LOC399951	0.31	0.743
399959	LOC399959	0.43	0.842
400027	LOC400027	0.103	0.491
400047	LOC400047	0.154	0.598
400464	LOC400464	0.134	0.549
400713	LOC400713	0.139	0.529
400764	LOC400764	0.367	0.82
401059	LOC401059	0.164	0.571
401255	LOC401255	0.089	0.4
404266	LOC404266	0.125	0.468
440066	LOC440066	0.113	0.517
440338	LOC440338	0.17	0.549
440492	LOC440492	0.168	0.661
440582	LOC440582	0.083	0.4
440960	LOC440960	0.369	0.826
441157	LOC441157	0.143	0.623
56757	LOC56757	0.267	0.771
56930	LOC56930	0.146	0.602
65998	LOC65998	0.115	0.567
88523	LOC88523	0.098	0.411
92249	LOC92249	0.323	0.776
503693	LOH12CR2	0.143	0.506
83752	LONP2	0.137	0.498
2846	LPAR4	0.092	0.451
23266	LPHN2	0.149	0.638
4026	LPP	0.486	0.829
57631	LRCH2	0.777	0.949
26018	LRIG1	0.167	0.623
4040	LRP6	0.076	0.375
54839	LRRC49	0.163	0.631
57554	LRRC7	0.142	0.462
9208	LRRFIP1	0.089	0.34
120892	LRRK2	0.129	0.6
4045	LSAMP	0.205	0.708
84967	LSM10	0.091	0.364
134353	LSM11	0.079	0.408
4052	LTBP1	0.235	0.682
66004	LYNX1	0.169	0.555
127018	LYPLAL1	0.142	0.516
90624	LYRM7	0.185	0.654
84445	LZTS2	0.25	0.748
4081	MAB21L1	0.136	0.595
10586	MAB21L2	0.216	0.625
23499	MACF1	0.374	0.806
10916	MAGED2	0.104	0.544
57692	MAGEE1	0.219	0.722
28986	MAGEH1	0.153	0.654
9863	MAGI2	0.477	0.875
256691	MAMDC2	0.458	0.862
10046	MAMLD1	0.093	0.502
4129	MAOB	0.094	0.377
4130	MAP1A	0.284	0.758
4131	MAP1B	0.758	0.935
23118	MAP3K7IP2	0.326	0.785
4134	MAP4	0.335	0.779
4135	MAP6	0.344	0.812
55700	MAP7D1	0.412	0.821
79649	MAP7D3	0.164	0.627
79884	MAP9	0.153	0.621
5602	MAPK10	0.191	0.706
79109	MAPKAP1	0.164	0.614
10982	MAPRE2	0.146	0.531
4137	MAPT	0.217	0.663
51257	2014-03-02	0.288	0.77
4139	MARK1	0.082	0.508
4147	MATN2	0.127	0.503
9782	MATR3	0.089	0.485
55777	MBD5	0.128	0.517
4154	MBNL1	0.412	0.838
4162	MCAM	0.505	0.865
4163	MCC	0.249	0.75
29969	MDFIC	0.127	0.602
4190	MDH1	0.141	0.477
4204	MECP2	0.234	0.743
4205	MEF2A	0.252	0.718
4208	MEF2C	0.281	0.766
1954	MEGF8	0.082	0.436
1955	MEGF9	0.116	0.493
4211	MEIS1	0.693	0.927
79066	METT10D	0.104	0.477
79828	METTL8	0.164	0.554
4239	MFAP4	0.357	0.83
9927	MFN2	0.166	0.503
386759	MGC9913	0.4	0.852
4256	MGP	0.22	0.705
9645	MICAL2	0.211	0.554
85377	MICALL1	0.125	0.404
11043	MID2	0.157	0.533
4286	MITF	0.189	0.635
283078	MKX	0.37	0.823
4292	MLH1	0.096	0.424
22877	MLXIP	0.112	0.41
4330	MN1	0.341	0.81
64112	MOAP1	0.311	0.774
92597	MOBKL1A	0.174	0.667
4338	MOCS2	0.252	0.73
10933	MORF4L1	0.17	0.641
254956	MORN5	0.393	0.77
8777	MPDZ	0.744	0.936
4352	MPL	0.086	0.411
143098	MPP7	0.399	0.778
744	MPPED2	0.425	0.856
4359	MPZ	0.156	0.561
93621	MRFAP1	0.137	0.608
114932	MRFAP1L1	0.163	0.669
219928	MRGPRF	0.881	0.94
10335	MRVI1	0.329	0.775
2206	MS4A2	0.119	0.508
4478	MSN	0.216	0.701
22921	MSRB2	0.201	0.63
253827	MSRB3	0.972	0.951
85027	MST150	0.117	0.541
2660	MSTN	0.086	0.349
80298	MTERFD3	0.156	0.599
9107	MTMR6	0.097	0.455
66036	MTMR9	0.086	0.371
4548	MTR	0.098	0.5
92154	MTSS1L	0.15	0.563
345778	MTX3	0.084	0.417
10608	MXD4	0.105	0.538
4601	MXI1	0.311	0.773
439921	MXRA7	0.645	0.91
91663	MYADM	0.216	0.697
4603	MYBL1	0.193	0.604
50804	MYEF2	0.177	0.626
4629	MYH11	0.738	0.9
10398	MYL9	0.822	0.924
29116	MYLIP	0.155	0.613
4638	MYLK	0.314	0.732
4641	MYO1C	0.146	0.504
4649	MYO9A	0.164	0.544
4653	MYOC	0.086	0.399
93649	MYOCD	0.185	0.574
8736	MYOM1	0.174	0.549
9499	MYOT	0.355	0.798
51778	MYOZ2	0.165	0.502
23522	MYST4	0.193	0.656
10004	NAALADL1	0.08	0.41
23148	NACAD	0.284	0.78
4673	NAP1L1	0.108	0.549
4674	NAP1L2	0.373	0.834
4675	NAP1L3	0.411	0.858
266812	NAP1L5	0.221	0.737
122830	NAT12	0.145	0.527
89797	NAV2	0.155	0.439
26960	NBEA	0.59	0.888
79804	NBLA00301	0.569	0.854
83988	NCALD	0.195	0.668
4684	NCAM1	0.343	0.802
10787	NCKAP1	0.175	0.564
8648	NCOA1	0.171	0.654
92482	NCRNA00081	0.117	0.466
147650	NCRNA00085	0.124	0.505
4692	NDN	0.371	0.822
56160	NDNL2	0.133	0.598
57447	NDRG2	0.125	0.561
65009	NDRG4	0.109	0.531
126328	NDUFA11	0.12	0.472
4714	NDUFB8	0.083	0.34
4734	NEDD4	0.222	0.711
4744	NEFH	0.156	0.582
4741	NEFM	0.14	0.462
257194	NEGR1	0.818	0.954
4750	NEK1	0.29	0.804
140609	NEK7	0.278	0.776
91754	NEK9	0.225	0.733
91624	NEXN	0.775	0.91
23114	NFASC	0.304	0.766
4776	NFATC4	0.303	0.778
4779	NFE2L1	0.114	0.483
4774	NFIA	0.547	0.893
4781	NFIB	0.12	0.55
4782	NFIC	0.148	0.582
4784	NFIX	0.176	0.651
27247	NFU1	0.156	0.559
4801	NFYB	0.155	0.637
27018	NGFRAP1	0.134	0.616
51335	NGRN	0.13	0.516
4811	NID1	0.282	0.764
57185	NIPAL3	0.206	0.567
348938	NIPAL4	0.252	0.649
11188	NISCH	0.176	0.663
286183	NKAIN3	0.101	0.46
222698	NKAPL	0.215	0.642
28512	NKIRAS1	0.471	0.874
1482	NKX2-5	0.106	0.379
579	NKX3-2	0.164	0.583
22871	NLGN1	0.325	0.81
57502	NLGN4X	0.117	0.57
79671	NLRX1	0.094	0.388
4833	NME4	0.22	0.667
8382	NME5	0.159	0.586
9397	NMT2	0.084	0.389
9241	NOG	0.121	0.437
4853	NOTCH2	0.148	0.628
4857	NOVA1	0.248	0.759
266743	NPAS4	0.168	0.536
27031	NPHP3	0.216	0.725
4882	NPR2	0.251	0.75
23467	NPTXR	0.154	0.639
9975	NR1D2	0.093	0.438
7376	NR1H2	0.102	0.462
7025	NR2F1	0.2	0.709
7026	NR2F2	0.236	0.73
2908	NR3C1	0.268	0.763
340371	NRBP2	0.21	0.632
10718	NRG3	0.149	0.547
203447	NRK	0.182	0.672
8828	NRP2	0.488	0.855
4902	NRTN	0.132	0.482
9378	NRXN1	0.158	0.647
9379	NRXN2	0.158	0.605
9369	NRXN3	0.329	0.741
64710	NUCKS1	0.1	0.517
55190	NUDT11	0.167	0.613
9253	NUMBL	0.131	0.558
26471	NUPR1	0.138	0.555
64359	NXN	0.3	0.758
11248	NXPH3	0.23	0.71
4947	OAZ2	0.179	0.694
4969	OGN	0.199	0.69
10439	OLFM1	0.102	0.539
169611	OLFML2A	0.113	0.498
4976	OPA1	0.16	0.483
10133	OPTN	0.086	0.402
114885	OSBPL11	0.177	0.601
114876	OSBPL1A	0.215	0.695
114879	OSBPL5	0.128	0.472
114880	OSBPL6	0.091	0.471
28962	OSTM1	0.223	0.709
5019	OXCT1	0.246	0.684
9934	P2RY14	0.118	0.45
132430	PABPC4L	0.256	0.748
140886	PABPC5	0.344	0.819
23241	PACS2	0.083	0.419
5048	PAFAH1B1	0.143	0.6
51247	PAIP2	0.191	0.702
5063	PAK3	0.077	0.384
23022	PALLD	0.431	0.818
445815	PALM2-AKAP2	0.184	0.67
5066	PAM	0.216	0.716
8123	PAR5	0.254	0.729
56288	PARD3	0.107	0.437
5071	PARK2	0.11	0.393
25859	PART1	0.354	0.764
55742	PARVA	0.698	0.903
5087	PBX1	0.133	0.589
5090	PBX3	0.188	0.631
57326	PBXIP1	0.219	0.705
57575	PCDH10	0.308	0.777
64881	PCDH20	0.107	0.418
5101	PCDH9	0.334	0.814
56126	PCDHB10	0.139	0.596
56121	PCDHB15	0.108	0.495
56131	PCDHB4	0.197	0.704
56105	PCDHGA11	0.121	0.547
56112	PCDHGA3	0.11	0.52
115294	PCMTD1	0.137	0.575
57092	PCNP	0.188	0.665
22990	PCNX	0.077	0.396
5128	PCTK2	0.121	0.583
51449	PCYOX1	0.137	0.607
10081	PDCD7	0.086	0.452
5136	PDE1A	0.14	0.615
5137	PDE1C	0.19	0.609
5139	PDE3A	0.441	0.849
5144	PDE4D	0.158	0.523
8654	PDE5A	0.453	0.857
27115	PDE7B	0.459	0.858
8622	PDE8B	0.276	0.72
5152	PDE9A	0.247	0.721
56034	PDGFC	0.176	0.647
5162	PDHB	0.116	0.524
5166	PDK4	0.183	0.633
27295	PDLIM3	0.436	0.822
8572	PDLIM4	0.312	0.77
10611	PDLIM5	0.118	0.487
9260	PDLIM7	0.47	0.838
23037	PDZD2	0.09	0.427
23024	PDZRN3	0.245	0.746
29951	PDZRN4	0.689	0.911
8682	PEA15	0.301	0.769
5178	PEG3	0.371	0.839
246330	PELI3	0.083	0.381
53918	PELO	0.219	0.701
5179	PENK	0.274	0.752
5201	PFDN1	0.138	0.51
5204	PFDN5	0.141	0.6
5213	PFKM	0.256	0.731
5217	PFN2	0.095	0.485
5218	PFTK1	0.096	0.495
84547	PGBD1	0.142	0.626
10404	PGCP	0.148	0.63
27306	PGDS	0.111	0.517
5239	PGM5	0.41	0.831
10424	PGRMC2	0.1	0.499
84137	PHAX	0.145	0.585
1911	PHC1	0.31	0.807
55274	PHF10	0.141	0.623
51317	PHF21A	0.239	0.731
23612	PHLDA3	0.147	0.524
90102	PHLDB2	0.394	0.825
254295	PHYHD1	0.115	0.528
9796	PHYHIP	0.093	0.484
8301	PICALM	0.111	0.482
55022	PID1	0.139	0.591
84992	PIGY	0.078	0.364
5290	PIK3CA	0.123	0.561
5295	PIK3R1	0.219	0.72
23396	PIP5K1C	0.345	0.765
23760	PITPNB	0.393	0.803
64219	PJA1	0.098	0.452
9867	PJA2	0.727	0.936
5310	PKD1	0.216	0.67
5311	PKD2	0.4	0.828
11142	PKIG	0.459	0.838
5316	PKNOX1	0.136	0.568
63876	PKNOX2	0.293	0.8
8605	PLA2G4C	0.217	0.691
5322	PLA2G5	0.121	0.52
23236	PLCB1	0.116	0.415
84812	PLCD4	0.341	0.769
5334	PLCL1	0.35	0.832
26258	PLDN	0.103	0.51
57664	PLEKHA4	0.113	0.496
130271	PLEKHH2	0.143	0.577
51177	PLEKHO1	0.626	0.89
5350	PLN	0.585	0.884
5354	PLP1	0.264	0.736
5356	PLRG1	0.106	0.515
5358	PLS3	0.102	0.478
5365	PLXNB3	0.089	0.383
5375	PMP2	0.177	0.613
139728	PNCK	0.424	0.802
9240	PNMA1	0.408	0.841
55228	PNMAL1	0.066	0.424
10957	PNRC1	0.2	0.707
55629	PNRC2	0.091	0.459
11201	POLI	0.207	0.728
51426	POLK	0.221	0.719
219404	POLR1C	0.084	0.406
84265	POLR3GL	0.135	0.588
64091	POPDC2	0.455	0.801
5463	POU6F1	0.265	0.752
8611	PPAP2A	0.345	0.81
84814	PPAPDC3	0.289	0.788
5494	PPM1A	0.261	0.732
151742	PPM1L	0.085	0.396
5500	PPP1CB	0.233	0.672
4659	PPP1R12A	0.704	0.898
4660	PPP1R12B	0.233	0.655
54776	PPP1R12C	0.397	0.796
94274	PPP1R14A	0.505	0.867
5504	PPP1R2	0.088	0.39
5507	PPP1R3C	0.65	0.884
5516	PPP2CB	0.108	0.438
5523	PPP2R3A	0.313	0.758
55012	PPP2R3C	0.155	0.61
5529	PPP2R5E	0.195	0.617
9374	PPT2	0.091	0.413
11230	PRAF2	0.097	0.539
5549	PRELP	0.274	0.768
9581	PREPL	0.11	0.493
80243	PREX2	0.117	0.51
166336	PRICKLE2	0.811	0.942
5563	PRKAA2	0.238	0.678
5565	PRKAB2	0.369	0.792
5567	PRKACB	0.159	0.574
51422	PRKAG2	0.266	0.687
5573	PRKAR1A	0.173	0.683
5577	PRKAR2B	0.158	0.658
5579	PRKCB	0.373	0.796
112464	PRKCDBP	0.163	0.632
5587	PRKD1	0.234	0.738
23683	PRKD3	0.131	0.623
5592	PRKG1	0.259	0.736
8575	PRKRA	0.118	0.562
3275	PRMT2	0.289	0.789
5621	PRNP	0.649	0.906
55378	PRO1843	0.11	0.437
5630	PRPH	0.127	0.485
80863	PRRT1	0.227	0.735
112476	PRRT2	0.092	0.493
11098	PRSS23	0.516	0.855
158471	PRUNE2	0.089	0.392
5662	PSD	0.267	0.715
11168	PSIP1	0.148	0.639
58155	PTBP2	0.591	0.875
139411	PTCHD1	0.335	0.752
5733	PTGER3	0.106	0.554
5737	PTGFR	0.182	0.684
5738	PTGFRN	0.34	0.772
5742	PTGS1	0.138	0.544
5763	PTMS	0.08	0.451
5764	PTN	0.418	0.837
9200	PTPLA	0.236	0.651
401494	PTPLAD2	0.207	0.691
5781	PTPN11	0.115	0.443
11099	PTPN21	0.15	0.566
84867	PTPN5	0.106	0.475
284119	PTRF	0.561	0.887
23369	PUM2	0.195	0.636
5813	PURA	0.273	0.764
54899	PXK	0.126	0.578
5837	PYGM	0.4	0.811
26108	PYGO1	0.105	0.417
9444	QKI	0.256	0.757
22841	RAB11FIP2	0.124	0.531
22931	RAB18	0.173	0.588
51715	RAB23	0.521	0.839
84932	RAB2B	0.256	0.769
11031	RAB31	0.226	0.705
83452	RAB33B	0.087	0.461
83871	RAB34	0.132	0.517
22930	RAB3GAP1	0.198	0.676
5869	RAB5B	0.108	0.396
51560	RAB6B	0.154	0.586
51209	RAB9B	0.692	0.901
9135	RABEP1	0.233	0.738
23637	RABGAP1	0.374	0.806
27342	RABGEF1	0.144	0.552
26064	RAI14	0.183	0.58
10742	RAI2	0.28	0.756
10267	RAMP1	0.305	0.738
8498	RANBP3	0.118	0.458
5906	RAP1A	0.165	0.579
9693	RAPGEF2	0.09	0.463
23551	RASD2	0.113	0.424
10235	RASGRP2	0.229	0.709
11228	RASSF8	0.23	0.697
5934	RBL2	0.086	0.474
92400	RBM18	0.081	0.378
282996	RBM20	0.169	0.589
221662	RBM24	0.433	0.832
55544	RBM38	0.101	0.386
375287	RBM43	0.131	0.567
23543	RBM9	0.627	0.92
27303	RBMS3	0.164	0.642
494115	RBMXL1	0.089	0.422
3516	RBPJ	0.126	0.59
11030	RBPMS	0.507	0.852
348093	RBPMS2	0.666	0.888
1827	RCAN1	0.105	0.496
10231	RCAN2	0.157	0.613
55758	RCOR3	0.174	0.649
5962	RDX	0.214	0.732
65055	REEP1	0.507	0.852
51308	REEP2	0.302	0.738
5649	RELN	0.095	0.467
85004	RERG	0.631	0.907
5980	REV3L	0.101	0.497
25996	REXO2	0.319	0.765
5981	RFC1	0.098	0.497
56963	RGMA	0.558	0.865
285704	RGMB	0.364	0.808
5997	RGS2	0.228	0.712
8490	RGS5	0.204	0.674
8787	RGS9	0.086	0.367
388	RHOB	0.483	0.865
22836	RHOBTB3	0.116	0.572
57381	RHOJ	0.518	0.876
23433	RHOQ	0.355	0.81
55288	RHOT1	0.09	0.431
79608	RIC3	0.147	0.488
353116	RILPL1	0.145	0.559
57494	RIMKLB	0.083	0.39
22999	RIMS1	0.15	0.46
9783	RIMS3	0.141	0.476
6041	RNASEL	0.077	0.362
26994	RNF11	0.311	0.794
27246	RNF115	0.203	0.682
55819	RNF130	0.106	0.557
9604	RNF14	0.21	0.692
81847	RNF146	0.205	0.72
57484	RNF150	0.485	0.863
254225	RNF169	0.088	0.388
285671	RNF180	0.522	0.893
91445	RNF185	0.168	0.612
56254	RNF20	0.106	0.468
54476	RNF216	0.244	0.644
154214	RNF217	0.132	0.547
152006	RNF38	0.183	0.663
6093	ROCK1	0.082	0.403
79641	ROGDI	0.088	0.368
4919	ROR1	0.131	0.496
4920	ROR2	0.349	0.807
6138	RPL15	0.12	0.533
9252	RPS6KA5	0.197	0.611
26750	RPS6KC1	0.157	0.625
10670	RRAGA	0.191	0.706
10325	RRAGB	0.201	0.674
6237	RRAS	0.444	0.82
54665	RSBN1	0.083	0.426
51187	RSL24D1	0.079	0.419
284654	RSPO1	0.206	0.665
340419	RSPO2	0.091	0.371
84870	RSPO3	0.146	0.602
6251	RSU1	0.27	0.749
6252	RTN1	0.083	0.515
57142	RTN4	0.171	0.649
22902	RUFY3	0.128	0.597
862	RUNX1T1	0.357	0.836
9853	RUSC2	0.221	0.704
51389	RWDD1	0.241	0.69
6259	RYK	0.154	0.578
6262	RYR2	0.22	0.636
6263	RYR3	0.22	0.648
6285	S100B	0.129	0.57
1903	S1PR3	0.279	0.743
26278	SACS	0.227	0.695
6297	SALL2	0.517	0.878
148398	SAMD11	0.079	0.399
23034	SAMD4A	0.14	0.524
10284	SAP18	0.094	0.423
6304	SATB1	0.217	0.692
81846	SBF2	0.076	0.447
9522	SCAMP1	0.127	0.533
51435	SCARA3	0.42	0.849
29970	SCHIP1	0.388	0.825
6327	SCN2B	0.163	0.649
6330	SCN4B	0.116	0.55
6332	SCN7A	0.445	0.844
6335	SCN9A	0.08	0.412
11341	SCRG1	0.485	0.851
9805	SCRN1	0.081	0.406
57758	SCUBE2	0.235	0.739
6383	SDC2	0.234	0.746
9672	SDC3	0.177	0.591
8436	SDPR	0.607	0.911
10484	SEC23A	0.389	0.813
140606	SELM	0.612	0.893
10371	SEMA3A	0.128	0.513
10512	SEMA3C	0.364	0.808
9723	SEMA3E	0.142	0.523
54910	SEMA4C	0.161	0.607
80031	SEMA6D	0.129	0.499
26054	SENP6	0.118	0.509
57337	SENP7	0.122	0.554
151011	2014-09-10	0.248	0.711
4735	2014-09-02	0.145	0.593
5414	2014-09-04	0.091	0.491
23157	2014-09-06	0.298	0.747
989	2014-09-07	0.273	0.737
6415	SEPW1	0.196	0.64
57515	SERINC1	0.304	0.801
387923	SERP2	0.089	0.405
56256	SERTAD4	0.17	0.545
143686	SESN3	0.124	0.601
91404	SESTD1	0.295	0.764
26040	SETBP1	0.557	0.9
80854	SETD7	0.481	0.869
285672	SFRS12IP1	0.134	0.541
6442	SGCA	0.248	0.696
6443	SGCB	0.342	0.819
6444	SGCD	0.352	0.806
8910	SGCE	0.473	0.884
26084	SGEF	0.58	0.871
84251	SGIP1	0.117	0.48
166929	SGMS2	0.107	0.368
6450	SH3BGR	0.54	0.864
6451	SH3BGRL	0.543	0.885
152503	SH3D19	0.303	0.78
344558	SH3RF3	0.216	0.689
53358	SHC3	0.104	0.453
399694	SHC4	0.172	0.603
149345	SHISA4	0.11	0.53
284367	SIGLECP3	0.06	0.326
57568	SIPA1L2	0.155	0.523
23409	SIRT4	0.089	0.394
10736	SIX2	0.476	0.836
147912	SIX5	0.123	0.523
8935	SKAP2	0.105	0.443
6500	SKP1	0.281	0.772
57606	SLAIN2	0.197	0.629
6560	SLC12A4	0.148	0.575
6567	SLC16A2	0.097	0.442
6571	SLC18A2	0.07	0.349
51310	SLC22A17	0.214	0.731
8604	SLC25A12	0.605	0.891
89874	SLC25A21	0.087	0.408
79085	SLC25A23	0.24	0.649
9481	SLC25A27	0.174	0.663
291	SLC25A4	0.416	0.807
2030	SLC29A1	0.126	0.536
66035	SLC2A11	0.094	0.46
6517	SLC2A4	0.177	0.625
84912	SLC35B4	0.127	0.549
9906	SLC35E2	0.078	0.406
222553	SLC35F1	0.093	0.508
81539	SLC38A1	0.174	0.523
50651	SLC45A1	0.119	0.479
55652	SLC48A1	0.077	0.369
6508	SLC4A3	0.077	0.332
60482	SLC5A7	0.139	0.502
28968	SLC6A16	0.128	0.486
6546	SLC8A1	0.462	0.841
6543	SLC8A2	0.275	0.693
285195	SLC9A9	0.144	0.636
9353	SLIT2	0.241	0.75
22865	SLITRK3	0.12	0.421
26050	SLITRK5	0.221	0.697
7871	SLMAP	0.742	0.899
4087	SMAD2	0.079	0.382
4089	SMAD4	0.127	0.558
4090	SMAD5	0.126	0.539
4093	SMAD9	0.193	0.673
6594	SMARCA1	0.147	0.634
6595	SMARCA2	0.119	0.577
6604	SMARCD3	0.386	0.836
64094	SMOC2	0.595	0.892
23676	SMPX	0.456	0.801
6525	SMTN	0.814	0.911
150572	SMYD1	0.328	0.729
9892	SNAP91	0.142	0.551
6638	SNRPN	0.2	0.715
6640	SNTA1	0.118	0.452
112574	SNX18	0.114	0.458
399979	SNX19	0.081	0.366
6643	SNX2	0.106	0.536
90203	SNX21	0.173	0.665
8724	SNX3	0.133	0.539
55084	SOBP	0.242	0.722
9655	SOCS5	0.311	0.802
6649	SOD3	0.231	0.714
10580	SORBS1	0.787	0.924
8470	SORBS2	0.213	0.68
114815	SORCS1	0.118	0.463
6655	SOS2	0.101	0.444
6663	SOX10	0.218	0.68
6660	SOX5	0.093	0.509
9552	SPAG7	0.092	0.448
9043	SPAG9	0.111	0.491
8404	SPARCL1	0.523	0.868
55812	SPATA7	0.137	0.561
10290	SPEG	0.56	0.864
23111	SPG20	0.491	0.882
10638	SPHAR	0.227	0.663
10927	SPIN1	0.201	0.69
56907	SPIRE1	0.125	0.513
6695	SPOCK1	0.14	0.545
10418	SPON1	0.293	0.769
8405	SPOP	0.463	0.829
339745	SPOPL	0.124	0.507
6722	SRF	0.218	0.656
6727	SRP14	0.082	0.411
6733	SRPK2	0.086	0.446
63826	SRR	0.233	0.688
23635	SSBP2	0.286	0.79
8082	SSPN	0.277	0.766
6767	ST13	0.165	0.615
6764	ST5	0.33	0.75
6489	ST8SIA1	0.236	0.734
6769	STAC	0.132	0.472
90627	STARD13	0.568	0.871
57519	STARD9	0.222	0.712
6777	STAT5B	0.192	0.69
8987	STBD1	0.095	0.437
474171	STGC3	0.121	0.536
65975	STK33	0.121	0.436
23012	STK38L	0.139	0.492
83931	STK40	0.089	0.416
2040	STOM	0.368	0.811
11037	STON1	0.817	0.94
2054	STX2	0.244	0.735
252983	STXBP4	0.105	0.443
9913	SUPT7L	0.106	0.496
6840	SVIL	0.295	0.753
85360	SYDE1	0.187	0.658
84144	SYDE2	0.417	0.806
81493	SYNC	0.628	0.872
23345	SYNE1	0.306	0.783
9145	SYNGR1	0.125	0.504
55333	SYNJ2BP	0.13	0.5
23336	SYNM	0.787	0.907
11346	SYNPO	0.142	0.551
171024	SYNPO2	0.802	0.912
23208	SYT11	0.125	0.557
6863	TAC1	0.218	0.674
6866	TAC3	0.24	0.644
6867	TACC1	0.361	0.81
10579	TACC2	0.08	0.306
6865	TACR2	0.444	0.804
51616	TAF9B	0.359	0.829
6876	TAGLN	0.467	0.842
23216	TBC1D1	0.459	0.828
79735	TBC1D17	0.081	0.442
55296	TBC1D19	0.155	0.652
219899	TBCEL	0.229	0.74
93627	TBCKL	0.133	0.545
6907	TBL1X	0.152	0.57
6919	TCEA2	0.237	0.759
9338	TCEAL1	0.3	0.789
140597	TCEAL2	0.585	0.873
79921	TCEAL4	0.294	0.782
56849	TCEAL7	0.726	0.938
90843	TCEAL8	0.132	0.573
83439	TCF7L1	0.271	0.771
7003	TEAD1	0.214	0.638
7005	TEAD3	0.423	0.814
9895	TECPR2	0.251	0.722
7008	TEF	0.14	0.499
54386	TERF2IP	0.076	0.457
7029	TFDP2	0.121	0.466
7030	TFE3	0.084	0.389
7041	TGFB1I1	0.721	0.903
7042	TGFB2	0.111	0.462
7043	TGFB3	0.109	0.47
7045	TGFBI	0.138	0.528
7046	TGFBR1	0.136	0.506
7049	TGFBR3	0.243	0.743
55145	THAP1	0.086	0.471
57215	THAP11	0.112	0.508
83591	THAP2	0.359	0.831
7060	THBS4	0.12	0.481
79178	THTPA	0.084	0.443
55623	THUMPD1	0.077	0.375
29087	THYN1	0.147	0.553
353376	TICAM2	0.079	0.426
10412	TINP1	0.117	0.489
7082	TJP1	0.122	0.46
7089	TLE2	0.141	0.526
7091	TLE4	0.176	0.64
7094	TLN1	0.313	0.754
23023	TMCC1	0.081	0.39
55273	TMEM100	0.436	0.84
66000	TMEM108	0.177	0.617
79073	TMEM109	0.126	0.553
222865	TMEM130	0.114	0.524
56900	TMEM167B	0.15	0.561
130733	TMEM178	0.204	0.708
84866	TMEM25	0.108	0.504
59353	TMEM35	0.581	0.877
79188	TMEM43	0.146	0.536
83604	TMEM47	0.316	0.788
55529	TMEM55A	0.445	0.834
199964	TMEM61	0.081	0.369
137835	TMEM71	0.103	0.475
7111	TMOD1	0.502	0.856
29767	TMOD2	0.157	0.624
83857	TMTC1	0.473	0.871
160335	TMTC2	0.08	0.311
54495	TMX3	0.162	0.65
56255	TMX4	0.302	0.789
3371	TNC	0.442	0.812
126282	TNFAIP8L1	0.126	0.453
8742	TNFSF12	0.303	0.793
63923	TNN	0.101	0.362
51086	TNNI3K	0.103	0.432
27327	TNRC6A	0.097	0.416
23112	TNRC6B	0.165	0.632
7145	TNS1	0.353	0.781
54543	TOMM7	0.12	0.506
7155	TOP2B	0.077	0.406
26092	TOR1AIP1	0.412	0.852
9760	TOX	0.174	0.612
58476	TP53INP2	0.148	0.441
7168	TPM1	0.673	0.887
7169	TPM2	0.458	0.821
66008	TRAK2	0.472	0.87
122553	TRAPPC6B	0.085	0.46
373	TRIM23	0.342	0.831
117854	TRIM6	0.275	0.758
7204	TRIO	0.089	0.415
11078	TRIOBP	0.106	0.472
7220	TRPC1	0.579	0.912
7223	TRPC4	0.462	0.811
7227	TRPS1	0.218	0.688
7249	TSC2	0.084	0.403
10194	TSHZ1	0.622	0.907
57616	TSHZ3	0.448	0.848
85480	TSLP	0.179	0.591
90139	TSPAN18	0.171	0.601
10100	TSPAN2	0.562	0.87
7102	TSPAN7	0.1	0.548
64061	TSPYL2	0.183	0.652
128854	TSPYL3	0.106	0.511
23270	TSPYL4	0.163	0.634
146057	TTBK2	0.122	0.504
64927	TTC23	0.188	0.555
23331	TTC28	0.216	0.723
7267	TTC3	0.113	0.574
9652	TTC37	0.166	0.611
145567	TTC7B	0.222	0.708
123016	TTC8	0.143	0.576
158135	TTLL11	0.158	0.584
79739	TTLL7	0.311	0.787
7846	TUBA1A	0.358	0.826
84617	TUBB6	0.626	0.896
51175	TUBE1	0.131	0.533
27175	TUBG2	0.214	0.682
286319	TUSC1	0.075	0.408
57045	TWSG1	0.134	0.533
167838	TXLNB	0.131	0.565
10628	TXNIP	0.159	0.621
7325	UBE2E2	0.192	0.682
7326	UBE2G1	0.135	0.525
7327	UBE2G2	0.119	0.455
7328	UBE2H	0.176	0.548
92912	UBE2Q2	0.376	0.825
29978	UBQLN2	0.151	0.574
130507	UBR3	0.173	0.605
55325	UFSP2	0.337	0.823
7360	UGP2	0.144	0.61
23074	UHRF1BP1L	0.075	0.413
9706	ULK2	0.452	0.875
55898	UNC45A	0.112	0.423
146862	UNC45B	0.11	0.377
25777	UNC84B	0.108	0.473
7389	UROD	0.106	0.516
8615	USO1	0.116	0.481
8237	USP11	0.072	0.479
219333	USP12	0.2	0.605
8975	USP13	0.075	0.422
10600	USP16	0.092	0.413
29761	USP25	0.119	0.492
84101	USP44	0.135	0.492
55031	USP47	0.144	0.503
158880	USP51	0.128	0.607
6843	VAMP1	0.152	0.572
10791	VAMP5	0.08	0.446
9218	VAPA	0.197	0.617
57687	VAT1L	0.124	0.456
7414	VCL	0.42	0.793
7423	VEGFB	0.103	0.529
7716	VEZF1	0.328	0.796
7432	VIP	0.256	0.722
7434	VIPR2	0.179	0.662
7436	VLDLR	0.172	0.682
51652	VPS24	0.192	0.623
11311	VPS45	0.089	0.404
10490	VTI1B	0.156	0.6
51322	WAC	0.15	0.589
8936	WASF1	0.148	0.648
10163	WASF2	0.092	0.454
10810	WASF3	0.095	0.568
11193	WBP4	0.124	0.466
64409	WBSCR17	0.116	0.467
23001	WDFY3	0.129	0.607
9948	WDR1	0.102	0.438
8816	WDR22	0.261	0.759
80232	WDR26	0.098	0.412
57539	WDR35	0.096	0.448
22911	WDR47	0.161	0.651
57599	WDR48	0.107	0.534
55112	WDR60	0.088	0.425
23335	WDR7	0.114	0.529
58189	WFDC1	0.085	0.349
7466	WFS1	0.24	0.714
339005	WHAMML1	0.17	0.608
7483	WNT9A	0.255	0.701
9671	WSCD2	0.184	0.518
126374	WTIP	0.11	0.542
55841	WWC3	0.183	0.648
25937	WWTR1	0.259	0.73
114786	XKR4	0.279	0.736
7507	XPA	0.137	0.476
10413	YAP1	0.105	0.403
51646	YPEL5	0.441	0.858
55249	YY1AP1	0.115	0.514
51776	ZAK	0.42	0.809
58486	ZBED5	0.121	0.508
7704	ZBTB16	0.131	0.569
26137	ZBTB20	0.169	0.641
57684	ZBTB26	0.162	0.592
253461	ZBTB38	0.113	0.499
57659	ZBTB4	0.216	0.703
92999	ZBTB47	0.227	0.703
23091	ZC3H13	0.081	0.452
376940	ZC3H6	0.144	0.565
29066	ZC3H7A	0.157	0.579
55906	ZC4H2	0.099	0.422
219654	ZCCHC24	0.248	0.74
152098	ZCWPW2	0.2	0.666
23390	ZDHHC17	0.245	0.767
6935	ZEB1	0.922	0.957
463	ZFHX3	0.184	0.64
79776	ZFHX4	0.163	0.658
162239	ZFP1	0.159	0.629
64397	ZFP106	0.289	0.775
80108	ZFP2	0.153	0.553
140612	ZFP28	0.231	0.733
124961	ZFP3	0.099	0.424
284406	ZFP82	0.134	0.602
146198	ZFP90	0.089	0.449
80829	ZFP91	0.181	0.583
23414	ZFPM2	0.633	0.921
53349	ZFYVE1	0.164	0.599
9765	ZFYVE16	0.091	0.459
64145	ZFYVE20	0.137	0.521
79038	ZFYVE21	0.204	0.689
23051	ZHX3	0.184	0.638
84460	ZMAT1	0.105	0.493
9202	ZMYM4	0.096	0.468
10771	ZMYND11	0.225	0.678
7556	ZNF10	0.078	0.462
7559	ZNF12	0.093	0.421
7694	ZNF135	0.196	0.702
7707	ZNF148	0.082	0.395
7710	ZNF154	0.128	0.42
7730	ZNF177	0.095	0.448
7741	ZNF187	0.283	0.792
7745	ZNF192	0.081	0.472
10168	ZNF197	0.077	0.436
7754	ZNF204	0.078	0.36
57209	ZNF248	0.207	0.694
219749	ZNF25	0.652	0.922
10778	ZNF271	0.199	0.657
54816	ZNF280D	0.183	0.667
57336	ZNF287	0.139	0.548
7580	ZNF32	0.092	0.475
64288	ZNF323	0.265	0.696
27309	ZNF330	0.143	0.593
80778	ZNF34	0.2	0.67
23567	ZNF346	0.076	0.405
6940	ZNF354A	0.12	0.483
30832	ZNF354C	0.135	0.517
84911	ZNF382	0.237	0.72
151126	ZNF385B	0.152	0.513
79750	ZNF385D	0.161	0.654
84307	ZNF397	0.096	0.473
55786	ZNF415	0.206	0.675
23090	ZNF423	0.244	0.746
80818	ZNF436	0.127	0.586
220929	ZNF438	0.082	0.353
126068	ZNF441	0.163	0.615
203523	ZNF449	0.08	0.38
58499	ZNF462	0.124	0.507
57573	ZNF471	0.312	0.799
158399	ZNF483	0.103	0.442
115560	ZNF501	0.151	0.601
91392	ZNF502	0.085	0.377
22869	ZNF510	0.104	0.498
84450	ZNF512	0.194	0.703
57473	ZNF512B	0.076	0.402
85460	ZNF518B	0.235	0.725
55205	ZNF532	0.261	0.767
163255	ZNF540	0.212	0.714
147947	ZNF542	0.234	0.742
339327	ZNF546	0.145	0.562
148254	ZNF555	0.107	0.509
84527	ZNF559	0.136	0.601
93134	ZNF561	0.076	0.374
147929	ZNF565	0.077	0.381
374900	ZNF568	0.137	0.572
148266	ZNF569	0.132	0.61
126231	ZNF573	0.1	0.465
51157	ZNF580	0.167	0.613
84622	ZNF594	0.106	0.493
162963	ZNF610	0.115	0.508
284370	ZNF615	0.169	0.644
199777	ZNF626	0.075	0.374
121274	ZNF641	0.132	0.54
65251	ZNF649	0.101	0.455
22834	ZNF652	0.12	0.528
79027	ZNF655	0.076	0.365
26149	ZNF658	0.153	0.583
389114	ZNF662	0.084	0.385
63934	ZNF667	0.265	0.772
79891	ZNF671	0.181	0.605
55634	ZNF673	0.095	0.466
342926	ZNF677	0.168	0.667
58491	ZNF71	0.084	0.421
374655	ZNF710	0.075	0.318
163115	ZNF781	0.224	0.698
146540	ZNF785	0.089	0.433
388507	ZNF788	0.156	0.589
374899	ZNF829	0.113	0.498
7637	ZNF84	0.142	0.62
284391	ZNF844	0.082	0.375
162993	ZNF846	0.094	0.42
54753	ZNF853	0.499	0.876
54764	ZRANB1	0.162	0.615
65982	ZSCAN18	0.243	0.756
79699	ZYG11B	0.471	0.867
7791	ZYX	0.197	0.613
401093	hCG_1806964	0.653	0.869
126075	hCG_29977	0.112	0.494
--- 02_darkorange ---
Entrez	Symbol	Scaled connectivity	kME
65985	AACS	0.095	0.423
14	AAMP	0.146	0.514
6059	ABCE1	0.217	0.602
29777	ABT1	0.284	0.695
84320	ACBD6	0.163	0.494
11332	ACOT7	0.17	0.56
52	ACP1	0.309	0.724
86	ACTL6A	0.179	0.572
159	ADSS	0.145	0.493
79814	AGMAT	0.16	0.579
10598	AHSA1	0.205	0.622
29929	ALG6	0.184	0.581
64682	ANAPC1	0.197	0.611
51433	ANAPC5	0.098	0.342
51434	ANAPC7	0.154	0.484
90806	ANGEL2	0.157	0.508
23141	ANKLE2	0.157	0.505
84250	ANKRD32	0.195	0.566
51239	ANKRD39	0.313	0.712
54443	ANLN	0.473	0.776
8125	ANP32A	0.207	0.595
81611	ANP32E	0.228	0.59
221656	AOF1	0.168	0.578
378708	APITD1	0.195	0.587
79135	APOO	0.138	0.49
8260	ARD1A	0.161	0.525
9824	ARHGAP11A	0.406	0.751
151188	ARL6IP6	0.267	0.668
55723	ASF1B	0.38	0.713
440	ASNS	0.078	0.325
259266	ASPM	0.378	0.662
29028	ATAD2	0.653	0.834
79915	ATAD5	0.162	0.513
471	ATIC	0.251	0.664
533	ATP6V0B	0.164	0.552
91647	ATPAF2	0.135	0.476
89978	ATPBD4	0.188	0.596
550	AUP1	0.1	0.457
6790	AURKA	0.475	0.762
9212	AURKB	0.737	0.856
23080	AVL9	0.203	0.641
51582	AZIN1	0.129	0.464
8703	B4GALT3	0.168	0.537
580	BARD1	0.202	0.53
587	BCAT2	0.175	0.56
56647	BCCIP	0.168	0.561
605	BCL7A	0.158	0.514
637	BID	0.163	0.586
332	BIRC5	0.717	0.831
9790	BMS1	0.111	0.425
662	BNIP1	0.158	0.567
388962	BOLA3	0.222	0.608
23246	BOP1	0.263	0.68
672	BRCA1	0.325	0.699
675	BRCA2	0.174	0.499
[truncated: 16,340 more rows]

## Sheet: Melanoma
=== 78_Melanoma_GSE7553_U133Plus_82_USA ===
--- 01_blue ---
Entrez	Symbol	Scaled connectivity	kME
144568	A2ML1	0.556	0.877
13	AADAC	0.436	0.821
344752	AADACL2	0.703	0.901
10349	ABCA10	0.133	0.432
26154	ABCA12	0.811	0.926
154664	ABCA13	0.146	0.535
22	ABCB7	0.058	0.409
5825	ABCD3	0.345	0.807
9619	ABCG1	0.208	0.664
64137	ABCG4	0.222	0.57
145447	ABHD12B	0.473	0.829
84945	ABHD13	0.05	0.402
10006	ABI1	0.359	0.805
3983	ABLIM1	0.477	0.829
84448	ABLIM2	0.064	0.379
28	ABO	0.062	0.408
26	ABP1	0.095	0.412
23527	ACAP2	0.053	0.42
116983	ACAP3	0.097	0.448
91452	ACBD5	0.108	0.549
55515	ACCN4	0.132	0.425
59272	ACE2	0.238	0.72
51	ACOX1	0.101	0.51
8310	ACOX3	0.42	0.818
55	ACPP	0.256	0.685
116285	ACSM1	0.137	0.492
10121	ACTR1A	0.191	0.6
10096	ACTR3	0.059	0.364
91	ACVR1B	0.132	0.565
8751	ADAM15	0.084	0.425
8755	ADAM6	0.154	0.533
170689	ADAMTS15	0.217	0.613
55803	ADAP2	0.222	0.61
113179	ADAT3	0.088	0.418
113	ADCY7	0.051	0.358
131	ADH7	0.143	0.474
132	ADK	0.569	0.909
121536	AEBP2	0.216	0.699
2334	AFF2	0.066	0.369
125061	AFMID	0.105	0.493
54812	AFTPH	0.247	0.677
55109	AGGF1	0.048	0.325
178	AGL	0.163	0.614
10551	AGR2	0.187	0.591
189	AGXT	0.099	0.395
27245	AHDC1	0.05	0.354
79026	AHNAK	0.654	0.911
202	AIM1	0.541	0.874
55057	AIM1L	0.579	0.886
55966	AJAP1	0.1	0.423
203	AK1	0.077	0.404
50808	AK3	0.167	0.553
205	AK3L1	0.109	0.435
221264	AKD2	0.098	0.43
57016	AKR1B10	0.348	0.787
210	ALAD	0.117	0.493
126133	ALDH16A1	0.065	0.381
217	ALDH2	0.376	0.802
218	ALDH3A1	0.455	0.841
222	ALDH3B2	0.672	0.921
7915	ALDH5A1	0.104	0.447
501	ALDH7A1	0.233	0.722
223	ALDH9A1	0.104	0.429
221120	ALKBH3	0.116	0.506
239	ALOX12	0.598	0.892
242	ALOX12B	0.852	0.938
246	ALOX15	0.133	0.538
59344	ALOXE3	0.87	0.943
259173	ALS2CL	0.605	0.902
262	AMD1	0.181	0.618
9949	AMMECR1	0.211	0.612
154810	AMOTL1	0.104	0.434
272	AMPD3	0.068	0.394
288	ANK3	0.671	0.905
54882	ANKHD1	0.119	0.499
57763	ANKRA2	0.061	0.37
88455	ANKRD13A	0.176	0.62
81573	ANKRD13C	0.228	0.709
118932	ANKRD22	0.572	0.892
170961	ANKRD24	0.069	0.372
147463	ANKRD29	0.142	0.53
148741	ANKRD35	0.517	0.85
63926	ANKRD5	0.319	0.805
65124	ANKRD57	0.788	0.942
140731	ANKRD60	0.064	0.355
55107	ANO1	0.202	0.575
55129	ANO10	0.071	0.322
338440	ANO9	0.404	0.814
93550	ANUBL1	0.111	0.428
301	ANXA1	0.126	0.434
302	ANXA2	0.055	0.349
303	ANXA2P1	0.12	0.495
307	ANXA4	0.13	0.51
310	ANXA7	0.239	0.725
244	ANXA8L2	0.497	0.856
8416	ANXA9	0.653	0.89
314	AOC2	0.087	0.368
10053	AP1M2	0.504	0.858
160	AP2A1	0.089	0.498
1175	AP2S1	0.088	0.438
8546	AP3B1	0.128	0.523
23431	AP4E1	0.086	0.536
320	APBA1	0.193	0.606
323	APBB2	0.05	0.32
147495	APCDD1	0.078	0.417
8539	API5	0.052	0.368
200558	APLF	0.233	0.711
338	APOB	0.227	0.693
345	APOC3	0.12	0.451
26060	APPL1	0.197	0.682
55198	APPL2	0.384	0.814
353	APRT	0.157	0.518
360	AQP3	0.75	0.937
362	AQP5	0.186	0.538
116984	ARAP2	0.469	0.832
374	AREG	0.285	0.743
382	ARF6	0.173	0.652
84364	ARFGAP2	0.121	0.494
383	ARG1	0.794	0.92
384	ARG2	0.1	0.38
79658	ARHGAP10	0.077	0.368
57636	ARHGAP23	0.105	0.437
201176	ARHGAP27	0.247	0.708
55160	ARHGEF10L	0.161	0.502
23365	ARHGEF12	0.288	0.764
27237	ARHGEF16	0.151	0.516
50649	ARHGEF4	0.671	0.899
7984	ARHGEF5	0.273	0.744
84159	ARID5B	0.056	0.32
379	ARL4D	0.393	0.817
26225	ARL5A	0.462	0.815
55207	ARL8B	0.268	0.739
132946	ARL9	0.094	0.442
283071	ARMETL1	0.14	0.511
406	ARNTL	0.109	0.48
56938	ARNTL2	0.468	0.844
10109	ARPC2	0.251	0.713
81873	ARPC5L	0.454	0.851
92714	ARRDC1	0.143	0.588
57561	ARRDC3	0.25	0.71
91947	ARRDC4	0.31	0.748
416	ARSF	0.298	0.727
9048	ARTN	0.062	0.384
55616	ASAP3	0.289	0.746
10973	ASCC3	0.157	0.583
430	ASCL2	0.463	0.874
432	ASGR1	0.112	0.373
57168	ASPHD2	0.056	0.313
151516	ASPRV1	0.71	0.899
445	ASS1	0.194	0.651
54454	ATAD2B	0.114	0.49
79170	ATAD4	0.06	0.3
22926	ATF6	0.085	0.365
83734	ATG10	0.108	0.508
9140	ATG12	0.058	0.36
89849	ATG16L2	0.21	0.639
23130	ATG2A	0.154	0.498
55102	ATG2B	0.136	0.467
84971	ATG4D	0.053	0.329
285973	ATG9B	0.209	0.59
51062	ATL1	0.178	0.528
25923	ATL3	0.127	0.516
23300	ATMIN	0.336	0.768
23120	ATP10B	0.274	0.675
57205	ATP10D	0.415	0.832
23200	ATP11B	0.484	0.86
479	ATP12A	0.356	0.777
84239	ATP13A4	0.716	0.92
481	ATP1B1	0.123	0.411
483	ATP1B3	0.211	0.608
496	ATP4B	0.063	0.368
10159	ATP6AP2	0.1	0.416
245973	ATP6V1C2	0.541	0.851
538	ATP7A	0.175	0.534
91647	ATPAF2	0.095	0.416
93974	ATPIF1	0.098	0.465
4287	ATXN3	0.07	0.415
6795	AURKC	0.098	0.485
553	AVPR1B	0.162	0.55
563	AZGP1	0.367	0.786
401393	AZGP1P2	0.174	0.55
566	AZU1	0.082	0.376
8705	B3GALT4	0.252	0.709
374907	B3GNT8	0.242	0.705
572	BAD	0.074	0.451
573	BAG1	0.165	0.569
9529	BAG5	0.252	0.744
10458	BAIAP2	0.182	0.649
8538	BARX2	0.2	0.663
8424	BBOX1	0.49	0.848
593	BCKDHA	0.222	0.665
8915	BCL10	0.06	0.374
10017	BCL2L10	0.199	0.619
599	BCL2L2	0.101	0.364
604	BCL6	0.074	0.363
83875	BCO2	0.114	0.423
613	BCR	0.38	0.813
622	BDH1	0.085	0.407
623	BDKRB1	0.078	0.319
624	BDKRB2	0.296	0.729
23743	BHMT2	0.087	0.366
23299	BICD2	0.514	0.851
642	BLMH	0.605	0.875
29760	BLNK	0.178	0.614
282991	BLOC1S2	0.171	0.56
388552	BLOC1S3	0.068	0.429
8548	BLZF1	0.043	0.395
650	BMP2	0.134	0.56
55589	BMP2K	0.119	0.484
665	BNIP3L	0.178	0.536
149428	BNIPL	0.65	0.912
8315	BRAP	0.078	0.491
286076	BREA2	0.065	0.379
84312	BRMS1L	0.038	0.387
51660	BRP44L	0.152	0.601
54014	BRWD1	0.177	0.655
54836	BSPRY	0.819	0.942
121551	BTBD11	0.315	0.771
118663	BTBD16	0.16	0.544
685	BTC	0.204	0.642
694	BTG1	0.112	0.463
10950	BTG3	0.057	0.467
84154	BXDC1	0.057	0.432
222642	BZRPL1	0.091	0.359
9689	BZW1	0.081	0.408
119504	C10orf104	0.083	0.41
399726	C10orf114	0.071	0.348
10974	C10orf116	0.138	0.525
55088	C10orf118	0.345	0.793
387640	C10orf140	0.152	0.616
54838	C10orf26	0.172	0.562
119032	C10orf32	0.116	0.459
283065	C10orf41	0.115	0.401
143384	C10orf46	0.131	0.522
414236	C10orf55	0.154	0.51
80195	C10orf57	0.44	0.837
159491	C10orf64	0.064	0.308
256815	C10orf67	0.069	0.335
118461	C10orf71	0.103	0.365
79591	C10orf76	0.195	0.628
63877	C10orf84	0.141	0.595
54777	C10orf92	0.1	0.378
387695	C10orf99	0.354	0.783
219833	C11orf45	0.141	0.556
25906	C11orf51	0.096	0.415
91894	C11orf52	0.258	0.701
51501	C11orf73	0.141	0.538
399947	C11orf87	0.129	0.416
196446	C12orf28	0.258	0.676
91298	C12orf29	0.671	0.93
439916	C12orf37	0.08	0.373
283450	C12orf51	0.106	0.493
115749	C12orf56	0.386	0.801
387882	C12orf75	0.077	0.38
57213	C13orf1	0.078	0.513
51527	C14orf129	0.311	0.777
79609	C14orf138	0.174	0.649
90141	C14orf143	0.066	0.426
171546	C14orf147	0.182	0.603
145407	C14orf37	0.076	0.326
91748	C14orf43	0.117	0.477
388011	C14orf64	0.154	0.516
153514	C14orf81	0.053	0.324
57184	C15orf17	0.123	0.486
79768	C15orf29	0.115	0.559
84529	C15orf41	0.024	0.3
84419	C15orf48	0.184	0.578
9605	C16orf7	0.074	0.347
80262	C16orf70	0.315	0.771
29035	C16orf72	0.108	0.456
79018	C17orf39	0.043	0.379
124773	C17orf64	0.081	0.333
147081	C17orf69	0.055	0.368
201243	C17orf74	0.054	0.304
84981	C17orf91	0.087	0.431
400566	C17orf97	0.09	0.473
147276	C18orf15	0.053	0.307
374864	C18orf34	0.108	0.419
284274	C18orf62	0.072	0.328
148223	C19orf25	0.059	0.371
64073	C19orf33	0.683	0.924
126074	C19orf39	0.082	0.421
126123	C19orf41	0.11	0.424
51279	C1RL	0.067	0.358
284618	C1orf104	0.143	0.454
55765	C1orf106	0.592	0.881
79098	C1orf116	0.834	0.938
83932	C1orf124	0.107	0.571
57095	C1orf128	0.163	0.619
126868	C1orf161	0.44	0.844
126695	C1orf172	0.44	0.846
163747	C1orf177	0.222	0.613
81563	C1orf21	0.189	0.535
149466	C1orf210	0.35	0.808
149421	C1orf215	0.136	0.479
84719	C1orf217	0.092	0.367
54530	C1orf218	0.074	0.365
388699	C1orf46	0.384	0.771
148362	C1orf58	0.102	0.525
553168	C1orf68	0.33	0.746
54994	C20orf11	0.157	0.53
140893	C20orf151	0.084	0.369
55321	C20orf46	0.202	0.581
113278	C20orf54	0.119	0.498
57186	C20orf74	0.163	0.53
128710	C20orf94	0.203	0.662
284836	C21orf125	0.074	0.336
54058	C21orf58	0.072	0.349
55267	C22orf26	0.198	0.632
150291	C22orf27	0.249	0.72
51493	C22orf28	0.157	0.481
388886	C22orf36	0.236	0.675
150590	C2orf15	0.123	0.476
79823	C2orf34	0.14	0.551
130813	C2orf50	0.048	0.352
79919	C2orf54	0.546	0.872
343990	C2orf55	0.071	0.322
205327	C2orf69	0.134	0.597
388939	C2orf71	0.085	0.346
152002	C3orf21	0.103	0.478
56941	C3orf37	0.06	0.34
84657	C3orf42	0.164	0.571
79669	C3orf52	0.218	0.69
389119	C3orf54	0.265	0.744
165679	C3orf57	0.484	0.848
205428	C3orf58	0.226	0.711
375341	C3orf62	0.179	0.602
317648	C4orf10	0.177	0.515
404201	C4orf12	0.068	0.339
55435	C4orf16	0.024	0.312
401152	C4orf3	0.296	0.744
132720	C4orf32	0.2	0.629
201895	C4orf34	0.145	0.551
132989	C4orf36	0.103	0.51
152641	C4orf38	0.07	0.34
202299	C5orf27	0.278	0.722
64417	C5orf28	0.028	0.3
285600	C5orf36	0.084	0.426
389336	C5orf46	0.438	0.807
64771	C6orf106	0.094	0.45
29113	C6orf15	0.241	0.655
63914	C6orf164	0.087	0.398
51250	C6orf203	0.077	0.442
441171	C6orf217	0.082	0.326
80737	C6orf27	0.1	0.386
57827	C6orf47	0.055	0.323
[truncated: 50,922 more rows]
