# Supplementary material for: Drug Repositioning through Systematic Mining of Gene Coexpression Networks in Cancer
Source: PLoS One. 2016 Nov 8;11(11):e0165059. doi: 10.1371/journal.pone.0165059 (PMC5100910; doi:10.1371/journal.pone.0165059)
Supplement: S3 Table — (XLSX) [file pone.0165059.s003.xlsx]

## Sheet: Functional annotation
Dataset ID	Cancer type	Module	Module size	GO Biological Processes	Chromosomal cytobands	Tissue specific genes
1	Breast	01_turquoise	1002	regulation of immune system process (1.60E-89: 202); immune response (2.26E-88: 198); regulation of immune response (2.85E-83: 154); positive regulation of immune system process (1.73E-76: 151); regulation of lymphocyte activation (8.36E-69: 111); regulation of leukocyte activation (1.98E-64: 113); regulation of cell activation (4.32E-63: 114); leukocyte activation (1.65E-60: 111); lymphocyte act…	3q13 (7.92E-07: 18); 6p21 (1.41E-06: 40); 12p13 (7.30E-06: 24); 1q22 (5.93E-05: 12)	Thymus (4.88E-50: 66); Spleen (1.11E-41: 62); Bone_Marrow (8.27E-20: 51); Thyroid (1.89E-17: 25); Lung (4.10E-06: 17)
1	Breast	02_blue	447	cell cycle phase (3.81E-135: 173); cell cycle process (1.88E-130: 180); mitotic cell cycle (2.08E-119: 151); M phase (2.68E-97: 121); M phase of mitotic cell cycle (4.36E-80: 94); mitosis (1.99E-78: 92); nuclear division (1.99E-78: 92); organelle fission (9.35E-77: 92); cell division (1.38E-66: 90); DNA metabolic process (2.28E-64: 108)	6p21 (5.91E-10: 30)	Fetal_Liver (1.56E-34: 49); Testis (4.43E-11: 32); Bone_Marrow (3.47E-06: 18); Thymus (1.73E-04: 11)
1	Breast	03_green	405	cell adhesion (1.77E-14: 52); cardiovascular system development (1.46E-14: 47); circulatory system development (1.46E-14: 47); biological adhesion (2.09E-14: 52); vasculature development (2.79E-12: 34); blood vessel development (7.85E-12: 32); regulation of response to external stimulus (3.14E-10: 27); blood vessel morphogenesis (3.38E-10: 27); angiogenesis (3.28E-09: 22); acylglycerol metabolic …	-	Fetal_Lung (1.75E-07: 13); Placenta (5.07E-07: 15); Liver (9.66E-05: 18); Heart (1.31E-04: 10)
1	Breast	04_yellow	396	cell adhesion (3.48E-31: 75); biological adhesion (4.57E-31: 75); extracellular matrix organization (9.84E-29: 35); circulatory system development (3.79E-24: 60); cardiovascular system development (3.79E-24: 60); extracellular structure organization (3.97E-22: 36); vasculature development (8.22E-22: 46); skeletal system development (3.32E-21: 43); blood vessel development (1.26E-20: 43); ossifica…	-	Fetal_Lung (1.73E-08: 14); Placenta (1.05E-05: 13); Uterus (1.13E-05: 7); Ovary (7.95E-05: 7); Bladder (2.33E-04: 6)
1	Breast	05_black	135	defense response (4.07E-28: 45); immune response (8.69E-26: 41); regulation of immune response (1.34E-18: 28); regulation of immune system process (2.21E-18: 34); inflammatory response (2.54E-15: 22); innate immune response (9.93E-14: 21); immune effector process (5.40E-13: 16); positive regulation of immune system process (2.60E-11: 21); response to other organism (3.28E-11: 21); response to bac…	-	Spleen (1.17E-34: 29); Bone_Marrow (1.25E-15: 19); Lung (4.71E-11: 11)
1	Breast	06_tan	122	UTP metabolic process (1.13E-06: 4); CTP metabolic process (1.13E-06: 4); GTP biosynthetic process (1.13E-06: 4); UTP biosynthetic process (1.13E-06: 4); pyrimidine ribonucleoside triphosphate metabolic process (1.57E-06: 4); CTP biosynthetic process (1.13E-06: 4); pyrimidine ribonucleoside triphosphate biosynthetic process (1.57E-06: 4); pyrimidine nucleoside triphosphate biosynthetic process (2…	16p13 (7.57E-125: 80); 16p11 (7.64E-47: 32); 16p12 (4.59E-08: 8)	-
1	Breast	07_salmon	76	cellular response to type I interferon (9.71E-36: 20); type I interferon-mediated signaling pathway (9.71E-36: 20); response to type I interferon (1.55E-35: 20); response to virus (7.24E-32: 24); innate immune response (1.39E-27: 27); immune response (1.62E-25: 32); defense response (2.81E-25: 33); cellular response to cytokine stimulus (5.87E-25: 23); cytokine-mediated signaling pathway (6.51E-2…	-	-
1	Breast	08_cyan	74	hemidesmosome assembly (1.05E-07: 4); cell-substrate junction assembly (1.02E-05: 4); positive regulation of cell division (2.34E-05: 4)	-	Bladder (2.34E-05: 4)
1	Breast	09_darkturquoise	66	-	1q21 (4.56E-62: 40); 1q22 (1.64E-24: 15); 1q23 (2.77E-07: 6)	-
1	Breast	10_darkgreen	62	-	12p13 (2.09E-54: 34); 12p11 (1.11E-22: 12); 12p12 (8.21E-18: 11)	-
1	Breast	11_skyblue	59	-	-	Testis (8.10E-09: 11)
1	Breast	12_darkgrey	59	-	16q22 (5.88E-53: 31); 16q23 (4.15E-20: 11); 16q13 (1.76E-15: 9); 16q21 (1.21E-06: 4)	-
1	Breast	13_lightcyan	57	synaptic vesicle transport (1.66E-08: 6); synaptic transmission (2.71E-08: 12); transmission of nerve impulse (1.17E-07: 12); multicellular organismal signaling (1.17E-07: 12); neurotransmitter secretion (2.37E-07: 6); cell-cell signaling (7.38E-07: 13); vesicle docking involved in exocytosis (1.44E-06: 4); regulation of neurotransmitter levels (1.89E-06: 6); vesicle docking (1.91E-06: 4); neurot…	-	Brain (9.22E-14: 10); Fetal_Brain (7.87E-06: 6); Cerebellum (6.81E-06: 6); Pituitary_Gland (8.72E-05: 4)
1	Breast	14_sienna3	56	-	8q24 (3.04E-121: 56)	-
1	Breast	15_lightyellow	48	-	17q12 (1.55E-27: 17); 17q11 (9.28E-23: 15); 17q21 (3.41E-05: 6)	-
1	Breast	16_darkred	47	-	17q25 (1.99E-78: 41)	-
1	Breast	17_white	42	-	8q22 (1.61E-38: 20); 8q21 (3.27E-23: 13); 8q23 (1.1E-11: 6)	-
1	Breast	18_steelblue	39	-	19p13 (9.95E-54: 36)	-
1	Breast	19_violet	38	-	-	-
1	Breast	20_darkolivegreen	37	-	17q25 (6.16E-70: 35)	-
1	Breast	21_orangered4	33	epithelium development (1.41E-05: 7); regulation of cell development (7.50E-06: 7); stem cell differentiation (1.21E-05: 4); regulation of canonical Wnt receptor signaling pathway (2.85E-05: 4); tube development (5.60E-05: 6); positive regulation of cell proliferation (6.03E-05: 7); positive regulation of cell differentiation (8.39E-05: 6)	-	Breast (1.19E-06: 4)
1	Breast	22_lightsteelblue1	30	-	-	-
1	Breast	23_lightcyan1	28	-	8p11 (4.38E-39: 17); 8p12 (4.53E-17: 8)	-
1	Breast	24_ivory	28	-	19p13 (1.16E-36: 25)	-
1	Breast	25_brown4	27	-	17q21 (3.51E-52: 27)	-
1	Breast	26_bisque4	26	-	11q13 (3.28E-43: 24)	-
1	Breast	27_darkslateblue	25	-	5q31 (3.07E-09: 7); 5q21 (4.12E-08: 4); 5q23 (3.75E-07: 4)	-
1	Breast	28_plum2	24	-	8q11 (4.10E-24: 10); 8q12 (2.41E-15: 7); 8q13 (3.10E-14: 7)	-
1	Breast	29_salmon4	23	translational elongation (1.91E-35: 17); viral genome expression (2.96E-35: 16); translation (8.64E-36: 21); viral transcription (2.96E-35: 16); translational termination (8.29E-35: 16); cellular protein complex disassembly (1.57E-33: 16); protein complex disassembly (2.37E-33: 16); cellular macromolecular complex disassembly (2.25E-32: 16); macromolecular complex disassembly (3.18E-32: 16); endo…	-	-
1	Breast	30_maroon	22	-	1q42 (9.85E-16: 9); 1q44 (1.10E-07: 4)	-
1	Breast	31_honeydew1	21	-	3q27 (3.64E-27: 12); 3q29 (1.03E-13: 7)	-
1	Breast	32_coral1	21	-	1q24 (1.21E-09: 5); 1q41 (6.53E-08: 4); 1q42 (3.94E-06: 4)	-
1	Breast	33_mediumorchid	20	response to steroid hormone stimulus (9.52E-12: 10); response to inorganic substance (1.24E-10: 9); positive regulation of transcription from RNA polymerase II promoter (1.03E-10: 10); cellular response to organic substance (1.94E-10: 11); positive regulation of transcription, DNA-dependent (2.86E-10: 11); positive regulation of RNA metabolic process (4.45E-10: 11); positive regulation of gene ex…	-	-
1	Breast	34_yellow4	20	-	10p13 (2.32E-25: 10); 10p14 (5.35E-17: 7)	-
1	Breast	35_mediumpurple2	19	-	1q42 (8.09E-32: 15)	-
1	Breast	36_plum	19	nucleosome assembly (2.30E-41: 18); chromatin assembly (7.53E-41: 18); nucleosome organization (2.28E-40: 18); protein-DNA complex assembly (5.49E-40: 18); chromatin assembly or disassembly (9.10E-40: 18); protein-DNA complex subunit organization (1.74E-39: 18); DNA packaging (2.91E-38: 18); DNA conformation change (5.97E-37: 18); cellular macromolecular complex assembly (3.30E-30: 18); chromatin…	6p21 (3.82E-15: 11); 6p22 (1.56E-10: 6)	Bone_Marrow (1.92E-06: 5)
1	Breast	37_indianred4	18	-	17p13 (8.79E-36: 18)	-
1	Breast	38_firebrick4	18	-	5q11 (5.72E-13: 6); 5q13 (2.06E-07: 4)	-
1	Breast	39_brown2	18	-	13q34 (8.90E-23: 10); 13q32 (2.05E-08: 4)	-
1	Breast	40_lightcoral	18	-	17q23 (7.67E-27: 12)	-
1	Breast	41_blue2	18	-	19q13 (1.47E-26: 18)	-
1	Breast	42_magenta4	17	-	8q24 (1.83E-24: 13)	-
1	Breast	43_lightpink3	17	-	22q13 (1.80E-34: 17)	-
1	Breast	44_plum3	17	-	17q23 (1.11E-21: 10); 17q22 (1.54E-10: 5)	-
1	Breast	45_thistle	17	-	-	-
1	Breast	46_coral	16	-	-	-
1	Breast	47_darkseagreen3	16	-	17q21 (6.00E-28: 15)	-
1	Breast	48_coral3	16	-	11q14 (3.34E-23: 10); 11q13 (4.88E-08: 6)	-
1	Breast	49_mediumpurple1	15	-	10p15 (2.11E-21: 9)	-
1	Breast	50_sienna4	15	-	19q13 (3.08E-22: 15)	-
2	Breast	01_turquoise	685	immune response (9.97E-113: 190); regulation of immune system process (1.43E-97: 178); regulation of immune response (8.08E-89: 137); positive regulation of immune system process (8.82E-79: 131); defense response (5.48E-75: 161); regulation of lymphocyte activation (1.37E-64: 93); regulation of cell activation (4.99E-64: 99); regulation of leukocyte activation (8.46E-64: 97); positive regulation …	6p21 (7.63E-08: 34); 12p13 (1.03E-04: 17); 7q36 (2.62E-04: 10)	Spleen (5.20E-66: 72); Bone_Marrow (4.19E-34: 58); Thymus (1.92E-31: 44); Lung (1.01E-13: 23); Thyroid (7.56E-13: 18)
2	Breast	02_blue	452	cell cycle phase (1.18E-114: 158); mitotic cell cycle (2.22E-109: 144); cell cycle process (1.77E-108: 163); M phase (5.63E-85: 112); M phase of mitotic cell cycle (3.40E-74: 90); nuclear division (1.49E-72: 88); mitosis (1.49E-72: 88); organelle fission (5.64E-71: 88); cell division (3.93E-66: 90); regulation of cell cycle process (8.66E-45: 71)	10p13 (1.00E-06: 7); 10p15 (4.49E-06: 8); 10p14 (1.07E-04: 5)	Fetal_Liver (4.75E-32: 47); Testis (2.20E-14: 37); Bone_Marrow (4.03E-06: 18); Thymus (4.43E-05: 12)
2	Breast	03_pink	292	biological adhesion (1.50E-29: 63); cell adhesion (1.19E-29: 63); extracellular matrix organization (1.07E-22: 27); skeletal system development (6.64E-18: 34); circulatory system development (3.81E-17: 43); cardiovascular system development (3.81E-17: 43); extracellular structure organization (5.60E-17: 27); vasculature development (2.04E-16: 34); blood vessel development (9.99E-16: 32); collagen…	-	Fetal_Lung (2.43E-12: 16); Ovary (1.00E-06: 8); Uterus (1.57E-06: 7); Placenta (2.52E-06: 12); Bladder (3.72E-06: 7)
2	Breast	04_yellow	261	vasculature development (4.88E-17: 33); blood vessel development (2.98E-16: 31); cardiovascular system development (6.95E-16: 39); circulatory system development (6.95E-16: 39); cell adhesion (6.24E-14: 40); biological adhesion (7.13E-14: 40); blood vessel morphogenesis (6.87E-13: 25); angiogenesis (6.07E-12: 21); regulation of response to external stimulus (1.13E-09: 21); acylglycerol metabolic …	-	Fetal_Lung (8.42E-06: 9); Placenta (3.11E-05: 10); Heart (1.50E-04: 8)
2	Breast	05_white	99	-	-	-
2	Breast	06_lightyellow	92	translation (4.68E-09: 13); cellular respiration (2.50E-07: 8); electron transport chain (2.80E-07: 8); respiratory electron transport chain (4.48E-07: 7); M/G1 transition of mitotic cell cycle (1.97E-06: 6); ATP synthesis coupled electron transport (3.49E-06: 5); positive regulation of ligase activity (3.05E-06: 6); mitochondrial ATP synthesis coupled electron transport (3.49E-06: 5); oxidative …	2q31 (3.52E-05: 5); 7p14 (5.47E-05: 4)	-
2	Breast	07_lightcyan1	59	-	8q13 (1.65E-19: 11); 8q22 (4.26E-18: 12); 8q11 (5.83E-15: 8); 8q21 (2.69E-13: 9); 8q24 (1.62E-09: 9); 8q12 (2.33E-08: 5); 8q23 (8.70E-07: 4)	-
2	Breast	08_lightgreen	58	cellular response to type I interferon (5.24E-41: 21); type I interferon-mediated signaling pathway (5.24E-41: 21); response to type I interferon (8.67E-41: 21); innate immune response (3.51E-33: 28); defense response (2.93E-30: 33); response to virus (1.84E-29: 21); immune response (8.08E-29: 31); cytokine-mediated signaling pathway (9.00E-27: 21); cellular response to cytokine stimulus (1.89E-2…	-	-
2	Breast	09_darkturquoise	48	-	8q24 (2.28E-103: 48)	-
2	Breast	10_orange	43	neurotransmitter secretion (1.52E-06: 5); synaptic vesicle exocytosis (1.02E-06: 4); transmission of nerve impulse (4.69E-06: 9); multicellular organismal signaling (4.69E-06: 9); neurotransmitter transport (1.00E-05: 5); regulation of neurotransmitter levels (8.62E-06: 5); synaptic vesicle transport (7.76E-06: 4); synaptic transmission (1.47E-05: 8); signal release (2.36E-05: 5); generation of a…	-	Cerebellum (1.28E-06: 6); Brain (1.52E-06: 5); Fetal_Brain (4.37E-04: 4)
2	Breast	11_saddlebrown	40	-	-	-
2	Breast	12_yellow4	39	-	16q22 (2.79E-21: 14); 16q24 (1.60E-13: 9); 16q13 (9.02E-13: 7); 16q21 (2.25E-07: 4); 16q23 (7.75E-07: 4)	-
2	Breast	13_lightcoral	37	epithelial cell development (6.34E-06: 4)	-	Breast (1.90E-06: 4)
2	Breast	14_darkmagenta	32	-	5q21 (1.16E-07: 4); 5q31 (5.67E-07: 6); 5q23 (1.05E-06: 4)	-
2	Breast	15_sienna3	32	-	17q12 (5.31E-29: 16); 17q21 (6.04E-09: 8); 17q11 (1.02E-06: 5)	-
2	Breast	16_orangered4	30	-	-	-
2	Breast	17_darkseagreen3	30	-	12p13 (2.12E-50: 26)	-
2	Breast	18_lightsteelblue1	30	-	-	-
2	Breast	19_ivory	29	-	17p13 (1.91E-05: 5)	-
2	Breast	20_brown4	28	-	19p13 (5.02E-07: 8)	-
2	Breast	21_darkslateblue	27	-	16p13 (1.59E-30: 19); 16p11 (1.12E-05: 4)	-
2	Breast	22_thistle2	26	-	16p13 (6.13E-44: 24)	-
2	Breast	23_salmon4	25	-	-	-
2	Breast	24_darkseagreen4	23	-	8q24 (1.54E-17: 11); 8q22 (2.26E-12: 7)	-
2	Breast	25_honeydew1	23	-	6p21 (1.37E-32: 20)	-
2	Breast	26_coral1	22	-	17q11 (8.88E-41: 19)	-
2	Breast	27_skyblue1	21	mRNA metabolic process (3.74E-08: 8); mRNA processing (2.03E-06: 6); RNA splicing, via transesterification reactions with bulged adenosine as nucleophile (5.07E-05: 4); RNA splicing, via transesterification reactions (5.71E-05: 4); RNA processing (3.64E-05: 6); nuclear mRNA splicing, via spliceosome (5.07E-05: 4)	-	-
2	Breast	28_mediumpurple2	21	respiratory electron transport chain (8.38E-12: 7); cellular respiration (7.48E-11: 7); electron transport chain (8.32E-11: 7); energy derivation by oxidation of organic compounds (1.44E-08: 7); generation of precursor metabolites and energy (1.30E-07: 7); oxidation-reduction process (3.20E-05: 7)	-	-
2	Breast	29_plum	21	-	-	-
2	Breast	30_lightsteelblue	20	positive regulation of gene expression (1.79E-14: 14); positive regulation of transcription, DNA-dependent (3.20E-13: 13); positive regulation of RNA metabolic process (5.44E-13: 13); positive regulation of transcription from RNA polymerase II promoter (2.95E-12: 11); response to organic cyclic compound (9.32E-12: 9); response to mechanical stimulus (1.35E-10: 7); response to calcium ion (3.18E-1…	-	-
2	Breast	31_darkolivegreen4	18	-	17p13 (4.79E-05: 4)	-
2	Breast	32_thistle3	17	-	17q23 (5.02E-19: 9); 17q24 (5.99E-08: 4)	-
2	Breast	33_plum3	17	-	-	-
2	Breast	34_navajowhite1	16	respiratory electron transport chain (1.13E-06: 4); electron transport chain (4.10E-06: 4); cellular respiration (3.86E-06: 4)	19p13 (2.01E-14: 11)	-
2	Breast	35_antiquewhite2	15	-	2p14 (1.07E-13: 6); 2p13 (2.43E-07: 4)	-
3	Breast	01_turquoise	769	regulation of immune system process (1.31E-85: 175); immune response (5.76E-83: 170); regulation of immune response (1.30E-78: 134); positive regulation of immune system process (2.93E-73: 132); leukocyte activation (1.2E-60: 100); regulation of lymphocyte activation (5.80E-60: 93); regulation of cell activation (3.83E-59: 99); regulation of leukocyte activation (5.26E-59: 97); defense response (…	12p13 (4.39E-05: 19); 6p21 (9.55E-05: 29); 1q22 (1.34E-04: 10); 1q23 (2.16E-04: 11); 3q13 (2.18E-04: 12)	Spleen (5.88E-54: 66); Thymus (7.23E-44: 56); Bone_Marrow (5.42E-19: 44); Thyroid (2.56E-15: 21); Lung (1.44E-05: 14)
3	Breast	02_brown	326	cell adhesion (1.01E-32: 70); biological adhesion (1.31E-32: 70); extracellular matrix organization (1.08E-27: 32); vasculature development (2.12E-25: 46); circulatory system development (2.35E-25: 56); cardiovascular system development (2.35E-25: 56); blood vessel development (5.01E-23: 42); extracellular structure organization (9.59E-21: 32); collagen fibril organization (1.82E-17: 14); blood v…	-	Fetal_Lung (8.E-14: 18); Placenta (2.15E-07: 14); Ovary (2.13E-04: 6)
3	Breast	03_blue	237	cell cycle phase (2.02E-82: 101); mitotic cell cycle (1.25E-80: 94); cell cycle process (9.03E-79: 104); M phase (1.64E-63: 74); M phase of mitotic cell cycle (8.31E-57: 61); mitosis (4.81E-56: 60); nuclear division (4.81E-56: 60); organelle fission (5.14E-55: 60); cell division (6.98E-53: 62); regulation of cell cycle process (2.18E-34: 47)	10q21 (3.30E-07: 8); 1p34 (1.00E-04: 9); 1p32 (4.78E-04: 6); 15q26 (5.09E-04: 6)	Fetal_Liver (1.02E-31: 37); Testis (7.32E-11: 23); Bone_Marrow (1.66E-05: 12); Thymus (1.73E-04: 8)
3	Breast	04_black	143	biological adhesion (5.96E-12: 27); cell adhesion (5.43E-12: 27); circulatory system development (1.38E-10: 23); vasculature development (9.72E-11: 19); cardiovascular system development (1.38E-10: 23); blood vessel development (2.12E-10: 18); blood vessel morphogenesis (8.54E-09: 15); angiogenesis (1.63E-08: 13); cell-cell adhesion (9.48E-08: 14); oxygen transport (2.96E-06: 4)	-	Placenta (1.37E-08: 11); Fetal_Lung (5.90E-08: 9)
3	Breast	05_cyan	141	small GTPase mediated signal transduction (1.56E-06: 14); nucleoside triphosphate catabolic process (2.74E-05: 12); GTP catabolic process (2.43E-05: 9); establishment of vesicle localization (3.03E-05: 5); protein transport (1.54E-05: 19); purine ribonucleoside triphosphate catabolic process (2.30E-05: 12); vesicle targeting (6.59E-06: 5); ribonucleoside triphosphate catabolic process (2.36E-05: …	-	-
3	Breast	06_lightcyan	118	cell morphogenesis involved in differentiation (4.39E-08: 17); cell morphogenesis (3.02E-08: 19); cellular component morphogenesis (7.72E-08: 19); embryo development (8.05E-07: 19); mesenchymal cell development (6.52E-07: 7); cell part morphogenesis (1.49E-06: 15); mesenchymal cell differentiation (1.15E-06: 7); cell projection morphogenesis (1.27E-06: 15); neuron projection morphogenesis (1.47E-…	22q13 (5.52E-08: 11)	Breast (1.85E-04: 4)
3	Breast	07_purple	97	negative regulation of gene expression (1.30E-05: 15); negative regulation of nitrogen compound metabolic process (1.48E-05: 15); negative regulation of nucleobase, nucleoside, nucleotide and nucleic acid metabolic process (1.28E-05: 15); negative regulation of RNA metabolic process (2.47E-05: 14); negative regulation of transcription, DNA-dependent (2.02E-05: 14); positive regulation of transcri…	19p13 (7.55E-17: 24); 19q13 (7.95E-08: 17)	-
3	Breast	08_midnightblue	77	defense response (3.40E-30: 37); immune response (4.81E-24: 31); regulation of immune response (1.29E-20: 24); innate immune response (2.54E-20: 22); regulation of immune system process (4.30E-20: 28); positive regulation of immune response (1.27E-17: 19); activation of immune response (9.15E-16: 16); positive regulation of immune system process (3.11E-15: 20); antigen processing and presentation…	6p21 (9.03E-06: 9)	Spleen (3.99E-33: 24); Bone_Marrow (7.25E-11: 12); Lung (3.35E-09: 8)
3	Breast	09_royalblue	59	-	8q24 (2.88E-120: 57)	-
3	Breast	10_darkgreen	57	cellular response to type I interferon (3.33E-36: 19); type I interferon-mediated signaling pathway (3.33E-36: 19); response to type I interferon (5.18E-36: 19); innate immune response (8.87E-27: 24); response to virus (6.31E-26: 19); cytokine-mediated signaling pathway (3.20E-25: 20); defense response (7.36E-25: 29); immune response (8.31E-25: 28); cellular response to cytokine stimulus (2.44E-2…	-	-
3	Breast	11_darkgrey	55	-	12p13 (3.94E-50: 31); 12p12 (1.43E-05: 4)	-
3	Breast	12_lightcyan1	54	-	6p21 (4.86E-06: 8)	-
3	Breast	13_darkslateblue	52	-	17q23 (1.55E-45: 23); 17q22 (5.43E-25: 13); 17q24 (2.35E-17: 10)	-
3	Breast	14_brown4	51	CTP biosynthetic process (3.33E-08: 4); UTP metabolic process (3.33E-08: 4); CTP metabolic process (3.33E-08: 4); UTP biosynthetic process (3.33E-08: 4); GTP biosynthetic process (3.33E-08: 4); pyrimidine ribonucleoside triphosphate biosynthetic process (4.65E-08: 4); pyrimidine ribonucleoside triphosphate metabolic process (4.65E-08: 4); pyrimidine nucleoside triphosphate biosynthetic process (8…	16p13 (4.02E-80: 45); 16p12 (6.23E-05: 4)	-
3	Breast	15_steelblue	46	-	4p15 (4.62E-06: 4)	-
3	Breast	16_darkmagenta	42	-	17q25 (2.05E-47: 28); 17q24 (2.67E-06: 4)	-
3	Breast	17_yellowgreen	41	acylglycerol metabolic process (3.21E-13: 9); neutral lipid metabolic process (3.55E-13: 9); triglyceride metabolic process (1.23E-13: 9); glycerol ether metabolic process (1.81E-12: 9); organic ether metabolic process (4.29E-12: 9); cellular lipid metabolic process (7.89E-10: 13); glycerolipid metabolic process (1.19E-09: 9); monocarboxylic acid metabolic process (3.28E-08: 9); glucose metabolic…	-	Heart (1.00E-04: 4); Liver (4.86E-04: 5)
3	Breast	18_floralwhite	36	-	17q11 (1.76E-63: 30)	-
3	Breast	19_lightpink3	36	-	10p13 (5.57E-25: 11); 10p15 (1.76E-19: 10); 10p14 (1.66E-12: 6); 10p12 (6.83E-09: 5)	-
3	Breast	20_salmon4	31	-	11p15 (4.27E-60: 31)	-
3	Breast	21_thistle2	31	-	1q21 (2.14E-34: 21); 1q23 (7.31E-06: 4)	-
3	Breast	22_palevioletred3	30	regulation of interphase of mitotic cell cycle (2.02E-06: 5); DNA integrity checkpoint (1.04E-06: 5); cell cycle checkpoint (1.94E-05: 5); regulation of cell cycle arrest (2.52E-05: 5); mitotic cell cycle checkpoint (4.69E-05: 4)	16q22 (2.84E-23: 14); 16q23 (7.93E-14: 7); 16q24 (8.24E-11: 7)	-
3	Breast	23_navajowhite2	28	-	17q25 (2.37E-51: 26)	-
3	Breast	24_honeydew1	27	-	8p11 (1.12E-45: 19); 8p12 (3.23E-17: 8)	-
3	Breast	25_darkseagreen4	26	-	9q34 (1.15E-48: 25)	-
3	Breast	26_antiquewhite4	25	-	10q22 (4.71E-47: 21)	-
3	Breast	27_skyblue2	25	ribonucleoprotein complex biogenesis (8.58E-06: 5); cellular component biogenesis at cellular level (1.08E-05: 5); RNA processing (9.36E-06: 7)	6p21 (1.16E-38: 23)	-
3	Breast	28_skyblue1	24	-	6q21 (1.39E-51: 21)	-
3	Breast	29_orangered3	24	-	-	-
3	Breast	30_lightcoral	23	-	16p11 (6.83E-41: 19)	-
3	Breast	31_lightsteelblue	23	-	9p24 (1.38E-21: 10); 9p21 (2.93E-15: 7)	-
3	Breast	32_indianred4	22	-	8q24 (1.58E-34: 18)	-
3	Breast	33_darkolivegreen4	22	heterocycle biosynthetic process (1.88E-04: 4)	17q21 (1.50E-42: 22)	-
3	Breast	34_palevioletred2	20	-	20q13 (7.37E-41: 20)	-
3	Breast	35_salmon2	20	-	1p36 (7.05E-30: 18)	-
3	Breast	36_plum3	20	-	2q33 (6.06E-21: 11)	-
3	Breast	37_navajowhite1	20	-	12q13 (9.18E-08: 6)	-
3	Breast	38_lavenderblush2	19	-	-	-
3	Breast	39_darkseagreen3	19	-	Xq28 (3.11E-46: 19)	-
3	Breast	40_honeydew	19	-	3p25 (1.30E-34: 15); 3p26 (6.44E-09: 4)	-
3	Breast	41_skyblue4	18	nucleosome assembly (1.21E-42: 18); chromatin assembly (3.98E-42: 18); nucleosome organization (1.20E-41: 18); protein-DNA complex assembly (2.90E-41: 18); chromatin assembly or disassembly (4.81E-41: 18); protein-DNA complex subunit organization (9.25E-41: 18); DNA packaging (1.54E-39: 18); DNA conformation change (3.16E-38: 18); cellular macromolecular complex assembly (1.77E-31: 18); chromatin…	6p21 (7.79E-12: 9); 6p22 (1.07E-10: 6)	Bone_Marrow (1.43E-06: 5)
3	Breast	42_sienna4	18	-	14q22 (5.85E-17: 8); 14q23 (4.30E-14: 7)	-
3	Breast	43_coral	18	-	19q13 (1.47E-26: 18)	-
3	Breast	44_pink4	18	-	-	Testis (2.65E-04: 4)
3	Breast	45_coral3	18	-	16q22 (2.80E-20: 11)	-
3	Breast	46_antiquewhite2	18	-	22q13 (1.46E-22: 13)	-
3	Breast	47_blue4	17	-	19p13 (1.13E-24: 16)	-
3	Breast	48_mediumpurple1	17	-	8q22 (7.64E-21: 10); 8q21 (5.57E-14: 7)	-
3	Breast	49_firebrick3	17	-	2p14 (8.56E-11: 5)	-
3	Breast	50_orangered1	17	-	19q13 (1.83E-22: 16)	-
3	Breast	51_lightblue4	17	-	9p13 (1.03E-28: 13)	-
3	Breast	52_thistle4	16	-	1q22 (9.44E-17: 8); 1q21 (2.29E-10: 7)	-
3	Breast	53_tan4	16	-	17q12 (9.77E-13: 7); 17q21 (4.49E-05: 4)	-
3	Breast	54_plum4	16	-	22q13 (7.2E-19: 11)	-
3	Breast	55_palevioletred1	16	-	11q14 (3.34E-23: 10); 11q13 (1.91E-06: 5)	-
3	Breast	56_navajowhite	16	-	5q31 (5.83E-09: 6)	-
3	Breast	57_darkseagreen2	15	-	2p11 (6.45E-13: 6); 2p13 (1.91E-09: 5)	-
3	Breast	58_slateblue	15	-	5q13 (8.76E-15: 7); 5q14 (1.88E-08: 4)	-
3	Breast	59_chocolate4	15	-	19p13 (6.46E-15: 11); 19p12 (4.50E-09: 4)	-
3	Breast	60_mistyrose	15	-	22q13 (1.82E-30: 15)	-
4	Breast	01_blue	1082	mitotic cell cycle (1.71E-78: 172); cell cycle phase (3.88E-76: 185); cell cycle process (6.92E-72: 196); M phase of mitotic cell cycle (7.24E-53: 103); M phase (1.36E-52: 123); organelle fission (3.10E-52: 103); mitosis (4.63E-51: 100); nuclear division (4.63E-51: 100); cell division (4.35E-45: 104); DNA metabolic process (6.41E-37: 124)	2p22 (1.37E-08: 14); 10p13 (2.49E-08: 11); 10p15 (2.37E-07: 13); 9p13 (1.53E-06: 17); 2p25 (1.23E-06: 14); 10p14 (1.09E-05: 8); 1p22 (2.43E-05: 14); 2p24 (4.36E-05: 10); 1q42 (1.11E-04: 16); 3q29 (1.39E-04: 11)	Fetal_Liver (8.68E-17: 48); Testis (1.05E-09: 50)
4	Breast	02_brown	784	immune response (4.12E-99: 188); regulation of immune system process (9.83E-98: 189); regulation of immune response (5.92E-94: 149); positive regulation of immune system process (2.11E-79: 139); positive regulation of immune response (1.55E-66: 104); regulation of cell activation (1.26E-62: 103); regulation of leukocyte activation (1.84E-61: 100); regulation of lymphocyte activation (1.87E-61: 95…	3q13 (1.27E-07: 17); 12p13 (5.45E-06: 21); 1q22 (3.11E-05: 11); 6p21 (2.45E-05: 31); 1q23 (2.53E-04: 11); 15q21 (4.30E-04: 11); 3q24 (6.10E-04: 5); 16p11 (5.98E-04: 12)	Spleen (2.19E-81: 85); Thymus (2.43E-47: 59); Bone_Marrow (6.07E-31: 58); Thyroid (1.67E-17: 23); Lung (7.96E-07: 16)
4	Breast	03_salmon	364	-	16p13 (3.68E-33: 47); 16p11 (5.30E-20: 24); 4p16 (3.02E-07: 13); 12q13 (3.53E-07: 18); 16p12 (1.31E-04: 8); 3p21 (1.97E-04: 13)	-
4	Breast	04_magenta	258	biological adhesion (1.12E-40: 71); cell adhesion (8.56E-41: 71); extracellular matrix organization (1.46E-29: 31); extracellular structure organization (9.61E-23: 31); cardiovascular system development (2.13E-18: 42); circulatory system development (2.13E-18: 42); cell-substrate adhesion (2.19E-17: 21); blood vessel development (1.62E-15: 30); vasculature development (1.87E-15: 31); collagen fib…	-	Fetal_Lung (8.82E-10: 13); Ovary (5.34E-06: 7); Placenta (2.82E-05: 10); Bladder (2.67E-04: 5)
4	Breast	05_tan	130	biological adhesion (2.25E-08: 21); cell adhesion (2.10E-08: 21); circulatory system development (1.4E-07: 18); cardiovascular system development (1.4E-07: 18); cell-cell adhesion (2.12E-07: 13); vasculature development (3.90E-07: 14); regulation of intracellular protein kinase cascade (1.12E-06: 15); cell migration (1.37E-06: 15); regulation of MAPKKK cascade (2.83E-06: 11); extracellular matrix…	-	Fetal_Lung (5.82E-05: 6)
4	Breast	06_darkgreen	83	-	8q22 (7.37E-40: 24); 8q21 (9.75E-27: 17); 8q13 (7.54E-14: 9); 8q24 (5.52E-12: 12); 8q23 (8.04E-12: 7); 8q11 (9.97E-10: 6); 8q12 (2.09E-09: 6)	-
4	Breast	07_darkolivegreen	54	meiosis (1.80E-06: 6); M phase of meiotic cell cycle (1.80E-06: 6); meiotic cell cycle (2.06E-06: 6)	6p21 (2.25E-31: 26)	-
4	Breast	08_yellowgreen	47	monocarboxylic acid metabolic process (2.43E-11: 12); organic ether metabolic process (6.08E-10: 8); cellular lipid metabolic process (4.45E-10: 14); triglyceride metabolic process (1.33E-09: 7); neutral lipid metabolic process (2.97E-09: 7); acylglycerol metabolic process (2.75E-09: 7); carboxylic acid metabolic process (8.02E-09: 13); oxoacid metabolic process (8.02E-09: 13); organic acid metab…	-	Liver (8.23E-07: 8); Skeletal_Muscle (7.03E-05: 5); Heart (1.70E-04: 4)
4	Breast	09_mediumpurple3	44	cellular response to type I interferon (1.08E-33: 17); response to type I interferon (1.59E-33: 17); type I interferon-mediated signaling pathway (1.08E-33: 17); innate immune response (5.00E-25: 21); cytokine-mediated signaling pathway (1.85E-22: 17); immune response (2.05E-21: 23); cellular response to cytokine stimulus (7.30E-21: 17); response to virus (4.74E-19: 14); defense response (5.83E-1…	-	-
4	Breast	10_darkorange2	37	-	11q22 (6.18E-18: 10); 11q21 (9.30E-14: 7); 11q14 (4.29E-10: 6); 11q23 (2.89E-09: 7)	-
4	Breast	11_thistle2	32	-	-	-
4	Breast	12_thistle1	32	-	-	Testis (2.07E-05: 6)
4	Breast	13_honeydew1	29	-	8q24 (7.36E-62: 29)	-
4	Breast	14_coral1	29	-	20q13 (6.05E-44: 24)	-
4	Breast	15_antiquewhite4	28	cellular response to calcium ion (6.34E-12: 5); positive regulation of transcription from RNA polymerase II promoter (1.31E-11: 12); positive regulation of transcription, DNA-dependent (1.05E-10: 13); positive regulation of RNA metabolic process (1.76E-10: 13); response to inorganic substance (1.77E-10: 10); positive regulation of gene expression (2.19E-10: 13); response to mechanical stimulus (1…	19p13 (8.02E-05: 6)	-
4	Breast	16_coral2	27	-	17q23 (4.70E-19: 10); 17q22 (1.27E-11: 6); 17q24 (3.23E-11: 6)	-
4	Breast	17_mediumorchid	27	-	-	-
4	Breast	18_skyblue1	26	-	-	-
4	Breast	19_plum	25	-	-	-
4	Breast	20_lightcoral	24	-	-	-
4	Breast	21_indianred4	23	immune response (2.26E-10: 11); defense response (1.38E-08: 10); regulation of lymphocyte activation (2.61E-08: 7); regulation of leukocyte activation (5.91E-08: 7); regulation of cell activation (7.97E-08: 7); inflammatory response (9.79E-08: 7); regulation of T cell activation (1.58E-07: 6); positive regulation of immune system process (1.07E-06: 7); regulation of immune system process (1.61E-0…	-	-
4	Breast	22_blue2	22	-	5q13 (4.87E-07: 4); 5q31 (5.42E-05: 4)	-
4	Breast	23_thistle3	22	-	Xp22 (4.07E-06: 4)	-
4	Breast	24_salmon2	21	blood vessel development (3.58E-05: 5); cardiovascular system development (3.48E-05: 6); circulatory system development (3.48E-05: 6)	-	Fetal_Lung (9.69E-12: 7)
4	Breast	25_thistle	21	-	16q13 (4.37E-20: 9); 16q22 (6.32E-15: 9)	-
4	Breast	26_darkseagreen3	19	-	12p13 (1.41E-25: 14); 12p12 (1.77E-07: 4)	-
4	Breast	27_honeydew	19	-	-	-
4	Breast	28_lightpink3	19	-	12q21 (5.21E-12: 6); 12q15 (9.02E-12: 5); 12q14 (1.06E-07: 4)	-
4	Breast	29_coral	19	-	-	-
4	Breast	30_yellow3	17	-	12p13 (2.56E-19: 11)	-
4	Breast	31_sienna4	17	-	19q13 (4.07E-25: 17)	-
4	Breast	32_mediumpurple1	16	nucleosome assembly (6.65E-38: 16); chromatin assembly (1.88E-37: 16); nucleosome organization (5.00E-37: 16); protein-DNA complex assembly (1.08E-36: 16); chromatin assembly or disassembly (1.68E-36: 16); protein-DNA complex subunit organization (3.00E-36: 16); DNA packaging (3.58E-35: 16); DNA conformation change (5.15E-34: 16); cellular macromolecular complex assembly (4.83E-28: 16); chromatin…	6p21 (1.90E-12: 9); 6p22 (6.13E-09: 5)	Bone_Marrow (7.47E-07: 5)
4	Breast	33_lightslateblue	16	-	17q25 (5.26E-30: 15)	-
4	Breast	34_blueviolet	16	translational elongation (1.58E-17: 9); translation (1.15E-16: 11); viral genome expression (2.36E-16: 8); viral transcription (2.36E-16: 8); translational termination (3.82E-16: 8); cellular protein complex disassembly (1.52E-15: 8); protein complex disassembly (1.85E-15: 8); cellular macromolecular complex disassembly (5.40E-15: 8); macromolecular complex disassembly (6.37E-15: 8); endocrine pa…	-	-
4	Breast	35_deeppink	16	-	-	-
4	Breast	36_firebrick3	16	intracellular transport (3.32E-05: 6)	-	-
4	Breast	37_indianred3	16	-	7q22 (3.86E-12: 7)	-
4	Breast	38_thistle4	16	organ regeneration (3.82E-07: 4); regeneration (5.30E-06: 4); negative regulation of programmed cell death (5.94E-05: 5); negative regulation of apoptosis (5.69E-05: 5); negative regulation of cell death (7.17E-05: 5)	-	Lung (9.78E-09: 5)
4	Breast	39_plum4	16	-	-	-
4	Breast	40_salmon1	15	-	-	-
5	Breast	01_blue	688	regulation of immune system process (4.59E-69: 149); immune response (2.23E-65: 143); regulation of immune response (1.15E-64: 115); positive regulation of immune system process (5.17E-58: 111); leukocyte activation (2.55E-53: 89); lymphocyte activation (5.58E-49: 77); cell activation (1.99E-47: 107); regulation of lymphocyte activation (1.90E-46: 77); positive regulation of immune response (8.95…	12p13 (3.42E-05: 18); 14q32 (2.25E-04: 15); 1q23 (3.71E-04: 10)	Spleen (2.1E-42: 55); Thymus (3.03E-41: 52); Bone_Marrow (2.42E-18: 41); Thyroid (2.81E-16: 21)
5	Breast	02_turquoise	408	cell adhesion (2.69E-30: 75); biological adhesion (3.52E-30: 75); circulatory system development (1.04E-22: 59); cardiovascular system development (1.04E-22: 59); vasculature development (2.82E-21: 46); extracellular matrix organization (5.21E-20: 28); blood vessel development (2.69E-19: 42); skeletal system development (2.15E-17: 39); blood vessel morphogenesis (1.63E-14: 33); organ morphogenesi…	-	Fetal_Lung (3.49E-12: 18); Bladder (3.09E-06: 8); Ovary (1.14E-05: 8); Uterus (1.37E-04: 6); Placenta (2.62E-04: 11)
5	Breast	03_yellow	179	oxygen transport (2.00E-11: 7); gas transport (4.28E-10: 7); cell adhesion (4.64E-09: 26); biological adhesion (5.05E-09: 26); regulation of response to external stimulus (9.31E-07: 14); circulatory system development (9.36E-07: 20); protein oligomerization (8.28E-07: 14); cardiovascular system development (9.36E-07: 20); regulation of body fluid levels (1.71E-06: 19); coagulation (1.99E-06: 17)	-	Placenta (1.35E-07: 11); Fetal_Lung (3.94E-07: 9)
5	Breast	04_cyan	106	cell cycle phase (9.83E-72: 68); cell cycle process (2.72E-68: 69); mitotic cell cycle (5.21E-65: 61); M phase (4.74E-62: 55); M phase of mitotic cell cycle (9.07E-57: 47); nuclear division (1.62E-55: 46); mitosis (1.62E-55: 46); organelle fission (9.93E-55: 46); cell division (8.80E-48: 44); regulation of cell cycle process (1.50E-28: 31)	15q15 (5.70E-05: 5)	Fetal_Liver (6.8E-25: 24); Testis (8.69E-10: 15); Bone_Marrow (2.74E-05: 8); Thymus (7.45E-05: 6)
5	Breast	05_salmon	93	-	17q12 (8.95E-06: 6)	-
5	Breast	06_skyblue	90	immune response (2.04E-31: 39); defense response (2.31E-28: 38); regulation of immune system process (2.01E-22: 32); regulation of immune response (1.55E-22: 27); innate immune response (5.67E-20: 23); antigen processing and presentation of peptide or polysaccharide antigen via MHC class II (6.55E-19: 10); positive regulation of immune response (8.45E-19: 21); activation of immune response (2.87E…	6p21 (1.90E-04: 8)	Spleen (7.51E-35: 26); Lung (1.68E-11: 10); Bone_Marrow (4.68E-10: 12)
5	Breast	07_darkmagenta	89	protein transport (8.33E-06: 15); establishment of protein localization (1.11E-05: 15); regulation of actin filament depolymerization (1.13E-05: 4); vesicle-mediated transport (2.92E-06: 15); negative regulation of actin filament polymerization (1.47E-05: 4); regulation of actin cytoskeleton organization (2.83E-05: 6); regulation of actin filament length (3.83E-05: 5); negative regulation of prot…	19p13 (2.18E-12: 19); 17p13 (7.49E-05: 7)	-
5	Breast	08_grey60	85	cellular response to type I interferon (2.11E-32: 19); type I interferon-mediated signaling pathway (2.11E-32: 19); response to type I interferon (3.29E-32: 19); response to virus (4.23E-27: 22); immune response (3.90E-26: 34); defense response (8.99E-26: 35); innate immune response (1.17E-24: 26); cytokine-mediated signaling pathway (8.89E-23: 21); cellular response to cytokine stimulus (3.00E-2…	-	-
5	Breast	09_lightgreen	82	-	12p13 (1.66E-81: 49); 12p12 (2.22E-26: 16); 12p11 (9.16E-15: 9)	-
5	Breast	10_orangered4	43	-	-	-
5	Breast	11_mediumpurple3	42	-	8q24 (8.33E-83: 40)	-
5	Breast	12_bisque4	38	-	10p13 (1.11E-24: 11); 10p14 (5.73E-20: 9); 10p15 (6.62E-17: 9); 10p12 (8.24E-11: 6)	-
5	Breast	13_lightpink4	32	-	1p36 (1.36E-53: 31)	-
5	Breast	14_coral2	29	-	17q25 (1.25E-56: 28)	-
5	Breast	15_skyblue1	28	-	12q13 (8.12E-07: 6)	-
5	Breast	16_mediumpurple2	24	-	3p21 (6.07E-06: 5); 9q34 (5.93E-06: 5)	-
5	Breast	17_lightsteelblue	24	-	Xq28 (1.41E-58: 24)	-
5	Breast	18_brown2	22	-	1p34 (6.69E-25: 14)	-
5	Breast	19_lavenderblush2	21	-	8q11 (7.39E-25: 10); 8q13 (3.12E-17: 8)	-
5	Breast	20_salmon2	21	-	-	-
5	Breast	21_lightpink3	21	-	5q35 (1.77E-41: 19)	-
5	Breast	22_darkseagreen3	21	-	9q34 (8.55E-36: 19)	-
5	Breast	23_honeydew	21	viral transcription (2.01E-39: 17); viral genome expression (2.01E-39: 17); translational termination (6.08E-39: 17); cellular protein complex disassembly (1.42E-37: 17); protein complex disassembly (2.21E-37: 17); translational elongation (1.14E-36: 17); cellular macromolecular complex disassembly (2.46E-36: 17); macromolecular complex disassembly (3.56E-36: 17); endocrine pancreas development (…	-	-
5	Breast	24_coral3	20	-	3q29 (1.07E-29: 13); 3q27 (1.58E-07: 4)	-
5	Breast	25_skyblue4	19	-	10q21 (1.40E-21: 10); 10q22 (1.41E-12: 7)	-
5	Breast	26_mediumpurple1	18	-	13q34 (1.27E-28: 12); 13q32 (2.05E-08: 4)	-
5	Breast	27_orangered1	18	-	19p13 (3.15E-26: 17)	-
5	Breast	28_pink4	18	-	9p13 (4.29E-34: 15)	-
5	Breast	29_lightslateblue	18	-	19p13 (3.15E-26: 17)	-
5	Breast	30_blueviolet	17	-	16p13 (5.35E-33: 17)	-
5	Breast	31_firebrick3	17	-	8q24 (1.83E-24: 13)	-
5	Breast	32_thistle4	16	-	7q36 (6.73E-33: 14)	-
5	Breast	33_palevioletred1	15	-	15q26 (7.12E-24: 11)	-
5	Breast	34_tan4	15	-	-	-
5	Breast	35_magenta3	15	-	-	-
5	Breast	36_lightpink2	15	translational elongation (7.85E-07: 4); translation (3.48E-06: 5)	3p21 (8.83E-09: 6)	-
5	Breast	37_navajowhite	15	-	18p11 (1.43E-37: 15)	-
5	Breast	38_green4	15	-	11q13 (6.66E-16: 10)	-
6	Breast	01_turquoise	1087	regulation of immune system process (8.37E-114: 236); immune response (6.02E-113: 232); regulation of immune response (2.4E-107: 182); positive regulation of immune system process (5.66E-90: 170); regulation of cell activation (5.64E-77: 131); defense response (1.25E-76: 203); regulation of lymphocyte activation (3.47E-76: 121); regulation of leukocyte activation (2.03E-75: 127); positive regulat…	12p13 (9.82E-07: 27); 1q23 (8.68E-05: 14); 3q13 (1.33E-04: 15)	Spleen (5.91E-89: 98); Thymus (5.02E-38: 58); Bone_Marrow (4.20E-32: 68); Thyroid (9.42E-18: 26); Lung (1.03E-09: 23)
6	Breast	02_darkturquoise	640	biological adhesion (2.45E-41: 110); cell adhesion (1.64E-41: 110); cardiovascular system development (5.95E-32: 88); circulatory system development (5.95E-32: 88); extracellular matrix organization (1.55E-30: 43); vasculature development (1.06E-29: 68); blood vessel development (8.63E-27: 62); extracellular structure organization (7.02E-24: 46); blood vessel morphogenesis (1.03E-21: 51); skeleta…	-	Fetal_Lung (1.86E-15: 25); Bladder (1.14E-08: 12); Placenta (1.83E-06: 18); Uterus (2.98E-05: 8); Ovary (2.49E-04: 8)
6	Breast	03_pink	243	cell cycle phase (1.51E-126: 132); cell cycle process (7.22E-124: 137); mitotic cell cycle (1.13E-119: 121); M phase (4.67E-96: 97); M phase of mitotic cell cycle (6.87E-85: 80); mitosis (1.39E-82: 78); nuclear division (1.39E-82: 78); organelle fission (3.56E-81: 78); cell division (3.14E-70: 75); interphase of mitotic cell cycle (1.16E-45: 54)	-	Fetal_Liver (4.59E-42: 45); Testis (1.20E-10: 23); Bone_Marrow (2.94E-09: 17); Thymus (6.90E-07: 11)
6	Breast	04_salmon	195	-	16p13 (2.55E-182: 118); 16p11 (3.93E-58: 42); 16p12 (2.25E-41: 31)	-
6	Breast	05_tan	185	-	8q24 (3.70E-146: 90); 8q22 (1.24E-47: 33); 8q21 (9.69E-33: 24); 8q13 (3.30E-17: 13); 8q11 (1.85E-14: 10); 8q23 (4.70E-11: 8); 8q12 (6.82E-06: 5)	-
6	Breast	06_purple	165	-	1q21 (2.08E-48: 44); 1q42 (2.47E-33: 27); 1q22 (1.48E-28: 21); 1q24 (2.98E-15: 12); 1q25 (8.46E-14: 13); 1q23 (1.20E-13: 13); 1q41 (1.83E-11: 9); 1q32 (3.35E-08: 11); 1q31 (2.82E-04: 4); 1q44 (3.45E-04: 4)	-
6	Breast	07_skyblue	100	type I interferon-mediated signaling pathway (9.67E-40: 23); cellular response to type I interferon (9.67E-40: 23); response to type I interferon (1.70E-39: 23); innate immune response (2.15E-29: 31); response to virus (1.28E-28: 24); defense response (2.44E-26: 38); cytokine-mediated signaling pathway (1.48E-25: 24); cellular response to cytokine stimulus (1.01E-24: 25); immune response (1.51E-2…	6p21 (7.06E-05: 9)	-
6	Breast	08_darkorange	67	RNA processing (1.59E-07: 13); mRNA metabolic process (9.85E-06: 10)	16q22 (3.59E-104: 52); 16q23 (3.59E-13: 8); 16q21 (3.23E-12: 7)	-
6	Breast	09_orangered3	63	-	1p34 (1.02E-72: 41); 1p35 (2.19E-22: 15); 1p33 (7.53E-06: 4)	-
6	Breast	10_darkolivegreen	60	-	17q23 (3.16E-46: 24); 17q22 (1.45E-19: 11); 17q24 (1.04E-12: 8)	-
6	Breast	11_yellowgreen	58	-	17p13 (6.55E-109: 56)	-
6	Breast	12_mediumpurple3	56	-	17q25 (1.86E-77: 43); 17q24 (3.34E-09: 6)	-
6	Breast	13_thistle2	46	-	8p21 (2.10E-48: 25); 8p23 (8.26E-18: 11); 8p12 (8.04E-07: 4); 8p22 (9.22E-07: 4)	-
6	Breast	14_palevioletred3	44	neurotransmitter secretion (4.88E-08: 6); synaptic vesicle transport (1.89E-07: 5); transmission of nerve impulse (6.29E-07: 10); regulation of neurotransmitter levels (4.00E-07: 6); multicellular organismal signaling (6.29E-07: 10); neurotransmitter transport (4.82E-07: 6); signal release (1.36E-06: 6); generation of a signal involved in cell-cell signaling (1.36E-06: 6); synaptic vesicle exocyt…	-	Cerebellum (4.33E-04: 4)
6	Breast	15_lightpink4	42	vasculature development (1.71E-06: 8); cell-substrate adhesion (7.37E-06: 5); blood vessel development (1.15E-05: 7); cardiovascular system development (4.12E-05: 8); circulatory system development (4.12E-05: 8); cell-matrix adhesion (6.12E-05: 4); enzyme linked receptor protein signaling pathway (7.68E-05: 8)	-	-
6	Breast	16_antiquewhite4	37	-	17q21 (9.28E-35: 23); 17q11 (3.19E-11: 8); 17q12 (1.34E-06: 5)	-
6	Breast	17_mediumorchid	36	-	17q25 (7.40E-68: 34)	-
6	Breast	18_skyblue2	34	-	5q13 (1.52E-20: 11); 5q12 (3.40E-15: 8); 5q11 (4.04E-11: 6)	-
6	Breast	19_mediumpurple2	32	-	12q24 (1.42E-59: 31)	-
6	Breast	20_lightsteelblue	32	-	17q12 (2.21E-31: 17); 17q21 (6.04E-09: 8); 17q11 (2.56E-08: 6)	-
6	Breast	21_firebrick4	30	-	22q13 (5.03E-54: 28)	-
6	Breast	22_darkviolet	29	-	11q13 (6.78E-27: 18); 11q14 (1.96E-17: 9)	-
6	Breast	23_blue2	29	-	1p36 (1.14E-37: 24)	-
6	Breast	24_thistle3	28	viral reproduction (1.25E-05: 6)	7q22 (2.81E-36: 19); 7q21 (2.95E-11: 7)	-
6	Breast	25_plum3	28	-	14q24 (1.51E-42: 21); 14q23 (1.34E-06: 4)	-
6	Breast	26_darkseagreen3	23	-	11q23 (2.90E-21: 12); 11q22 (1.46E-15: 8)	-
6	Breast	27_coral3	22	-	8p11 (1.14E-29: 13); 8p12 (7.00E-13: 6)	-
6	Breast	28_coral	22	-	3p21 (1.06E-37: 20)	-
6	Breast	29_skyblue4	21	-	15q15 (5.39E-22: 11); 15q14 (9.49E-13: 6)	-
6	Breast	30_sienna4	21	-	16q24 (2.19E-43: 19)	-
6	Breast	31_mediumpurple4	21	-	-	-
6	Breast	32_pink4	21	-	11q13 (7.92E-37: 20)	-
6	Breast	33_lightslateblue	20	-	-	-
6	Breast	34_mediumpurple1	20	-	-	-
6	Breast	35_orangered1	20	-	1q42 (6.49E-12: 7)	-
6	Breast	36_firebrick3	19	-	-	-
6	Breast	37_indianred3	19	-	17q21 (8.55E-37: 19)	-
6	Breast	38_tan4	18	-	11q13 (1.96E-28: 16)	-
6	Breast	39_plum4	18	-	22q12 (8.91E-30: 14)	-
6	Breast	40_thistle4	18	viral genome expression (2.83E-18: 9); viral transcription (2.83E-18: 9); translational termination (4.89E-18: 9); translation (7.92E-18: 12); cellular protein complex disassembly (2.35E-17: 9); protein complex disassembly (2.92E-17: 9); translational elongation (6.68E-17: 9); cellular macromolecular complex disassembly (9.82E-17: 9); macromolecular complex disassembly (1.18E-16: 9); endocrine pa…	22q13 (1.03E-06: 5)	-
6	Breast	41_darkolivegreen2	18	-	20p13 (6.67E-41: 17)	-
6	Breast	42_lavenderblush1	17	-	20q13 (8.86E-35: 17)	-
6	Breast	43_lightpink2	17	-	20p11 (6.47E-28: 12); 20p12 (2.93E-08: 4)	-
6	Breast	44_palevioletred1	17	-	13q14 (3.50E-34: 15)	-
6	Breast	45_navajowhite	17	-	3p21 (5.11E-28: 15)	-
6	Breast	46_green4	17	-	17q11 (1.34E-32: 15)	-
6	Breast	47_darkseagreen2	17	-	9p13 (1.03E-31: 14)	-
6	Breast	48_sienna2	16	-	-	-
6	Breast	49_pink3	16	blood vessel morphogenesis (6.82E-15: 10); blood vessel development (3.78E-14: 10); angiogenesis (4.63E-14: 9); circulatory system development (1.21E-13: 11); cardiovascular system development (1.21E-13: 11); vasculature development (8.26E-14: 10); anatomical structure formation involved in morphogenesis (7.79E-12: 10); locomotion (3.84E-06: 7); striated muscle tissue development (2.57E-05: 4); m…	-	-
6	Breast	50_yellow2	16	-	14q11 (1.79E-25: 12)	-
6	Breast	51_antiquewhite1	16	-	5q13 (1.23E-07: 4); 5q31 (3.31E-07: 5)	-
6	Breast	52_indianred2	15	-	1p32 (6.16E-24: 11)	-
6	Breast	53_orangered	15	-	13q14 (3.05E-18: 9); 13q13 (2.73E-09: 4)	-
6	Breast	54_firebrick2	15	-	3q12 (2.36E-14: 6)	-
6	Breast	55_brown1	15	nucleosome assembly (1.52E-35: 15); chromatin assembly (4.03E-35: 15); nucleosome organization (1.00E-34: 15); protein-DNA complex assembly (2.05E-34: 15); chromatin assembly or disassembly (3.11E-34: 15); protein-DNA complex subunit organization (5.33E-34: 15); DNA packaging (5.39E-33: 15); DNA conformation change (6.51E-32: 15); cellular macromolecular complex assembly (2.51E-26: 15); chromatin…	6p21 (7.42E-17: 11)	-
6	Breast	56_lightskyblue4	15	-	5q33 (5.89E-12: 6); 5q31 (1.08E-05: 4)	-
6	Breast	57_lightblue3	15	-	-	-
7	Breast	01_cyan	1293	translational termination (7.30E-19: 32); viral genome expression (1.02E-18: 31); viral transcription (1.02E-18: 31); cellular protein complex disassembly (3.00E-17: 33); protein complex disassembly (6.83E-17: 33); viral infectious cycle (2.50E-16: 38); cellular macromolecular complex disassembly (5.56E-15: 33); macromolecular complex disassembly (1.07E-14: 33); translational elongation (1.02E-14…	19p13 (2.17E-06: 63)	-
7	Breast	02_purple	285	cell cycle phase (2.89E-55: 86); mitotic cell cycle (1.13E-53: 79); cell cycle process (2.23E-53: 90); M phase (3.04E-47: 66); M phase of mitotic cell cycle (8.85E-44: 55); nuclear division (4.19E-43: 54); mitosis (4.19E-43: 54); cell division (1.02E-42: 58); organelle fission (3.3E-42: 54); chromosome segregation (4.80E-29: 30)	-	Fetal_Liver (6.38E-23: 32); Testis (6.10E-08: 21)
7	Breast	03_darkgrey	215	regulation of immune system process (3.66E-48: 73); regulation of immune response (9.09E-41: 55); positive regulation of immune system process (1.67E-39: 55); regulation of lymphocyte activation (9.35E-38: 44); regulation of cell activation (4.59E-37: 46); regulation of leukocyte activation (1.09E-36: 45); immune response (6.58E-33: 58); leukocyte activation (4.00E-31: 41); immune response-regula…	1q23 (2.52E-05: 7)	Spleen (2.47E-20: 23); Thymus (5.12E-20: 22); Bone_Marrow (3.61E-09: 16); Thyroid (2.43E-07: 8)
7	Breast	04_orange	176	biological adhesion (1.26E-25: 46); cell adhesion (1.06E-25: 46); extracellular matrix organization (1.74E-21: 22); circulatory system development (2.80E-19: 36); cardiovascular system development (2.80E-19: 36); vasculature development (2.76E-19: 30); blood vessel development (3.78E-18: 28); skeletal system development (1.66E-17: 27); collagen fibril organization (2.23E-17: 12); extracellular st…	-	Placenta (1.04E-09: 13); Fetal_Lung (2.77E-08: 10); Uterus (3.98E-04: 4)
7	Breast	05_darkorange	110	regulation of immune response (7.21E-19: 26); regulation of immune system process (2.08E-18: 31); immune response (9.27E-18: 30); defense response (1.86E-16: 30); positive regulation of immune system process (4.28E-15: 23); positive regulation of immune response (1.45E-14: 19); immune effector process (3.65E-13: 15); activation of immune response (3.20E-13: 16); regulation of leukocyte activation…	-	Spleen (1.34E-30: 25); Lung (2.85E-09: 9); Bone_Marrow (4.82E-09: 12)
7	Breast	06_darkturquoise	108	generation of a signal involved in cell-cell signaling (2.57E-05: 7); synaptic transmission (2.73E-05: 12); multicellular organismal signaling (2.23E-05: 13); transmission of nerve impulse (2.23E-05: 13); signal release (2.57E-05: 7); synaptic vesicle exocytosis (4.01E-05: 4); cell-cell signaling (5.66E-05: 15)	-	Cerebellum (2.79E-05: 7); Thalamus (2.67E-05: 5); Pituitary_Gland (9.67E-04: 4)
7	Breast	07_salmon4	51	translation (8.85E-14: 14); viral transcription (1.04E-11: 8); viral genome expression (1.04E-11: 8); translational termination (1.67E-11: 8); cellular protein complex disassembly (6.54E-11: 8); protein complex disassembly (7.91E-11: 8); translational elongation (1.61E-10: 8); viral reproduction (1.77E-10: 12); viral reproductive process (1.65E-10: 9); cellular macromolecular complex disassembly …	14q11 (1.11E-04: 4)	-
7	Breast	08_darkseagreen4	46	response to type I interferon (4.05E-33: 17); cellular response to type I interferon (2.75E-33: 17); type I interferon-mediated signaling pathway (2.75E-33: 17); innate immune response (6.53E-28: 23); immune response (9.97E-24: 25); defense response (1.49E-22: 25); response to virus (2.41E-22: 16); cellular response to cytokine stimulus (3.84E-22: 18); cytokine-mediated signaling pathway (4.63E-2…	-	-
7	Breast	09_orangered3	37	RNA splicing (7.14E-08: 8); RNA splicing, via transesterification reactions with bulged adenosine as nucleophile (1.66E-06: 6); nuclear mRNA splicing, via spliceosome (1.66E-06: 6); RNA splicing, via transesterification reactions (1.99E-06: 6); mRNA processing (5.51E-06: 7); RNA processing (1.68E-05: 8); mRNA metabolic process (4.51E-05: 7); RNA transport (6.69E-05: 4); establishment of RNA local…	-	-
7	Breast	10_lightcoral	36	defense response (4.95E-20: 21); immune response (5.10E-18: 19); innate immune response (1.43E-12: 12); response to interferon-gamma (7.55E-12: 8); cellular response to interferon-gamma (1.08E-10: 7); cellular response to cytokine stimulus (1.07E-09: 9); response to cytokine stimulus (1.07E-09: 10); antigen processing and presentation (2.14E-09: 6); antigen processing and presentation of endogeno…	6p21 (5.31E-10: 10)	Thyroid (7.33E-08: 5)
7	Breast	11_darkolivegreen4	30	-	-	-
7	Breast	12_darkviolet	24	-	17q12 (2.56E-15: 9)	-
7	Breast	13_salmon2	22	-	-	-
7	Breast	14_magenta4	22	-	-	-
7	Breast	15_navajowhite1	22	-	1q22 (6.38E-11: 6); 1q21 (3.20E-09: 7); 1q23 (2.46E-08: 5)	-
7	Breast	16_coral3	20	-	-	-
7	Breast	17_antiquewhite2	20	-	-	-
7	Breast	18_orangered1	17	-	1q25 (5.25E-07: 4)	-
7	Breast	19_lightblue4	16	-	17q23 (6.81E-25: 11)	-
7	Breast	20_firebrick3	15	-	-	-
7	Breast	21_darkolivegreen2	15	-	3p21 (8.83E-09: 6)	-
8	Breast	01_salmon	403	immune response (6.47E-78: 124); regulation of immune response (1.10E-69: 97); regulation of immune system process (1.09E-66: 115); positive regulation of immune system process (4.85E-57: 88); defense response (8.96E-57: 109); regulation of lymphocyte activation (8.77E-53: 68); regulation of leukocyte activation (1.92E-51: 70); regulation of cell activation (3.18E-51: 71); positive regulation of …	6p21 (4.48E-09: 27); 1q23 (3.28E-05: 9); 3q13 (1.09E-04: 9)	Spleen (8.61E-54: 54); Thymus (7.85E-32: 37); Bone_Marrow (7.05E-23: 37); Thyroid (6.39E-13: 15); Lung (6.07E-08: 13)
8	Breast	02_honeydew1	318	-	15q22 (6.85E-05: 8)	Breast (1.06E-04: 6)
8	Breast	03_white	308	cell cycle process (1.13E-77: 115); cell cycle phase (1.91E-77: 108); mitotic cell cycle (5.38E-72: 97); M phase (1.70E-55: 75); M phase of mitotic cell cycle (2.38E-49: 61); mitosis (1.01E-48: 60); nuclear division (1.01E-48: 60); organelle fission (1.03E-47: 60); cell division (2.22E-45: 62); interphase (3.35E-30: 46)	10p13 (3.53E-05: 5)	Fetal_Liver (5.74E-23: 33); Testis (5.00E-13: 29); Thymus (1.98E-04: 9)
8	Breast	04_turquoise	301	RNA processing (6.71E-10: 33); mRNA processing (1.35E-06: 20); ncRNA metabolic process (1.05E-05: 16); mRNA metabolic process (4.76E-05: 21); RNA splicing (5.24E-05: 15)	Xq23 (2.43E-07: 6); Xq22 (5.80E-07: 10); Xq26 (6.19E-06: 7); 2p25 (1.91E-04: 6); Xq28 (3.58E-04: 7); 21q21 (7.78E-04: 4)	-
8	Breast	05_skyblue2	218	-	19p13 (2.33E-08: 23); 16p13 (5.02E-06: 13); 22q13 (2.10E-05: 11); 20p13 (2.37E-04: 6); 7q22 (4.19E-04: 7); 9q34 (6.49E-04: 9)	-
8	Breast	06_red	146	extracellular matrix organization (5.20E-19: 19); cell adhesion (1.22E-17: 34); biological adhesion (1.38E-17: 34); collagen fibril organization (1.97E-16: 11); extracellular structure organization (3.74E-16: 20); skeletal system development (2.49E-14: 22); cardiovascular system development (3.46E-11: 24); circulatory system development (3.46E-11: 24); cellular response to amino acid stimulus (3.…	-	Placenta (1.25E-04: 7)
8	Breast	07_pink	124	homophilic cell adhesion (1.12E-05: 7)	7q36 (8.7E-06: 6)	Prostate (6.88E-04: 4); Heart (8.05E-04: 5)
8	Breast	08_purple	118	-	6p21 (1.95E-07: 13); 6p12 (1.29E-05: 5)	-
8	Breast	09_lightcyan	111	translation (5.76E-10: 15); RNA processing (2.14E-09: 19); ncRNA metabolic process (9.80E-08: 12); ncRNA processing (3.11E-06: 9); tRNA metabolic process (8.00E-06: 7)	19p13 (6.68E-09: 17); 8q24 (4.28E-07: 9)	-
8	Breast	10_darkgreen	70	regulation of immune system process (2.73E-06: 13); immune response (2.01E-06: 13); defense response (6.54E-06: 13); locomotion (1.69E-05: 13); regulation of immune response (3.83E-05: 9); leukocyte mediated immunity (6.16E-05: 5)	-	Thymus (1.02E-04: 5)
8	Breast	11_lavenderblush3	61	-	-	-
8	Breast	12_saddlebrown	57	-	-	-
8	Breast	13_skyblue	57	-	Xp22 (1.85E-04: 4)	-
8	Breast	14_violet	54	-	5q35 (1.35E-25: 17); 17q11 (2.53E-04: 4)	-
8	Breast	15_darkolivegreen	53	biological adhesion (8.09E-09: 14); cell adhesion (7.68E-09: 14); cell-substrate adhesion (2.32E-05: 5)	-	Fetal_Lung (3.28E-07: 6)
8	Breast	16_yellowgreen	52	-	-	-
8	Breast	17_sienna3	52	fatty acid metabolic process (6.62E-10: 10); monocarboxylic acid metabolic process (1.46E-09: 11); organic acid metabolic process (4.43E-09: 14); carboxylic acid metabolic process (3.01E-08: 13); oxoacid metabolic process (3.01E-08: 13); cellular ketone metabolic process (3.93E-08: 13); cellular lipid catabolic process (7.07E-07: 6); lipid catabolic process (1.49E-06: 7); cellular lipid metabolic…	-	Placenta (6.51E-04: 4)
8	Breast	18_ivory	47	-	-	-
8	Breast	19_bisque4	42	-	8q22 (5.20E-18: 11); 8q21 (1.00E-14: 9); 8q11 (1.44E-11: 6); 8q13 (2.32E-08: 5); 8q24 (4.18E-04: 4)	-
8	Breast	20_navajowhite2	37	cellular response to type I interferon (3.58E-25: 13); type I interferon-mediated signaling pathway (3.58E-25: 13); response to type I interferon (4.74E-25: 13); response to virus (3.16E-22: 15); innate immune response (3.97E-20: 17); defense response (1.09E-19: 21); immune response (3.56E-19: 20); response to other organism (7.01E-18: 17); cytokine-mediated signaling pathway (8.32E-17: 13); resp…	-	-
8	Breast	21_coral2	32	-	8q21 (3.50E-06: 4); Xq22 (1.01E-05: 4)	-
8	Breast	22_mediumpurple2	28	-	-	-
8	Breast	23_plum	28	-	-	-
8	Breast	24_darkviolet	23	-	1q21 (1.86E-12: 9)	-
8	Breast	25_navajowhite1	18	-	17q23 (8.07E-14: 7); 17q24 (4.58E-10: 5)	-
8	Breast	26_lightpink3	17	-	-	-
8	Breast	27_coral3	16	-	-	-
8	Breast	28_coral	16	-	-	-
8	Breast	29_darkseagreen3	16	-	-	-
8	Breast	30_skyblue4	16	-	-	-
8	Breast	31_sienna4	15	-	2p21 (1.61E-10: 5)	-
9	Breast	01_turquoise	1802	cell cycle phase (3.81E-89: 254); mitotic cell cycle (9.16E-83: 223); cell cycle process (1.64E-80: 267); M phase (1.46E-61: 168); DNA metabolic process (1.09E-53: 191); M phase of mitotic cell cycle (1.13E-52: 128); mitosis (1.05E-49: 123); nuclear division (1.05E-49: 123); organelle fission (2.66E-49: 125); DNA replication (6.48E-42: 91)	1q42 (4.21E-17: 41); 12p11 (3.76E-12: 19); 12p12 (2.18E-06: 17); 2p22 (3.26E-05: 13); 6q16 (1.32E-04: 9); 6q25 (1.32E-04: 15); 3q25 (2.04E-04: 14); 3q23 (2.71E-04: 9); 3q27 (2.54E-04: 13); 12p13 (3.58E-04: 30)	Fetal_Liver (6.36E-13: 56); Testis (1.06E-07: 64)
9	Breast	02_darkmagenta	1337	immune response (6.33E-34: 150); defense response (1.82E-25: 144); regulation of immune system process (3.92E-25: 136); regulation of immune response (3.03E-22: 95); positive regulation of immune system process (3.65E-22: 98); cell activation (5.89E-17: 97); immune response-regulating signaling pathway (2.66E-16: 50); activation of immune response (4.04E-16: 55); inflammatory response (3.88E-16: …	-	Spleen (2.68E-32: 60); Lung (1.23E-11: 28); Bone_Marrow (1.33E-10: 44)
9	Breast	03_lightcyan	715	synaptic vesicle transport (5.85E-06: 11); neurotransmitter transport (5.37E-06: 17); generation of a signal involved in cell-cell signaling (1.52E-05: 18); signal release (1.52E-05: 18); neurotransmitter secretion (1.86E-05: 13); regulation of neurotransmitter levels (5.37E-05: 15)	8q24 (8.46E-15: 32); 17q21 (2.50E-10: 33); 8p11 (1.18E-08: 13); 16p13 (1.76E-06: 26); 17q11 (2.76E-06: 16); 13q14 (3.36E-04: 11); 16p12 (6.62E-04: 10); 14q23 (9.37E-04: 8)	-
9	Breast	04_plum	679	blood vessel development (1.90E-13: 45); vasculature development (1.97E-13: 47); circulatory system development (6.50E-13: 60); cardiovascular system development (6.50E-13: 60); regulation of lipid metabolic process (7.55E-12: 29); cellular lipid metabolic process (4.12E-11: 60); monocarboxylic acid metabolic process (9.32E-11: 39); fatty acid metabolic process (2.78E-10: 31); blood vessel morpho…	-	Heart (1.73E-08: 19); Liver (2.08E-08: 33); Bladder (2.01E-06: 10); Skeletal_Muscle (1.48E-05: 19); Placenta (5.52E-05: 16); Fetal_Lung (4.30E-05: 13); Prostate (5.67E-05: 10)
9	Breast	05_red	540	-	1q21 (8.99E-14: 31); 17q11 (1.66E-09: 18); 5q35 (9.28E-08: 16); Xq28 (2.50E-05: 11); 1p36 (4.41E-05: 24); 19q13 (1.40E-04: 37); 12p13 (2.66E-04: 14)	-
9	Breast	06_green	515	biological adhesion (5.27E-27: 80); cell adhesion (4.00E-27: 80); extracellular matrix organization (1.27E-22: 33); vasculature development (7.84E-16: 44); extracellular structure organization (8.67E-16: 33); cardiovascular system development (2.82E-15: 55); circulatory system development (2.82E-15: 55); blood vessel development (6.03E-15: 41); collagen fibril organization (1.03E-14: 14); skeleta…	-	Fetal_Lung (1.25E-09: 17); Uterus (6.38E-06: 8); Ovary (7.71E-06: 9); Placenta (1.41E-04: 13); Brain (4.86E-04: 9)
9	Breast	07_lightyellow	489	regulation of immune system process (1.73E-64: 123); immune response (5.30E-63: 120); regulation of immune response (4.72E-59: 95); positive regulation of immune system process (1.09E-53: 92); regulation of lymphocyte activation (6.97E-53: 73); regulation of leukocyte activation (3.73E-51: 75); regulation of cell activation (1.16E-49: 75); lymphocyte activation (1.46E-44: 64); regulation of T cel…	6p21 (7.39E-07: 26); 1q22 (2.25E-05: 9); 7q36 (5.31E-04: 8); 3q13 (4.32E-04: 9)	Thymus (4.57E-46: 50); Spleen (2.29E-34: 43); Bone_Marrow (3.42E-18: 35); Thyroid (1.28E-16: 19)
9	Breast	08_magenta	474	complement activation, classical pathway (2.28E-08: 9); humoral immune response mediated by circulating immunoglobulin (5.92E-08: 9); protein activation cascade (3.25E-07: 11); complement activation (5.91E-07: 9); negative regulation of catalytic activity (1.36E-06: 34); negative regulation of molecular function (1.17E-06: 39); decidualization (3.37E-06: 6); activation of immune response (4.30E-0…	1q32 (3.63E-05: 13); 1q21 (2.47E-04: 15)	Salivary_Gland (2.05E-09: 18); Trachea (9.57E-08: 13); Lung (2.48E-06: 12); Liver (5.75E-04: 18)
9	Breast	09_mediumpurple3	309	viral genome expression (6.35E-11: 13); viral transcription (6.35E-11: 13); translational termination (1.34E-10: 13); endocrine pancreas development (1.65E-09: 14); protein complex disassembly (1.53E-09: 13); cellular protein complex disassembly (1.14E-09: 13); translational elongation (4.59E-09: 13); pancreas development (6.75E-09: 15); cellular macromolecular complex disassembly (7.64E-09: 13);…	-	Breast (2.79E-09: 10)
9	Breast	10_darkturquoise	245	-	6q21 (1.02E-15: 15); 18q12 (1.35E-12: 12); 6p23 (3.36E-10: 7); 18q11 (1.77E-07: 7); 17p13 (2.73E-05: 12); 6p22 (6.42E-04: 6); 6q14 (7.00E-04: 4)	-
9	Breast	11_salmon	238	-	8q24 (3.62E-39: 39); 16p13 (1.39E-08: 17)	-
9	Breast	12_steelblue	196	-	9q33 (1.23E-12: 12); 4q31 (6.12E-11: 11); 9q34 (4.32E-08: 14); 17q25 (1.03E-04: 9)	-
9	Breast	13_sienna3	195	-	19p13 (3.32E-18: 34); 19q13 (6.05E-12: 31); 16p11 (2.80E-11: 13); 16p13 (3.77E-08: 15); 17p13 (8.59E-05: 10)	-
9	Breast	14_orange	187	cilium assembly (9.17E-06: 6)	14q32 (1.42E-05: 9); 14q11 (3.51E-05: 7)	Testis (5.20E-04: 11)
9	Breast	15_yellow4	178	RNA processing (3.76E-06: 19); RNA splicing (3.30E-06: 13); mRNA processing (3.45E-05: 13)	-	-
9	Breast	16_royalblue	177	defense response to Gram-positive bacterium (1.52E-06: 6); defense response to bacterium (1.78E-05: 8)	-	-
9	Breast	17_floralwhite	142	-	11q13 (8.73E-15: 20); 11q14 (7.73E-11: 9); 5q13 (3.72E-06: 6); 10q22 (4.06E-05: 6)	-
9	Breast	18_paleturquoise	108	RNA splicing (1.04E-08: 13); RNA processing (5.28E-08: 17); mRNA metabolic process (1.70E-07: 15); mRNA processing (1.02E-06: 12)	-	-
9	Breast	19_lightcyan1	106	-	19p13 (2.27E-08: 16); 11q13 (2.05E-06: 10); 9q34 (1.70E-04: 7)	-
9	Breast	20_coral2	87	-	-	-
9	Breast	21_salmon4	62	cellular macromolecule localization (1.87E-06: 11); cellular protein localization (1.74E-06: 11); regulation of defense response to virus (8.93E-07: 5); regulation of response to biotic stimulus (4.00E-06: 5); intracellular transport (9.70E-06: 12); regulation of multi-organism process (1.30E-05: 5); establishment of protein localization (2.00E-05: 12); intracellular protein transport (6.44E-05: …	11q13 (2.21E-05: 7)	-
9	Breast	22_navajowhite2	61	-	-	-
9	Breast	23_orangered3	60	-	5q11 (9.52E-08: 5); 13q12 (5.67E-06: 5); 5q23 (1.33E-05: 4); 14q23 (2.92E-05: 4)	-
9	Breast	24_darkviolet	53	viral transcription (5.43E-32: 18); viral genome expression (5.43E-32: 18); translational termination (1.75E-31: 18); translational elongation (3.42E-31: 19); cellular protein complex disassembly (4.98E-30: 18); protein complex disassembly (7.92E-30: 18); translation (6.89E-29: 24); cellular macromolecular complex disassembly (1.01E-28: 18); macromolecular complex disassembly (1.49E-28: 18); endo…	-	-
9	Breast	25_antiquewhite4	53	-	6p21 (3.16E-20: 19)	-
9	Breast	26_lightcoral	36	cellular response to type I interferon (1.38E-35: 17); response to type I interferon (2.03E-35: 17); type I interferon-mediated signaling pathway (1.38E-35: 17); innate immune response (1.6E-27: 21); cytokine-mediated signaling pathway (2.52E-24: 17); immune response (3.20E-24: 23); cellular response to cytokine stimulus (1.01E-22: 17); response to virus (1.89E-22: 15); defense response (1.48E-21…	-	-
9	Breast	27_brown2	34	-	-	-
9	Breast	28_plum3	33	-	-	-
9	Breast	29_salmon2	30	-	-	-
9	Breast	30_thistle	30	-	-	-
9	Breast	31_magenta4	29	erythrocyte homeostasis (7.19E-08: 5); myeloid cell differentiation (6.36E-08: 6); erythrocyte differentiation (3.92E-08: 5); erythrocyte development (3.23E-08: 4); hemopoiesis (7.94E-07: 7); hemopoietic or lymphoid organ development (1.53E-06: 7); homeostasis of number of cells (2.03E-06: 5); immune system development (2.38E-06: 7)	-	Bone_Marrow (1.73E-16: 12); Fetal_Liver (4.10E-13: 10)
9	Breast	32_lightpink3	29	-	-	-
9	Breast	33_lavenderblush2	28	-	-	-
9	Breast	34_honeydew	27	-	-	-
9	Breast	35_darkseagreen3	26	-	-	-
9	Breast	36_mediumpurple4	24	-	-	-
9	Breast	37_yellow3	23	-	-	-
9	Breast	38_sienna4	22	-	-	-
9	Breast	39_pink4	22	-	-	-
9	Breast	40_orangered1	21	organ morphogenesis (1.02E-05: 7)	-	Lung (2.82E-06: 4)
9	Breast	41_lightslateblue	21	-	-	-
9	Breast	42_lightblue4	20	-	-	-
9	Breast	43_indianred3	19	-	-	-
9	Breast	44_darkolivegreen2	19	positive regulation of RNA metabolic process (2.10E-10: 11); positive regulation of gene expression (2.55E-10: 11); positive regulation of transcription, DNA-dependent (1.35E-10: 11); cellular response to calcium ion (5.24E-10: 4); positive regulation of transcription from RNA polymerase II promoter (1.68E-09: 9); response to inorganic substance (2.65E-09: 8); response to steroid hormone stimulus…	-	-
9	Breast	45_blueviolet	19	-	-	-
9	Breast	46_thistle4	16	-	-	-
9	Breast	47_tan4	16	-	-	-
9	Breast	48_palevioletred1	16	-	16p13 (3.29E-08: 6)	-
9	Breast	49_salmon1	16	-	-	-
9	Breast	50_navajowhite	15	-	-	-
10	Breast	01_thistle3	723	I-kappaB kinase/NF-kappaB cascade (1.40E-10: 18); S phase of mitotic cell cycle (2.36E-07: 18); translation (1.82E-07: 33); macromolecule catabolic process (1.98E-07: 50); S phase (1.22E-07: 19); cellular macromolecule catabolic process (9.95E-07: 43); activation of NF-kappaB-inducing kinase activity (1.57E-06: 7); protein catabolic process (3.14E-06: 33); M/G1 transition of mitotic cell cycle (5…	16q21 (3.75E-05: 7); 12q24 (1.26E-04: 21)	-
10	Breast	02_darkred	487	proteolysis involved in cellular protein catabolic process (8.96E-08: 27); modification-dependent protein catabolic process (1.45E-07: 26); modification-dependent macromolecule catabolic process (1.64E-07: 26); cellular protein catabolic process (1.36E-07: 27); protein modification by small protein conjugation or removal (2.56E-07: 29); protein modification by small protein conjugation (3.14E-07:…	1q42 (3.16E-08: 15); 14q23 (1.33E-06: 10)	-
10	Breast	03_darkgreen	336	translation (2.43E-15: 32); viral transcription (2.34E-09: 12); viral genome expression (2.34E-09: 12); translational termination (4.62E-09: 12); electron transport chain (1.51E-08: 15); oxidation-reduction process (2.16E-08: 41); cellular protein complex disassembly (3.15E-08: 12); protein complex disassembly (4.11E-08: 12); endocrine pancreas development (4.16E-08: 13); translational elongation…	19p13 (3.73E-13: 37); 2p13 (2.32E-04: 7); 9q34 (3.26E-04: 12); 16p11 (3.25E-04: 8); 19q13 (4.61E-04: 25); 11q13 (6.45E-04: 13)	-
10	Breast	04_violet	334	-	9q34 (1.78E-10: 21); 19p13 (1.01E-07: 28); 22q13 (1.30E-05: 14); 17q12 (3.13E-04: 8)	-
10	Breast	05_antiquewhite4	325	mRNA metabolic process (4.94E-08: 28); nuclear mRNA splicing, via spliceosome (9.20E-07: 15); RNA splicing, via transesterification reactions with bulged adenosine as nucleophile (9.20E-07: 15); RNA splicing, via transesterification reactions (1.35E-06: 15); RNA splicing (2.42E-06: 18); mRNA processing (4.21E-06: 20); RNA processing (4.89E-06: 27)	2p24 (4.67E-05: 6)	-
10	Breast	06_firebrick4	292	circulatory system development (1.40E-11: 35); cardiovascular system development (1.40E-11: 35); skeletal system development (2.67E-11: 26); extracellular matrix organization (2.33E-10: 16); blood vessel development (1.54E-09: 24); vasculature development (1.49E-09: 25); cell adhesion (2.08E-09: 35); biological adhesion (2.31E-09: 35); ossification (1.08E-08: 16); organ morphogenesis (5.05E-08: 3…	1p31 (6.74E-05: 8)	Fetal_Lung (2.78E-06: 10); Uterus (2.23E-05: 6); Placenta (3.68E-04: 9)
10	Breast	07_lightcyan	245	-	-	-
10	Breast	08_saddlebrown	224	immune response (8.02E-35: 61); regulation of immune system process (3.41E-31: 58); regulation of immune response (1.20E-29: 46); positive regulation of immune system process (1.42E-26: 44); lymphocyte activation (1.19E-24: 33); leukocyte activation (1.01E-24: 36); positive regulation of immune response (3.03E-23: 34); cell activation (3.86E-21: 41); regulation of cell activation (2.41E-19: 31); …	1q22 (7.14E-06: 7)	Thymus (9.12E-37: 34); Spleen (6.34E-28: 29); Thyroid (2.09E-08: 9); Bone_Marrow (9.62E-06: 12)
10	Breast	09_skyblue2	106	-	-	-
10	Breast	10_maroon	100	-	-	-
10	Breast	11_deeppink	90	mRNA metabolic process (7.07E-07: 13); cellular macromolecule catabolic process (2.84E-05: 11); RNA processing (2.51E-05: 12)	-	-
10	Breast	12_thistle2	80	cell cycle phase (2.32E-50: 49); mitotic cell cycle (3.95E-49: 46); cell cycle process (9.37E-47: 49); M phase (6.77E-38: 36); M phase of mitotic cell cycle (1.02E-33: 30); organelle fission (1.54E-33: 30); nuclear division (2.05E-32: 29); mitosis (2.05E-32: 29); cell division (1.05E-29: 29); regulation of cell cycle process (4.78E-24: 25)	-	Fetal_Liver (3.68E-28: 24); Testis (2.07E-07: 11); Bone_Marrow (3.42E-05: 7)
10	Breast	13_yellow4	58	neutral lipid metabolic process (1.35E-08: 7); triglyceride metabolic process (6.09E-09: 7); acylglycerol metabolic process (1.25E-08: 7); glycerol ether metabolic process (4.61E-08: 7); organic ether metabolic process (8.83E-08: 7); monocarboxylic acid metabolic process (7.41E-07: 9); triglyceride biosynthetic process (3.44E-06: 4); neutral lipid biosynthetic process (6.01E-06: 4); glycerolipid …	13q12 (4.79E-06: 5)	Liver (3.28E-04: 6); Heart (3.80E-04: 4); Placenta (9.76E-04: 4)
10	Breast	14_lightcoral	55	viral transcription (1.20E-31: 18); viral genome expression (1.20E-31: 18); translational termination (3.89E-31: 18); cellular protein complex disassembly (1.10E-29: 18); protein complex disassembly (1.75E-29: 18); translational elongation (9.97E-29: 18); cellular macromolecular complex disassembly (2.23E-28: 18); macromolecular complex disassembly (3.31E-28: 18); endocrine pancreas development (…	-	-
10	Breast	15_brown2	44	-	8q24 (1.03E-10: 9); 20p13 (4.81E-10: 7)	-
10	Breast	16_darkviolet	41	-	-	-
10	Breast	17_lightpink3	35	-	-	-
10	Breast	18_honeydew	32	-	-	-
10	Breast	19_coral3	31	-	-	-
10	Breast	20_pink4	27	-	-	-
10	Breast	21_mediumpurple1	25	-	1q23 (4.92E-08: 5)	-
10	Breast	22_lightslateblue	23	type I interferon-mediated signaling pathway (3.54E-18: 9); response to type I interferon (4.27E-18: 9); cellular response to type I interferon (3.54E-18: 9); response to virus (1.26E-13: 9); innate immune response (1.05E-13: 11); immune response (3.00E-13: 13); cytokine-mediated signaling pathway (1.64E-12: 9); cellular response to cytokine stimulus (1.11E-11: 9); defense response (3.24E-11: 12)…	-	-
10	Breast	23_indianred3	22	-	-	-
10	Breast	24_darkolivegreen2	21	cell adhesion (8.36E-06: 7); biological adhesion (8.58E-06: 7)	-	-
10	Breast	25_thistle4	19	-	-	-
10	Breast	26_tan4	19	-	-	-
10	Breast	27_navajowhite	17	-	-	-
10	Breast	28_lavenderblush1	15	-	-	-
10	Breast	29_green4	15	response to other organism (1.12E-06: 6); response to biotic stimulus (2.96E-06: 6); response to bacterium (4.87E-06: 5); immune response (1.15E-05: 6); defense response (2.14E-05: 6); response to molecule of bacterial origin (3.10E-05: 4); regulation of immune system process (1.96E-04: 5)	-	-
10	Breast	30_darkseagreen2	15	-	-	-
11	Breast	01_palevioletred3	2422	ncRNA metabolic process (1.49E-11: 78); mitotic cell cycle (1.13E-10: 127); tRNA metabolic process (9.35E-10: 42); ncRNA processing (5.05E-09: 57); cell cycle phase (1.21E-08: 138); cell cycle process (8.72E-08: 154); ribosome biogenesis (5.93E-08: 42); mitosis (7.1E-08: 70); nuclear division (7.1E-08: 70); M phase of mitotic cell cycle (8.51E-08: 71)	1q42 (2.32E-08: 34); 8p11 (6.55E-08: 21); 1p36 (3.12E-06: 74); 8q13 (8.66E-06: 16); 11p13 (8.21E-06: 17); 9p13 (7.57E-06: 25); 6q21 (2.52E-05: 20); 9p21 (2.98E-05: 13); 8q21 (1.33E-04: 19); 20p12 (3.39E-04: 13)	-
11	Breast	02_orangered4	943	intracellular transport (7.24E-16: 97); Golgi vesicle transport (5.72E-12: 32); protein transport (9.19E-12: 90); establishment of protein localization (1.51E-11: 91); intracellular protein transport (5.99E-10: 53); viral reproduction (6.15E-10: 48); macromolecule catabolic process (1.43E-09: 66); cellular response to stress (1.42E-09: 88); translation (2.43E-09: 43); cellular protein localizatio…	19p13 (3.20E-14: 69); 12q24 (1.09E-11: 39); 19q13 (3.07E-08: 69); 9q34 (5.93E-07: 29); 8q24 (3.88E-06: 23); 7p22 (3.51E-05: 13); 10q24 (3.34E-05: 17); 11q12 (3.73E-05: 17); 16q22 (4.87E-05: 18); 20q13 (7.70E-05: 23)	-
11	Breast	03_white	796	biological adhesion (2.83E-18: 86); cell adhesion (2.19E-18: 86); regulation of cell motility (1.04E-13: 47); cardiovascular system development (8.63E-14: 68); circulatory system development (8.63E-14: 68); enzyme linked receptor protein signaling pathway (2.43E-13: 71); regulation of cellular component movement (4.21E-13: 48); regulation of cell migration (6.77E-13: 45); regulation of locomotion…	-	Bladder (9.97E-11: 15); Placenta (8.55E-09: 24); Fetal_Lung (1.31E-05: 15); Liver (8.11E-05: 28)
11	Breast	04_darkolivegreen4	439	nerve growth factor receptor signaling pathway (1.18E-05: 17); intracellular transport (1.03E-05: 39)	19p13 (4.45E-33: 69); 16p11 (5.57E-17: 23); 16p13 (5.99E-10: 25); 11q13 (2.36E-09: 25); 3p21 (1.11E-07: 20); 19q13 (8.00E-07: 38); 9q34 (1.01E-04: 15); 17q25 (2.56E-04: 13); 12q13 (6.02E-04: 14)	-
11	Breast	05_lightcyan	371	regulation of immune system process (1.73E-46: 91); leukocyte activation (1.00E-45: 64); positive regulation of immune system process (7.19E-45: 74); immune response (9.24E-44: 87); lymphocyte activation (1.63E-43: 57); regulation of lymphocyte activation (7.37E-43: 58); regulation of immune response (2.70E-41: 69); regulation of leukocyte activation (8.99E-40: 58); regulation of T cell activatio…	6p21 (1.09E-05: 20)	Thymus (9.99E-39: 41); Spleen (4.34E-13: 21); Thyroid (5.73E-11: 13); Bone_Marrow (9.93E-09: 20)
11	Breast	06_darkslateblue	339	RNA splicing (4.84E-10: 24); mRNA metabolic process (2.42E-09: 31); mRNA processing (2.07E-09: 26); RNA splicing, via transesterification reactions with bulged adenosine as nucleophile (2.97E-07: 16); nuclear mRNA splicing, via spliceosome (2.97E-07: 16); RNA processing (4.27E-07: 30); RNA splicing, via transesterification reactions (4.49E-07: 16); regulation of RNA splicing (3.70E-05: 6)	14q24 (3.72E-06: 11)	-
11	Breast	07_lightcoral	266	cell adhesion (3.32E-24: 54); biological adhesion (4.03E-24: 54); extracellular matrix organization (2.13E-16: 21); circulatory system development (2.35E-16: 40); cardiovascular system development (2.35E-16: 40); skeletal system development (1.49E-15: 30); blood vessel development (3.73E-15: 30); vasculature development (4.38E-15: 31); extracellular structure organization (5.72E-15: 24); blood ve…	-	Fetal_Lung (8.29E-12: 15); Ovary (7.22E-05: 6)
11	Breast	08_darkred	259	-	20q13 (2.42E-11: 19); 10p14 (1.96E-10: 8); 10p13 (6.73E-07: 6); 10p15 (1.78E-05: 6); Xp22 (2.88E-04: 7)	-
11	Breast	09_darkolivegreen	233	-	3p21 (8.65E-09: 16); 3q29 (4.36E-05: 6)	-
11	Breast	10_floralwhite	193	-	5q35 (4.51E-13: 15)	-
11	Breast	11_darkgrey	140	-	17q25 (5.02E-18: 20); 17q23 (2.35E-11: 10); 1q21 (6.55E-10: 14); 17p13 (7.17E-07: 11)	-
11	Breast	12_mediumorchid	57	-	-	-
11	Breast	13_darkviolet	37	biological adhesion (5.62E-10: 13); cell adhesion (5.35E-10: 13); regulation of cellular component movement (4.27E-06: 7); regulation of locomotion (4.77E-06: 7); extracellular matrix organization (5.70E-06: 5); cardiovascular system development (1.58E-05: 8); anatomical structure formation involved in morphogenesis (1.74E-05: 8); circulatory system development (1.58E-05: 8); cell-cell adhesion (…	-	-
11	Breast	14_thistle	36	-	14q11 (8.58E-07: 5)	-
11	Breast	15_salmon2	34	angiogenesis (5.09E-09: 8); blood vessel morphogenesis (4.68E-08: 8); biological adhesion (3.21E-08: 11); circulatory system development (6.29E-08: 10); cell adhesion (3.08E-08: 11); anatomical structure formation involved in morphogenesis (7.11E-08: 10); cardiovascular system development (6.29E-08: 10); blood vessel development (1.72E-07: 8); vasculature development (3.10E-07: 8); locomotion (1.…	-	Placenta (1.28E-04: 4)
11	Breast	16_lavenderblush2	31	-	16p13 (4.44E-09: 8)	-
11	Breast	17_darkseagreen3	29	-	-	-
11	Breast	18_mediumpurple4	21	-	11q13 (8.01E-22: 14)	-
11	Breast	19_yellow3	17	-	-	-
11	Breast	20_orangered1	16	translational elongation (7.27E-13: 7); viral genome expression (1.36E-11: 6); viral transcription (1.36E-11: 6); translational termination (1.94E-11: 6); translation (7.16E-11: 8); cellular protein complex disassembly (5.41E-11: 6); protein complex disassembly (6.25E-11: 6); cellular macromolecular complex disassembly (1.37E-10: 6); macromolecular complex disassembly (1.55E-10: 6); endocrine pan…	-	-
11	Breast	21_pink4	16	-	-	-
12	Breast	01_blue	727	immune response (4.54E-89: 172); regulation of immune system process (5.37E-85: 170); regulation of immune response (2.20E-75: 128); positive regulation of immune system process (3.48E-69: 125); defense response (2.53E-62: 151); regulation of lymphocyte activation (4.81E-61: 92); regulation of cell activation (2.07E-60: 98); regulation of leukocyte activation (4.09E-59: 95); leukocyte activation …	12p13 (1.74E-06: 21); 1q23 (1.05E-06: 14)	Spleen (1.09E-74: 79); Thymus (2.37E-30: 44); Bone_Marrow (5.04E-26: 51); Thyroid (2.04E-12: 18); Lung (2.95E-12: 22)
12	Breast	02_yellow	557	biological adhesion (3.25E-30: 88); cell adhesion (2.39E-30: 88); extracellular matrix organization (5.91E-26: 37); cardiovascular system development (1.76E-22: 69); circulatory system development (1.76E-22: 69); extracellular structure organization (1.11E-21: 41); vasculature development (5.51E-21: 53); blood vessel development (3.13E-20: 50); cell morphogenesis involved in differentiation (1.78…	-	Fetal_Lung (4.01E-09: 17); Placenta (2.60E-07: 18); Bladder (3.42E-07: 10)
12	Breast	03_purple	245	cell cycle phase (4.57E-74: 96); mitotic cell cycle (1.41E-73: 90); cell cycle process (6.42E-72: 100); M phase (2.01E-54: 68); M phase of mitotic cell cycle (1.15E-51: 58); mitosis (1.52E-49: 56); nuclear division (1.52E-49: 56); organelle fission (1.34E-48: 56); regulation of cell cycle process (8.09E-41: 53); cell division (1.70E-40: 53)	-	Fetal_Liver (8.35E-24: 31); Testis (1.41E-10: 23); Bone_Marrow (4.58E-06: 13)
12	Breast	04_darkgrey	188	-	8q24 (7.94E-103: 71); 8q21 (1.45E-32: 24); 8q22 (1.61E-30: 24); 8q13 (2.08E-15: 12); 8q12 (2.17E-10: 8); 8q23 (2.59E-09: 7); 8q11 (3.56E-09: 7)	-
12	Breast	05_lightslateblue	156	-	16p13 (4.82E-138: 92); 16p11 (6.82E-45: 33); 16p12 (1.09E-29: 23)	-
12	Breast	06_lightyellow	151	-	16q22 (1.76E-65: 46); 16q24 (2.80E-41: 30); 16q23 (2.11E-15: 11); 16q13 (4.27E-15: 11); 1p36 (1.72E-08: 16); 16q21 (4.73E-08: 6)	-
12	Breast	07_white	139	RNA processing (4.29E-07: 18); mRNA processing (4.39E-07: 14); RNA splicing (2.08E-07: 13); mRNA metabolic process (4.16E-06: 15)	-	-
12	Breast	08_lightsteelblue1	127	cellular response to type I interferon (2.84E-39: 24); type I interferon-mediated signaling pathway (2.84E-39: 24); response to type I interferon (5.16E-39: 24); innate immune response (2.05E-32: 36); response to virus (1.47E-30: 27); defense response (1.99E-29: 45); immune response (4.6E-28: 42); cytokine-mediated signaling pathway (1.13E-25: 26); cellular response to cytokine stimulus (1.42E-24…	6p21 (8.65E-05: 10)	-
12	Breast	09_thistle2	110	protein transport (1.72E-06: 18); establishment of protein localization (2.43E-06: 18)	1q42 (1.87E-46: 31); 1q41 (9.36E-19: 12); 1q24 (8.03E-14: 10); 1q32 (2.66E-11: 12); 1q23 (3.12E-07: 7); 1q43 (3.11E-06: 4); 1q25 (4.74E-06: 6); 1q44 (7.43E-05: 4); 1q21 (2.25E-04: 7)	-
12	Breast	10_darkseagreen4	88	ncRNA metabolic process (7.21E-07: 10); RNA processing (3.84E-06: 13)	5q13 (3.91E-21: 14); 5q31 (2.90E-12: 13); 5q12 (6.15E-10: 7); 5q33 (5.71E-10: 8); 5q23 (6.87E-08: 6); 5q32 (2.11E-07: 5); 5q14 (8.60E-07: 5); 5q22 (2.46E-06: 4)	-
12	Breast	11_plum2	57	-	-	Breast (1.09E-05: 4)
12	Breast	12_brown2	53	platelet degranulation (7.94E-08: 6); platelet activation (3.78E-06: 7); regulation of locomotion (5.76E-06: 8); vasculature development (1.02E-05: 8); exocytosis (2.94E-05: 6); cell adhesion (2.53E-05: 10); biological adhesion (2.62E-05: 10); regulation of cell motility (3.00E-05: 7); regulation of cell migration (2.57E-05: 7); regulation of leukocyte migration (4.31E-05: 4)	-	-
12	Breast	13_maroon	50	-	-	-
12	Breast	14_lavenderblush3	49	-	22q13 (1.60E-47: 30); 22q12 (1.17E-17: 12)	-
12	Breast	15_skyblue2	42	-	6p21 (2.88E-24: 20)	-
12	Breast	16_skyblue1	40	-	12q14 (2.40E-06: 4); 12q24 (7.55E-06: 6)	-
12	Breast	17_lightsteelblue	37	-	2q31 (3.85E-07: 5)	-
12	Breast	18_plum	37	epidermis development (3.76E-06: 6)	-	Skin (1.24E-10: 8); Breast (2.82E-08: 5); Bladder (1.45E-06: 4); Colon (3.41E-05: 4)
12	Breast	19_firebrick4	36	-	17q25 (1.09E-31: 20)	-
12	Breast	20_darkviolet	31	transcription elongation, DNA-dependent (8.09E-06: 4)	20q13 (3.38E-45: 25)	-
12	Breast	21_thistle3	30	-	17q21 (3.36E-38: 23)	-
12	Breast	22_navajowhite1	27	-	18q21 (2.67E-20: 11); 18q12 (5.41E-20: 10); 18q11 (1.32E-07: 4)	-
12	Breast	23_lavenderblush2	26	-	12q24 (1.22E-11: 9)	-
12	Breast	24_lightpink3	26	-	17p13 (4.09E-45: 24)	-
12	Breast	25_honeydew	25	-	-	-
12	Breast	26_darkseagreen3	25	-	5p13 (1.24E-22: 11); 5p15 (5.36E-12: 7)	-
12	Breast	27_coral	24	-	1q21 (2.95E-12: 9); 1q23 (3.95E-08: 5)	-
12	Breast	28_coral3	23	-	6q22 (1.43E-08: 5); 6q21 (8.83E-09: 5); 6q25 (5.88E-07: 4)	-
12	Breast	29_mediumpurple4	23	-	9p13 (4.85E-26: 13); 9p22 (2.89E-08: 4)	-
12	Breast	30_yellow3	22	-	-	-
12	Breast	31_skyblue4	22	-	-	-
12	Breast	32_pink4	21	-	20p11 (1.36E-13: 7); 20p12 (4.37E-10: 5); 20p13 (1.44E-06: 4)	-
12	Breast	33_orangered1	20	-	-	-
12	Breast	34_lightblue4	19	-	7q22 (1.51E-13: 8); 7q36 (8.04E-07: 4)	-
12	Breast	35_firebrick3	17	-	11q23 (6.48E-10: 6); 11q21 (1.05E-08: 4)	-
12	Breast	36_darkolivegreen2	17	-	-	-
12	Breast	37_blueviolet	17	-	-	-
12	Breast	38_deeppink	16	-	11p15 (5.64E-18: 11)	-
12	Breast	39_blue4	16	-	14q32 (1.63E-11: 7); 14q23 (1.23E-07: 4)	-
12	Breast	40_tan4	16	-	Xq28 (3.26E-13: 7)	-
12	Breast	41_plum4	16	-	-	-
12	Breast	42_thistle4	16	-	11q23 (1.29E-16: 9); 11q24 (2.55E-07: 4)	-
12	Breast	43_navajowhite	15	-	-	-
12	Breast	44_palevioletred1	15	-	-	-
12	Breast	45_salmon1	15	-	8p11 (2.45E-33: 13)	-
13	Breast	01_magenta	828	immune response (1.41E-103: 197); regulation of immune system process (1.23E-85: 181); regulation of immune response (6.54E-85: 144); positive regulation of immune system process (4.17E-72: 135); defense response (4.04E-68: 168); positive regulation of immune response (7.68E-61: 101); regulation of lymphocyte activation (6.96E-55: 91); regulation of cell activation (4.97E-54: 97); regulation of l…	6p21 (2.65E-07: 37); 12p13 (1.21E-05: 21); 1q23 (2.25E-05: 13); 12q24 (2.88E-04: 22)	Spleen (7.66E-63: 74); Thymus (2.22E-38: 53); Bone_Marrow (2.62E-24: 52); Thyroid (8.07E-16: 22); Lung (5.94E-08: 18)
13	Breast	02_blue	827	-	14q24 (9.32E-07: 18); 3p14 (1.00E-04: 10); 3p21 (1.14E-04: 22)	Breast (6.42E-04: 8)
13	Breast	03_tan	382	cell adhesion (1.91E-31: 74); biological adhesion (2.51E-31: 74); extracellular matrix organization (8.96E-21: 28); circulatory system development (5.87E-19: 52); cardiovascular system development (5.87E-19: 52); vasculature development (1.05E-16: 39); collagen fibril organization (1.66E-16: 14); blood vessel development (2.94E-16: 37); extracellular structure organization (7.02E-16: 29); ossific…	-	Placenta (1.38E-06: 14); Bladder (1.91E-06: 8); Uterus (9.68E-05: 6); Fetal_Lung (1.50E-04: 9)
13	Breast	04_darkmagenta	215	cell cycle process (1.36E-42: 70); cell cycle phase (7.07E-42: 65); mitotic cell cycle (5.57E-41: 60); M phase (2.18E-31: 46); M phase of mitotic cell cycle (5.12E-30: 39); mitosis (3.24E-29: 38); nuclear division (3.24E-29: 38); organelle fission (1.30E-28: 38); cell division (1.22E-23: 36); chromosome segregation (9.71E-20: 21)	2p24 (7.27E-05: 5); 2p13 (1.42E-04: 6)	Fetal_Liver (3.36E-15: 22); Testis (4.10E-07: 17); Bone_Marrow (3.37E-05: 11)
13	Breast	05_lightsteelblue1	181	-	-	-
13	Breast	06_lightcyan1	163	-	-	-
13	Breast	07_yellowgreen	154	-	-	-
13	Breast	08_darkslateblue	103	-	-	-
13	Breast	09_coral1	102	cellular component biogenesis at cellular level (4.36E-07: 10); ribonucleoprotein complex biogenesis (2.65E-06: 9); ribosome biogenesis (1.06E-05: 7); ncRNA metabolic process (2.00E-05: 9); rRNA processing (1.89E-05: 6); rRNA metabolic process (2.46E-05: 6)	8q24 (2.01E-63: 43); 8q13 (7.60E-15: 10); 8q12 (3.68E-07: 5); 8q21 (1.00E-06: 6); 8q22 (4.45E-05: 5)	-
13	Breast	10_skyblue1	91	-	16q22 (1.07E-66: 41); 16q24 (3.23E-34: 23); 16q23 (6.74E-18: 11); 16q21 (1.40E-07: 5)	-
13	Breast	11_palevioletred3	90	-	8q22 (2.50E-52: 30); 8q21 (6.45E-15: 11)	-
13	Breast	12_antiquewhite4	65	-	20q13 (9.42E-60: 38)	-
13	Breast	13_skyblue2	60	-	18q22 (1.77E-06: 4)	-
13	Breast	14_lavenderblush2	57	-	16p13 (3.09E-36: 27); 16p11 (1.16E-05: 5)	-
13	Breast	15_indianred4	49	-	5q31 (7.44E-06: 6); 17q21 (3.84E-05: 6)	-
13	Breast	16_firebrick4	46	-	-	-
13	Breast	17_blue2	44	-	12q13 (8.10E-07: 7); 12q24 (1.32E-05: 6)	-
13	Breast	18_brown2	44	-	15q15 (8.18E-22: 13); 15q14 (1.23E-08: 5)	-
13	Breast	19_thistle3	39	-	20p11 (4.86E-06: 4)	-
13	Breast	20_thistle	37	-	14q24 (3.56E-29: 17); 14q32 (8.56E-21: 14)	-
13	Breast	21_magenta4	36	-	1q21 (6.57E-17: 13); 1q23 (1.08E-10: 7); 1q22 (1.59E-09: 6)	-
13	Breast	22_palevioletred2	36	-	-	-
13	Breast	23_coral	32	-	20q13 (1.73E-05: 5)	-
13	Breast	24_coral3	29	-	16p11 (7.66E-09: 6)	-
13	Breast	25_mediumpurple4	28	-	-	-
13	Breast	26_yellow3	27	-	5q35 (2.25E-12: 8)	-
13	Breast	27_skyblue4	27	-	-	-
13	Breast	28_sienna4	25	-	12q24 (3.81E-21: 14); 12q21 (4.47E-07: 4)	-
13	Breast	29_orangered1	24	-	9q34 (6.14E-16: 11)	-
13	Breast	30_mediumpurple1	24	-	-	-
13	Breast	31_pink4	24	-	-	-
13	Breast	32_lightslateblue	23	-	1p36 (3.00E-21: 15); 11p15 (1.90E-04: 4)	-
13	Breast	33_indianred3	22	-	13q14 (2.94E-16: 9); 13q13 (5.57E-11: 5)	-
13	Breast	34_firebrick3	21	-	4p16 (2.35E-15: 9)	-
13	Breast	35_blueviolet	21	-	-	-
13	Breast	36_darkolivegreen2	21	-	-	-
13	Breast	37_blue4	20	-	17q21 (1.44E-12: 9)	-
13	Breast	38_tan4	19	-	13q34 (2.86E-25: 11); 13q32 (1.16E-10: 5)	-
13	Breast	39_thistle4	19	-	11q13 (1.96E-18: 12)	-
13	Breast	40_deeppink	19	-	-	-
13	Breast	41_plum4	19	-	-	-
13	Breast	42_salmon1	18	response to DNA damage stimulus (2.58E-07: 7); DNA repair (5.77E-07: 6); cellular response to stress (1.16E-05: 7); DNA metabolic process (1.33E-05: 6)	15q26 (1.12E-08: 5)	-
13	Breast	43_palevioletred1	18	-	-	-
13	Breast	44_navajowhite	17	-	17q11 (2.24E-14: 8)	-
13	Breast	45_magenta3	16	-	-	-
13	Breast	46_lavenderblush1	15	-	10q23 (5.02E-07: 4)	-
13	Breast	47_lightpink2	15	RNA splicing (5.52E-08: 6); mRNA processing (2.10E-07: 6); mRNA metabolic process (1.45E-06: 6); RNA processing (4.08E-06: 6); RNA splicing, via transesterification reactions (1.38E-05: 4); nuclear mRNA splicing, via spliceosome (1.22E-05: 4); RNA splicing, via transesterification reactions with bulged adenosine as nucleophile (1.22E-05: 4); interspecies interaction between organisms (1.40E-04: 4)	-	-
13	Breast	48_green4	15	-	-	-
13	Breast	49_chocolate4	15	-	-	-
13	Breast	50_darkseagreen2	15	-	-	-
14	Breast	01_yellow	615	immune response (3.36E-91: 183); regulation of immune system process (2.63E-83: 177); regulation of immune response (1.83E-80: 139); positive regulation of immune system process (6.73E-73: 136); defense response (1.03E-66: 164); positive regulation of immune response (2.39E-56: 97); leukocyte activation (1.78E-55: 98); regulation of lymphocyte activation (2.77E-53: 89); regulation of cell activat…	6p21 (3.20E-08: 35)	Spleen (2.78E-75: 85); Thymus (1.34E-40: 57); Bone_Marrow (1.81E-33: 65); Thyroid (1.04E-14: 22); Lung (1.84E-14: 27)
14	Breast	02_tan	405	cell cycle phase (5.80E-97: 149); cell cycle process (1.29E-92: 155); mitotic cell cycle (6.03E-88: 133); M phase (2.80E-66: 99); M phase of mitotic cell cycle (3.47E-56: 78); cell division (6.47E-55: 83); mitosis (1.15E-54: 76); nuclear division (1.15E-54: 76); organelle fission (4.96E-53: 76); regulation of cell cycle process (6.68E-49: 80)	16q23 (1.36E-06: 7); 16q24 (1.71E-05: 10); 16q13 (2.38E-05: 7); 16q22 (3.35E-05: 12)	Fetal_Liver (2.94E-26: 47); Testis (6.61E-10: 36); Bone_Marrow (7.00E-05: 19)
14	Breast	03_turquoise	312	cell adhesion (1.36E-30: 74); biological adhesion (1.51E-30: 74); extracellular matrix organization (7.90E-20: 28); vasculature development (1.58E-15: 40); extracellular structure organization (1.74E-15: 29); ossification (1.78E-15: 27); cardiovascular system development (2.34E-15: 50); circulatory system development (2.34E-15: 50); blood vessel development (1.92E-14: 37); skeletal system develop…	-	Fetal_Lung (3.66E-10: 17); Placenta (3.54E-06: 15); Uterus (3.64E-06: 8); Ovary (2.43E-04: 7); Bladder (6.12E-04: 6)
14	Breast	04_darkgreen	199	vasculature development (8.37E-21: 38); circulatory system development (1.09E-20: 46); cardiovascular system development (1.09E-20: 46); blood vessel development (4.40E-20: 36); blood vessel morphogenesis (7.04E-15: 28); anatomical structure formation involved in morphogenesis (9.77E-14: 36); angiogenesis (3.33E-13: 23); regulation of cell migration (6.20E-11: 24); regulation of locomotion (8.48E…	-	Fetal_Lung (4.91E-07: 11); Bladder (5.56E-04: 5)
14	Breast	05_purple	88	RNA splicing (1.34E-06: 11); RNA splicing, via transesterification reactions (2.62E-05: 8); RNA splicing, via transesterification reactions with bulged adenosine as nucleophile (2.13E-05: 8); nuclear mRNA splicing, via spliceosome (2.13E-05: 8); mRNA processing (5.30E-05: 10)	-	-
14	Breast	06_black	78	-	-	-
14	Breast	07_orange	73	-	8q22 (3.58E-36: 22); 8q13 (1.06E-18: 11); 8q21 (3.63E-18: 12); 8q11 (7.45E-14: 8); 8q24 (1.81E-13: 12); 8q23 (7.92E-09: 5)	-
14	Breast	08_green	71	type I interferon-mediated signaling pathway (6.16E-33: 20); response to type I interferon (6.16E-33: 20); cellular response to type I interferon (6.16E-33: 20); innate immune response (1.82E-26: 28); cytokine-mediated signaling pathway (4.24E-23: 22); response to virus (4.53E-23: 20); immune response (2.27E-22: 32); defense response (3.63E-21: 32); cellular response to cytokine stimulus (4.42E-2…	-	-
14	Breast	09_cyan	59	pyrimidine nucleotide metabolic process (3.03E-05: 4); pyrimidine-containing compound metabolic process (1.49E-04: 4)	16p13 (6.84E-58: 38); 16p11 (3.87E-16: 12); 16p12 (2.00E-10: 8)	-
14	Breast	10_lightcyan	56	triglyceride metabolic process (1.15E-09: 8); neutral lipid metabolic process (2.66E-09: 8); acylglycerol metabolic process (2.41E-09: 8); glycerol ether metabolic process (8.77E-09: 8); cellular lipid metabolic process (2.31E-08: 15); organic ether metabolic process (2.10E-08: 8); regulation of blood pressure (9.27E-08: 8); fatty acid metabolic process (3.65E-07: 9); monocarboxylic acid metaboli…	-	Placenta (2.70E-07: 8); Heart (1.10E-05: 6); Liver (4.14E-04: 7)
14	Breast	11_grey60	53	-	-	-
14	Breast	12_darkred	40	-	-	-
14	Breast	13_darkorange	37	-	8q24 (9.09E-66: 32); 8q21 (1.12E-07: 5)	-
14	Breast	14_darkolivegreen	28	-	17q21 (4.01E-39: 23)	-
14	Breast	15_sienna3	25	-	-	Skin (1.74E-07: 6)
14	Breast	16_orangered4	22	lymphocyte mediated immunity (2.94E-07: 5); complement activation, classical pathway (1.52E-07: 4); humoral immune response mediated by circulating immunoglobulin (2.33E-07: 4); B cell mediated immunity (7.93E-08: 5); adaptive immune response based on somatic recombination of immune receptors built from immunoglobulin superfamily domains (5.47E-07: 5); adaptive immune response (6.73E-07: 5); comp…	-	-
14	Breast	17_mediumpurple3	22	-	22q13 (1.73E-22: 14); 22q11 (1.73E-05: 4)	-
14	Breast	18_plum1	22	-	17q23 (5.58E-17: 9); 17q22 (5.83E-10: 5)	-
14	Breast	19_lightcyan1	21	-	-	-
14	Breast	20_darkslateblue	18	-	1q21 (2.54E-11: 8); 1q23 (1.21E-08: 5)	-
14	Breast	21_plum2	18	cofactor metabolic process (1.09E-05: 5)	11q23 (1.11E-22: 12); 11q24 (6.42E-08: 4)	-
14	Breast	22_thistle1	17	-	17q25 (1.46E-32: 16)	-
14	Breast	23_thistle2	17	-	-	-
14	Breast	24_salmon4	16	-	16p11 (1.56E-12: 7); 16p13 (8.00E-10: 7)	-
14	Breast	25_palevioletred3	16	-	8p21 (2.01E-17: 9)	-
14	Breast	26_honeydew1	15	-	11q13 (1.50E-13: 9); 11q14 (1.13E-12: 6)	-
14	Breast	27_lightpink4	15	-	1q21 (3.10E-10: 7); 1q22 (1.35E-09: 5)	-
14	Breast	28_lavenderblush3	15	-	1q42 (4.11E-18: 9)	-
15	Breast	01_blue	574	immune response (8.28E-86: 172); regulation of immune system process (6.57E-68: 155); defense response (6.22E-62: 153); regulation of immune response (2.26E-61: 117); positive regulation of immune system process (5.59E-55: 114); leukocyte activation (6.36E-49: 89); regulation of cell activation (4.77E-48: 88); regulation of leukocyte activation (5.98E-47: 85); regulation of lymphocyte activation …	6p21 (5.03E-06: 29)	Spleen (7.29E-66: 77); Thymus (1.48E-43: 58); Bone_Marrow (3.33E-24: 53); Thyroid (2.51E-15: 22); Lung (6.99E-07: 17)
15	Breast	02_green	205	biological adhesion (3.01E-30: 60); cell adhesion (2.75E-30: 60); extracellular matrix organization (3.18E-26: 29); extracellular structure organization (1.70E-20: 29); vasculature development (1.64E-18: 36); cardiovascular system development (1.00E-17: 43); circulatory system development (1.00E-17: 43); blood vessel development (6.58E-17: 33); collagen fibril organization (2.15E-13: 11); blood v…	-	Fetal_Lung (7.45E-11: 15); Bladder (4.31E-07: 8); Ovary (1.72E-04: 6)
15	Breast	03_brown	190	cell cycle phase (2.91E-90: 105); cell cycle process (3.92E-88: 109); mitotic cell cycle (1.48E-85: 97); M phase (5.54E-60: 70); M phase of mitotic cell cycle (3.02E-52: 57); nuclear division (1.79E-51: 56); mitosis (1.79E-51: 56); organelle fission (2.72E-50: 56); cell division (1.23E-44: 55); regulation of cell cycle process (2.29E-40: 53)	-	Fetal_Liver (1.63E-36: 43); Testis (5.67E-10: 24); Bone_Marrow (3.53E-08: 17); Thymus (6.34E-04: 8)
15	Breast	04_red	149	vesicle-mediated transport (1.10E-05: 22)	19p13 (9.85E-08: 18); 19q13 (1.10E-05: 17)	-
15	Breast	05_yellow	148	biological adhesion (1.62E-10: 29); cell adhesion (1.56E-10: 29); regulation of response to external stimulus (1.11E-09: 19); complement activation (1.95E-08: 8); neutral lipid metabolic process (3.97E-08: 10); acylglycerol metabolic process (3.52E-08: 10); protein activation cascade (4.00E-08: 9); positive regulation of response to stimulus (5.48E-08: 29); glycerol ether metabolic process (1.64E…	-	Placenta (1.26E-06: 11); Bladder (1.46E-04: 5); Liver (2.72E-04: 12)
15	Breast	06_greenyellow	62	-	8q22 (2.60E-31: 19); 8q21 (2.99E-23: 14); 8q11 (2.80E-12: 7); 8q13 (3.54E-11: 7); 8q24 (3.50E-07: 7); 8q12 (1.31E-06: 4)	-
15	Breast	07_magenta	50	type I interferon-mediated signaling pathway (7.35E-32: 18); cellular response to type I interferon (7.35E-32: 18); response to type I interferon (7.35E-32: 18); innate immune response (5.66E-27: 25); response to virus (7.53E-25: 19); defense response (1.01E-24: 30); immune response (1.82E-24: 29); cytokine-mediated signaling pathway (1.89E-20: 18); response to other organism (1.79E-19: 22); cell…	-	-
15	Breast	08_skyblue	37	-	-	-
15	Breast	09_salmon	34	positive regulation of immune system process (9.64E-10: 12); regulation of immune system process (1.14E-07: 12); immune response (8.71E-08: 12); regulation of immune response (1.09E-06: 9); regulation of B cell mediated immunity (2.10E-06: 4); regulation of adaptive immune response based on somatic recombination of immune receptors built from immunoglobulin superfamily domains (2.40E-06: 5); regu…	-	Spleen (1.94E-06: 6)
15	Breast	10_midnightblue	31	-	8q24 (2.61E-65: 30)	-
15	Breast	11_lightgreen	25	gland development (8.65E-06: 6); organ morphogenesis (2.97E-05: 8); gland morphogenesis (3.62E-05: 4); epithelial tube morphogenesis (1.83E-05: 5); regulation of organ morphogenesis (5.16E-05: 4); tube morphogenesis (6.84E-05: 5)	-	-
15	Breast	12_darkturquoise	22	-	6q21 (1.49E-31: 14)	-
15	Breast	13_darkorange	21	-	17q25 (6.63E-41: 20)	-
15	Breast	14_darkolivegreen	19	-	-	-
15	Breast	15_lightcyan1	17	-	17q12 (8.04E-11: 6); 17q21 (2.58E-06: 5)	-
15	Breast	16_mediumpurple3	17	-	1q42 (4.65E-15: 8)	-
15	Breast	17_lightsteelblue1	17	-	-	-
15	Breast	18_plum1	17	-	17q23 (2.77E-18: 9)	-
15	Breast	19_darkorange2	16	methylation (1.25E-06: 5); one-carbon metabolic process (4.81E-06: 5); macromolecule methylation (7.69E-06: 4)	19p13 (1.09E-20: 14)	-
15	Breast	20_floralwhite	16	-	-	-
15	Breast	21_brown4	16	-	10p13 (1.04E-16: 7); 10p14 (6.28E-10: 4)	-
15	Breast	22_ivory	16	-	5q11 (1.66E-08: 4); 5q12 (1.99E-08: 4)	-
15	Breast	23_bisque4	15	-	-	Salivary_Gland (1.24E-05: 4)
16	Breast	01_red	507	immune response (2.05E-90: 167); regulation of immune system process (2.23E-80: 159); regulation of immune response (2.88E-74: 123); positive regulation of immune system process (2.85E-68: 121); regulation of cell activation (9.94E-63: 97); regulation of lymphocyte activation (5.79E-62: 90); defense response (5.26E-62: 144); regulation of leukocyte activation (1.55E-61: 94); leukocyte activation …	6p21 (4.19E-06: 27)	Spleen (1.48E-79: 83); Thymus (6.59E-39: 52); Bone_Marrow (1.43E-30: 57); Thyroid (1.89E-16: 22); Lung (1.19E-12: 23)
16	Breast	02_yellow	371	cell adhesion (5.58E-30: 80); biological adhesion (6.25E-30: 80); extracellular matrix organization (2.08E-24: 34); extracellular structure organization (1.07E-19: 36); cardiovascular system development (1.66E-16: 57); circulatory system development (1.66E-16: 57); vasculature development (5.00E-15: 43); blood vessel development (1.85E-13: 39); collagen fibril organization (1.86E-13: 13); skeleta…	-	Fetal_Lung (1.14E-12: 21); Ovary (6.65E-04: 7)
16	Breast	03_turquoise	326	cell cycle phase (9.39E-106: 143); cell cycle process (1.07E-98: 146); mitotic cell cycle (1.52E-94: 127); M phase (7.91E-74: 97); M phase of mitotic cell cycle (2.70E-61: 76); mitosis (1.48E-59: 74); nuclear division (1.48E-59: 74); organelle fission (3.05E-59: 75); cell division (4.51E-52: 74); regulation of cell cycle process (3.90E-45: 70)	-	Fetal_Liver (1.61E-30: 47); Testis (2.97E-11: 34); Bone_Marrow (9.90E-07: 20)
16	Breast	04_brown	271	blood vessel development (7.10E-12: 31); vasculature development (5.22E-11: 31); cardiovascular system development (3.1E-10: 38); circulatory system development (3.1E-10: 38); neutral lipid metabolic process (2.03E-09: 14); acylglycerol metabolic process (1.71E-09: 14); blood vessel morphogenesis (2.04E-09: 25); regulation of response to external stimulus (2.94E-09: 25); triglyceride metabolic pr…	-	Placenta (6.38E-07: 15); Fetal_Lung (1.49E-06: 12); Liver (3.43E-04: 17); Heart (6.79E-04: 9)
16	Breast	05_tan	83	-	-	-
16	Breast	06_cyan	81	-	-	Breast (2.19E-04: 4); Placenta (3.47E-04: 6)
16	Breast	07_purple	72	mRNA metabolic process (5.81E-06: 12)	16q22 (2.66E-18: 15); 16q24 (4.71E-11: 9); 16q13 (1.09E-08: 6); 10p14 (3.44E-07: 4); 16q23 (3.86E-06: 4); 10p13 (4.80E-06: 4); 10p15 (1.43E-05: 4)	-
16	Breast	08_greenyellow	70	RNA processing (9.81E-08: 15); RNA splicing (1.18E-06: 10); mRNA processing (9.82E-07: 11); mRNA metabolic process (2.46E-05: 11); regulation of RNA splicing (2.00E-05: 4)	-	-
16	Breast	09_darkgrey	67	-	8q22 (6.60E-35: 21); 8q21 (9.97E-23: 14); 8q13 (5.67E-17: 10); 8q11 (5.31E-10: 6); 8q24 (5.99E-07: 7); 8q23 (5.51E-07: 4); 8q12 (1.79E-06: 4)	-
16	Breast	10_darkgreen	59	-	1q21 (3.91E-22: 19); 1q24 (1.23E-15: 10); 1q22 (2.63E-11: 8); 1q23 (1.72E-10: 8); 1q25 (7.04E-05: 4); 1q32 (1.01E-04: 5)	-
16	Breast	11_pink	59	response to type I interferon (1.50E-32: 19); type I interferon-mediated signaling pathway (1.50E-32: 19); cellular response to type I interferon (1.50E-32: 19); innate immune response (3.50E-26: 26); response to virus (3.16E-23: 19); cytokine-mediated signaling pathway (5.46E-22: 20); defense response (7.57E-22: 30); immune response (9.96E-22: 29); cellular response to cytokine stimulus (1.26E-2…	-	-
16	Breast	12_paleturquoise	52	-	16p13 (4.22E-52: 34); 16p11 (4.46E-15: 11); 16p12 (1.14E-07: 6)	-
16	Breast	13_lightyellow	42	positive regulation of transcription from RNA polymerase II promoter (4.70E-11: 15); positive regulation of transcription, DNA-dependent (1.63E-10: 17); positive regulation of RNA metabolic process (3.36E-10: 17); positive regulation of gene expression (4.54E-10: 17); response to steroid hormone stimulus (1.25E-09: 13); response to inorganic substance (4.05E-09: 12); response to cytokine stimulus…	-	-
16	Breast	14_palevioletred3	35	hemidesmosome assembly (1.08E-10: 5); cell-substrate junction assembly (3.60E-08: 5); intermediate filament cytoskeleton organization (9.13E-07: 4); intermediate filament-based process (1.62E-06: 4); epidermis development (1.40E-05: 6); cell junction assembly (2.25E-05: 5); cell junction organization (4.02E-05: 5); cytoskeleton organization (4.89E-05: 8)	-	Bladder (1.89E-09: 6); Skin (1.44E-06: 6); Breast (8.09E-06: 4)
16	Breast	15_orange	34	-	17q25 (1.20E-42: 24); 17q24 (1.24E-12: 7)	-
16	Breast	16_white	33	-	8q24 (1.04E-73: 33)	-
16	Breast	17_violet	28	-	1q42 (8.67E-34: 17); 1q41 (6.82E-09: 5)	-
16	Breast	18_skyblue3	26	-	17q12 (1.44E-09: 6); 17q21 (4.55E-08: 7); 17q11 (5.25E-07: 5)	-
16	Breast	19_orangered4	25	-	17q25 (3.97E-46: 23)	-
16	Breast	20_plum1	25	-	16p11 (5.59E-17: 10); 16p13 (8.35E-15: 11); 16p12 (4.47E-06: 4)	-
16	Breast	21_brown4	22	-	17q21 (3.57E-42: 22)	-
16	Breast	22_darkseagreen4	17	-	22q13 (3.89E-25: 14)	-
16	Breast	23_coral1	17	-	13q34 (4.31E-26: 11)	-
16	Breast	24_lightpink4	17	-	11q13 (7.59E-17: 11); 11q14 (2.80E-12: 6)	-
16	Breast	25_honeydew1	17	organic acid metabolic process (3.42E-08: 9); cellular ketone metabolic process (6.25E-07: 8); carboxylic acid metabolic process (5.26E-07: 8); oxoacid metabolic process (5.26E-07: 8); monocarboxylic acid metabolic process (1.94E-06: 6); lipid biosynthetic process (3.86E-06: 6); cellular lipid metabolic process (5.81E-06: 7); fatty acid metabolic process (7.03E-06: 5)	-	-
17	Breast	01_turquoise	932	sensory perception (6.78E-11: 68); sensory perception of chemical stimulus (2.70E-08: 24); sensory perception of smell (1.2E-07: 18); detection of chemical stimulus involved in sensory perception (1.30E-07: 14); G-protein signaling, coupled to cyclic nucleotide second messenger (6.81E-07: 29); detection of chemical stimulus involved in sensory perception of smell (2.49E-06: 10); cyclic-nucleotide…	-	Liver (8.38E-05: 42)
17	Breast	02_blue	410	immune response (2.17E-78: 141); regulation of immune system process (1.24E-67: 132); regulation of immune response (4.84E-63: 103); positive regulation of immune system process (7.95E-59: 102); defense response (1.19E-54: 122); leukocyte activation (1.41E-51: 80); positive regulation of immune response (1.01E-49: 77); regulation of lymphocyte activation (1.60E-49: 73); immune response-regulating…	6p21 (7.50E-08: 27)	Spleen (7.00E-73: 74); Thymus (4.29E-45: 53); Bone_Marrow (1.64E-24: 46); Thyroid (6.79E-16: 20); Lung (2.49E-07: 15)
17	Breast	03_yellow	222	biological adhesion (2.04E-26: 58); cell adhesion (1.88E-26: 58); extracellular matrix organization (3.34E-25: 29); extracellular structure organization (1.07E-21: 31); collagen fibril organization (1.20E-14: 12); blood vessel development (3.34E-14: 31); vasculature development (4.57E-14: 32); cardiovascular system development (7.18E-13: 38); circulatory system development (7.18E-13: 38); ossific…	-	Fetal_Lung (9.80E-15: 19); Bladder (9.75E-06: 7)
17	Breast	04_salmon	127	vasculature development (5.76E-10: 20); cell adhesion (2.55E-09: 25); biological adhesion (2.64E-09: 25); blood vessel development (6.79E-09: 18); protein activation cascade (1.05E-08: 9); circulatory system development (3.89E-08: 22); cardiovascular system development (3.89E-08: 22); regulation of response to external stimulus (3.03E-08: 16); wound healing (5.68E-07: 20); regulation of acute inf…	-	Fetal_Lung (7.33E-06: 8); Placenta (1.72E-05: 9)
17	Breast	05_darkgrey	122	-	19p13 (9.33E-28: 36); 19q13 (6.23E-21: 33)	-
17	Breast	06_black	122	cell cycle phase (2.92E-87: 86); cell cycle process (3.08E-84: 88); mitotic cell cycle (5.55E-81: 79); M phase (7.48E-64: 62); M phase of mitotic cell cycle (2.37E-55: 51); nuclear division (1.15E-52: 49); mitosis (1.15E-52: 49); organelle fission (1.24E-51: 49); cell division (8.15E-48: 49); regulation of cell cycle process (2.43E-32: 39)	15q15 (1.00E-04: 5)	Fetal_Liver (4.38E-38: 38); Testis (3.66E-15: 25); Bone_Marrow (3.22E-09: 15); Thymus (3.29E-05: 8)
17	Breast	07_magenta	115	-	-	-
17	Breast	08_lightcyan	105	-	8q22 (2.75E-36: 24); 8q21 (1.02E-29: 19); 8q24 (4.41E-20: 18); 8q13 (7.13E-17: 11); 8q11 (1.46E-14: 9); 8q12 (4.90E-13: 8); 8q23 (3.34E-06: 4); 8p11 (1.21E-05: 5)	-
17	Breast	09_purple	98	protein modification by small protein conjugation or removal (8.4E-07: 13); cellular macromolecule catabolic process (6.31E-06: 14); macromolecule catabolic process (3.9E-05: 14); modification-dependent protein catabolic process (3.67E-05: 10); modification-dependent macromolecule catabolic process (3.91E-05: 10); ubiquitin-dependent protein catabolic process (3.03E-05: 10); proteolysis involved …	4q31 (1.29E-05: 5); 2p21 (6.47E-05: 4); 2q31 (4.13E-04: 4)	-
17	Breast	10_midnightblue	90	RNA processing (3.84E-22: 32); RNA splicing (9.67E-21: 24); mRNA processing (1.23E-18: 24); mRNA metabolic process (2.50E-17: 26); nuclear mRNA splicing, via spliceosome (5.08E-14: 16); RNA splicing, via transesterification reactions with bulged adenosine as nucleophile (5.08E-14: 16); RNA splicing, via transesterification reactions (8.10E-14: 16); mRNA transport (2.92E-08: 9); RNA transport (6.3…	-	-
17	Breast	11_orange	71	-	16p13 (4.68E-66: 44); 16p11 (7.00E-24: 17); 16p12 (2.53E-11: 9)	-
17	Breast	12_grey60	53	-	-	-
17	Breast	13_darkorange	36	-	-	-
17	Breast	14_white	35	ncRNA metabolic process (2.34E-06: 7)	1q42 (5.80E-16: 10); 1q32 (9.68E-09: 7); 1q41 (2.21E-08: 5); 1q25 (8.82E-06: 4)	-
17	Breast	15_skyblue2	35	response to type I interferon (6.91E-33: 17); cellular response to type I interferon (6.91E-33: 17); type I interferon-mediated signaling pathway (6.91E-33: 17); innate immune response (8.87E-29: 23); immune response (1.24E-24: 25); defense response (1.20E-23: 25); response to virus (1.11E-22: 16); cytokine-mediated signaling pathway (4.04E-22: 17); cellular response to cytokine stimulus (1.50E-2…	-	-
17	Breast	16_violet	34	digestive system development (8.27E-06: 5); regulation of neurological system process (3.36E-06: 7); regulation of fat cell differentiation (8.53E-06: 4); digestive tract morphogenesis (4.98E-06: 4); digestive tract development (5.30E-06: 5); positive regulation of signaling (1.32E-05: 9); positive regulation of cell communication (1.23E-05: 9); central nervous system development (2.82E-05: 9); r…	-	Breast (2.40E-09: 6); Salivary_Gland (3.51E-04: 4)
17	Breast	17_darkolivegreen	33	-	-	-
17	Breast	18_skyblue3	31	acylglycerol metabolic process (8.64E-10: 7); triglyceride metabolic process (4.49E-10: 7); neutral lipid metabolic process (9.44E-10: 7); glycerol ether metabolic process (2.70E-09: 7); organic ether metabolic process (5.89E-09: 7); cellular lipid metabolic process (7.22E-08: 11); glycerol ether catabolic process (1.24E-07: 4); acylglycerol catabolic process (1.24E-07: 4); neutral lipid cataboli…	-	Placenta (4.39E-04: 4)
17	Breast	19_sienna3	31	-	17q23 (7.56E-32: 16); 17q22 (2.62E-11: 6); 17q24 (8.57E-07: 4)	-
17	Breast	20_orangered4	30	-	-	-
17	Breast	21_plum1	30	-	8q24 (4.92E-63: 29)	-
17	Breast	22_lightcyan1	28	-	1q21 (6.29E-26: 17); 1q22 (2.70E-06: 4); 1q23 (6.65E-06: 4)	-
17	Breast	23_bisque4	25	-	-	-
17	Breast	24_thistle1	24	positive regulation of transcription from RNA polymerase II promoter (7.92E-10: 11); positive regulation of RNA metabolic process (7.42E-09: 12); cellular response to calcium ion (7.88E-09: 4); positive regulation of transcription, DNA-dependent (4.38E-09: 12); positive regulation of gene expression (9.25E-09: 12); learning or memory (1.42E-08: 7); cognition (2.09E-08: 7); response to inorganic s…	-	-
17	Breast	25_palevioletred3	22	-	6q21 (4.48E-18: 9); 6q14 (4.49E-08: 4); 6q22 (2.03E-07: 4)	-
17	Breast	26_navajowhite2	21	-	5q31 (1.96E-06: 5)	-
17	Breast	27_maroon	21	-	-	-
17	Breast	28_lavenderblush3	20	-	-	-
17	Breast	29_lightpink4	20	-	14q22 (1.05E-11: 6); 14q32 (1.00E-10: 7); 14q23 (2.88E-07: 4)	-
17	Breast	30_honeydew1	20	-	Xq28 (2.27E-43: 19)	-
17	Breast	31_coral1	19	-	11q13 (4.32E-18: 12); 11q14 (6.11E-12: 6)	-
17	Breast	32_antiquewhite4	18	-	3q22 (7.19E-10: 5); 3q21 (1.47E-06: 4)	-
17	Breast	33_lightsteelblue	17	-	19q13 (1.01E-25: 17)	-
17	Breast	34_darkviolet	15	-	16p13 (1.25E-20: 12)	-
18	Breast	01_turquoise	348	cell adhesion (4.13E-28: 75); biological adhesion (4.59E-28: 75); extracellular matrix organization (5.42E-23: 32); extracellular structure organization (1.16E-19: 35); circulatory system development (8.38E-18: 57); cardiovascular system development (8.38E-18: 57); vasculature development (1.7E-17: 45); blood vessel development (1.54E-16: 42); ossification (1.43E-12: 25); blood vessel morphogenes…	-	Fetal_Lung (2.89E-11: 19)
18	Breast	02_lightyellow	275	immune response (1.57E-56: 99); regulation of immune system process (2.04E-54: 98); regulation of immune response (1.07E-52: 79); positive regulation of immune system process (4.16E-48: 77); regulation of lymphocyte activation (4.86E-47: 61); leukocyte activation (6.29E-46: 64); regulation of leukocyte activation (7.74E-44: 61); regulation of cell activation (1.17E-43: 62); lymphocyte activation …	6p21 (3.24E-06: 19)	Spleen (1.34E-44: 48); Thymus (1.11E-39: 43); Bone_Marrow (1.00E-16: 31); Thyroid (3.22E-15: 17)
18	Breast	03_blue	214	cell adhesion (2.62E-13: 40); biological adhesion (2.76E-13: 40); blood vessel development (1.75E-11: 27); vasculature development (1.95E-11: 28); response to steroid hormone stimulus (5.06E-10: 29); regulation of response to external stimulus (6.86E-10: 23); acylglycerol metabolic process (9.78E-10: 13); neutral lipid metabolic process (1.14E-09: 13); cardiovascular system development (1.57E-09:…	-	Placenta (2.09E-07: 14); Liver (2.19E-05: 17); Fetal_Lung (4.71E-05: 9)
18	Breast	04_green	199	-	-	-
18	Breast	05_yellow	170	cell cycle phase (2.62E-107: 111); cell cycle process (5.74E-107: 116); mitotic cell cycle (1.97E-98: 101); M phase (3.54E-76: 78); M phase of mitotic cell cycle (1.12E-64: 63); nuclear division (2.91E-62: 61); mitosis (2.91E-62: 61); organelle fission (6.06E-61: 61); cell division (5.13E-59: 63); regulation of cell cycle process (1.64E-44: 54)	-	Fetal_Liver (3.75E-40: 44); Testis (1.95E-13: 27); Bone_Marrow (6.80E-09: 17); Thymus (3.11E-04: 8)
18	Breast	06_brown	167	defense response (1.29E-23: 51); immune response (1.72E-18: 43); regulation of immune system process (2.77E-17: 42); regulation of immune response (7.17E-17: 33); inflammatory response (4.22E-15: 27); myeloid leukocyte activation (7.47E-15: 15); positive regulation of immune system process (1.01E-12: 29); positive regulation of immune response (3.57E-12: 23); activation of immune response (6.42E-…	-	Spleen (3.41E-32: 33); Bone_Marrow (1.17E-11: 20); Lung (2.40E-10: 13)
18	Breast	07_greenyellow	85	positive regulation of cell proliferation (7.00E-11: 21); negative regulation of multicellular organismal process (6.03E-08: 13); positive regulation of gene expression (1.02E-07: 21); response to calcium ion (1.01E-07: 8); positive regulation of transcription from RNA polymerase II promoter (2.68E-07: 16); response to inorganic substance (3.69E-07: 14); positive regulation of developmental proce…	-	Breast (2.05E-11: 9); Skin (2.27E-07: 9); Bladder (4.39E-07: 6); Lung (3.72E-04: 5); Thyroid (5.92E-04: 4)
18	Breast	08_tan	79	-	17q23 (1.31E-43: 25); 17q22 (1.55E-18: 11); 17q21 (5.18E-11: 13); 17q24 (6.15E-10: 7)	-
18	Breast	09_salmon	78	-	8q22 (2.70E-33: 21); 8q21 (8.48E-18: 12); 8q13 (2.95E-14: 9); 8q24 (4.15E-13: 12); 8q11 (1.48E-11: 7); 8q12 (6.24E-10: 6); 8q23 (1.11E-08: 5)	-
18	Breast	10_darkred	67	-	1q21 (4.69E-60: 40); 1q23 (4.92E-10: 8); 1q22 (3.31E-09: 7); 1q24 (5.00E-05: 4)	-
18	Breast	11_saddlebrown	66	-	1q42 (8.36E-24: 16); 1q41 (3.94E-16: 10); 1q24 (1.89E-11: 8); 1q23 (1.49E-08: 7); 1q44 (1.3E-06: 4); 1q25 (4.76E-06: 5); 1q32 (1.35E-05: 6)	-
18	Breast	12_lightgreen	60	-	16p13 (9.72E-74: 45); 16p11 (2.43E-14: 11)	-
18	Breast	13_cyan	57	type I interferon-mediated signaling pathway (6.18E-40: 22); response to type I interferon (6.18E-40: 22); cellular response to type I interferon (6.18E-40: 22); innate immune response (9.58E-35: 31); cytokine-mediated signaling pathway (1.17E-30: 25); cellular response to cytokine stimulus (2.63E-28: 25); defense response (9.85E-28: 34); immune response (1.22E-27: 33); response to cytokine stimu…	-	-
18	Breast	14_royalblue	42	-	8q24 (8.83E-57: 30)	-
18	Breast	15_mediumpurple3	39	-	16q22 (6.76E-21: 14); 16q24 (1.74E-17: 11); 16q21 (2.76E-09: 5); 16q13 (2.27E-08: 5); 16q23 (3.21E-07: 4)	-
18	Breast	16_orange	37	RNA processing (1.20E-05: 9)	-	-
18	Breast	17_white	35	-	-	-
18	Breast	18_paleturquoise	33	-	17q25 (7.05E-57: 29)	-
18	Breast	19_darkolivegreen	31	-	Xq28 (2.67E-50: 24)	-
18	Breast	20_yellowgreen	22	-	17q21 (2.05E-19: 13)	-
18	Breast	21_ivory	21	-	3p21 (3.89E-32: 18)	-
18	Breast	22_bisque4	20	-	22q11 (7.94E-32: 16)	-
18	Breast	23_darkslateblue	20	-	-	-
18	Breast	24_thistle1	19	-	17q25 (1.50E-25: 14)	-
18	Breast	25_maroon	17	-	11q13 (8.25E-15: 10); 11q14 (6.12E-10: 5)	-
18	Breast	26_coral2	16	-	-	-
18	Breast	27_antiquewhite4	16	-	17q21 (1.20E-27: 15)	-
18	Breast	28_plum	15	translation (9.35E-21: 13); translational elongation (3.29E-19: 10); viral genome expression (1.02E-17: 9); viral transcription (1.02E-17: 9); translational termination (1.57E-17: 9); cellular protein complex disassembly (5.67E-17: 9); protein complex disassembly (7.18E-17: 9); cellular macromolecular complex disassembly (1.93E-16: 9); macromolecular complex disassembly (2.38E-16: 9); endocrine p…	-	-
18	Breast	29_skyblue2	15	chromatin assembly (1.90E-33: 15); nucleosome assembly (1.07E-33: 15); nucleosome organization (7.85E-33: 15); chromatin assembly or disassembly (1.78E-32: 15); protein-DNA complex assembly (1.52E-32: 15); protein-DNA complex subunit organization (4.52E-32: 15); DNA packaging (1.89E-31: 15); DNA conformation change (2.61E-30: 15); cellular macromolecular complex assembly (2.39E-24: 15); chromatin…	6p21 (2.65E-12: 9); 6p22 (6.66E-07: 4)	Bone_Marrow (4.14E-06: 5)
19	Breast	01_brown	369	blood vessel development (4.38E-17: 44); vasculature development (3.07E-17: 46); circulatory system development (5.39E-16: 56); cardiovascular system development (5.39E-16: 56); biological adhesion (2.45E-11: 51); cell adhesion (2.31E-11: 51); blood vessel morphogenesis (5.16E-11: 32); regulation of response to external stimulus (3.57E-10: 31); angiogenesis (3.19E-09: 25); enzyme linked receptor …	-	Placenta (3.35E-10: 22); Fetal_Lung (6.40E-06: 13); Liver (1.07E-04: 22)
19	Breast	02_blue	360	cell cycle phase (3.26E-92: 138); cell cycle process (3.45E-91: 146); mitotic cell cycle (5.95E-87: 126); M phase (7.70E-61: 90); M phase of mitotic cell cycle (4.75E-54: 73); nuclear division (1.99E-52: 71); mitosis (1.99E-52: 71); organelle fission (6.46E-51: 71); cell division (9.16E-49: 74); regulation of cell cycle process (4.46E-42: 70)	-	Fetal_Liver (1.66E-26: 45); Testis (1.04E-10: 35); Bone_Marrow (1.50E-05: 19)
19	Breast	03_turquoise	269	cell adhesion (3.23E-24: 61); biological adhesion (3.52E-24: 61); extracellular matrix organization (1.39E-21: 28); extracellular structure organization (3.30E-17: 29); circulatory system development (2.68E-15: 46); cardiovascular system development (2.68E-15: 46); skeletal system development (2.63E-15: 34); ossification (3.86E-14: 24); vasculature development (3.48E-13: 34); collagen fibril orga…	-	Fetal_Lung (3.55E-10: 16); Bladder (2.84E-04: 6); Ovary (7.07E-04: 6)
19	Breast	04_yellow	213	regulation of immune system process (3.00E-35: 69); immune response (4.28E-33: 66); regulation of immune response (8.73E-32: 53); positive regulation of immune system process (2.78E-30: 53); leukocyte activation (3.09E-30: 45); lymphocyte activation (5.73E-30: 41); cell activation (5.47E-28: 54); regulation of lymphocyte activation (1.02E-27: 40); regulation of leukocyte activation (9.34E-26: 40)…	-	Thymus (3.65E-37: 38); Spleen (1.40E-32: 36); Bone_Marrow (5.16E-15: 26); Thyroid (5.48E-13: 14)
19	Breast	05_purple	174	immune response (1.70E-41: 68); defense response (7.81E-37: 66); regulation of immune system process (1.81E-34: 62); regulation of immune response (2.75E-33: 50); positive regulation of immune system process (1.19E-28: 47); positive regulation of immune response (7.48E-27: 38); immune response-regulating cell surface receptor signaling pathway (1.82E-25: 26); regulation of cell activation (5.04E-…	6p21 (1.18E-05: 14)	Spleen (6.34E-36: 36); Lung (1.96E-17: 19); Bone_Marrow (3.02E-12: 21)
19	Breast	06_cyan	140	-	-	-
19	Breast	07_darkorange	77	-	8q24 (8.45E-30: 22); 8q22 (3.13E-27: 18); 8q11 (4.47E-18: 10); 8q21 (5.49E-16: 11); 8q13 (2.31E-12: 8); 8q23 (9.66E-07: 4)	-
19	Breast	08_paleturquoise	65	-	-	-
19	Breast	09_white	43	cellular response to type I interferon (2.82E-38: 20); response to type I interferon (2.82E-38: 20); type I interferon-mediated signaling pathway (2.82E-38: 20); innate immune response (5.48E-31: 26); immune response (3.08E-27: 29); cytokine-mediated signaling pathway (3.72E-27: 21); response to virus (2.12E-26: 19); cellular response to cytokine stimulus (3.41E-25: 21); defense response (1.36E-2…	-	-
19	Breast	10_violet	33	-	-	-
19	Breast	11_yellowgreen	30	-	18p11 (6.52E-06: 4)	-
19	Breast	12_lightcyan1	26	-	1q21 (9.38E-27: 17)	-
19	Breast	13_ivory	26	-	17q23 (1.92E-18: 10); 17q21 (4.55E-08: 7)	-
19	Breast	14_floralwhite	25	-	-	-
19	Breast	15_brown4	24	-	-	-
19	Breast	16_bisque4	24	-	17q25 (5.99E-28: 16); 17q24 (2.49E-09: 5)	-
19	Breast	17_darkslateblue	23	-	16q22 (2.92E-12: 8); 16q13 (7.72E-12: 6); 16q24 (6.67E-08: 5)	-
19	Breast	18_navajowhite2	20	-	1q21 (3.50E-09: 7); 1q23 (1.62E-06: 4)	-
19	Breast	19_lavenderblush3	18	epithelial cell development (1.19E-06: 4)	-	-
19	Breast	20_coral1	18	-	22q13 (4.43E-22: 13); 22q12 (2.29E-06: 4)	-
19	Breast	21_antiquewhite4	17	-	-	-
19	Breast	22_mediumpurple2	16	-	17p13 (2.69E-23: 13)	-
19	Breast	23_plum	16	-	-	-
19	Breast	24_skyblue1	16	-	-	-
19	Breast	25_lightcoral	16	-	-	-
19	Breast	26_plum3	15	-	17q23 (2.20E-16: 8); 17q22 (1.78E-08: 4)	-
19	Breast	27_indianred4	15	translational elongation (3.29E-19: 10); translation (2.99E-16: 11); viral transcription (2.78E-15: 8); viral genome expression (2.78E-15: 8); translational termination (4.04E-15: 8); cellular protein complex disassembly (1.25E-14: 8); protein complex disassembly (1.54E-14: 8); cellular macromolecular complex disassembly (3.70E-14: 8); macromolecular complex disassembly (4.44E-14: 8); endocrine p…	-	-
19	Breast	28_firebrick4	15	-	-	-
19	Breast	29_darkviolet	15	-	19p13 (6.45E-15: 11)	-
19	Breast	30_darkolivegreen4	15	-	-	-
20	Breast	01_cyan	964	cellular lipid metabolic process (7.00E-11: 90); oxidation-reduction process (1.03E-09: 106); blood vessel development (1.01E-09: 59); circulatory system development (3.12E-09: 83); vasculature development (3.13E-09: 61); cardiovascular system development (3.12E-09: 83); fatty acid metabolic process (8.57E-09: 42); monocarboxylic acid metabolic process (1.70E-07: 50); acylglycerol metabolic proce…	3p24 (1.23E-05: 10); 5p13 (3.93E-05: 11); 4q22 (4.32E-05: 8); 6q24 (3.41E-04: 7)	Liver (4.16E-07: 50); Placenta (5.19E-06: 28)
20	Breast	02_blue	738	cell cycle phase (6.84E-57: 149); cell cycle process (4.26E-53: 157); mitotic cell cycle (7.27E-52: 132); M phase (4.16E-40: 98); nuclear division (1.80E-34: 75); M phase of mitotic cell cycle (1.53E-34: 76); mitosis (1.80E-34: 75); organelle fission (5.28E-33: 75); cell division (2.77E-29: 77); DNA metabolic process (8.73E-29: 102)	10p13 (9.86E-06: 8); 10p15 (8.46E-05: 8); 8q24 (7.61E-05: 16)	Fetal_Liver (1.72E-10: 39); Testis (4.39E-07: 45)
20	Breast	03_pink	715	sensory perception (3.57E-11: 58); cell-cell signaling (3.83E-08: 80); sensory perception of chemical stimulus (1.30E-07: 20); sensory perception of smell (6.12E-07: 15); transmission of nerve impulse (5.38E-07: 58); multicellular organismal signaling (5.38E-07: 58); inorganic anion transport (8.99E-07: 20); chloride transport (1.86E-06: 16); detection of stimulus involved in sensory perception (…	-	-
20	Breast	04_midnightblue	282	immune response (2.65E-54: 98); regulation of immune system process (3.10E-48: 93); regulation of immune response (4.97E-44: 72); positive regulation of immune system process (6.86E-41: 71); leukocyte activation (2.62E-38: 58); lymphocyte activation (6.46E-36: 51); positive regulation of immune response (6.35E-35: 54); cell activation (1.41E-34: 69); regulation of lymphocyte activation (1.71E-34:…	6p21 (4.63E-06: 19)	Spleen (3.76E-33: 40); Thymus (4.74E-31: 37); Thyroid (9.13E-14: 16); Bone_Marrow (1.39E-10: 24)
20	Breast	05_tan	119	biological adhesion (2.92E-17: 34); cell adhesion (2.78E-17: 34); extracellular matrix organization (2.06E-14: 16); extracellular structure organization (1.65E-12: 17); cardiovascular system development (1.17E-11: 26); circulatory system development (1.17E-11: 26); collagen fibril organization (1.13E-10: 8); vasculature development (1.75E-10: 20); blood vessel development (3.32E-10: 19); skeletal…	-	Fetal_Lung (1.66E-10: 12); Uterus (4.48E-04: 4)
20	Breast	06_orange	107	defense response (2.46E-13: 30); immune response (1.08E-12: 28); regulation of immune system process (5.22E-08: 22); inflammatory response (2.77E-07: 14); regulation of immune response (2.08E-06: 15); response to other organism (3.48E-06: 15); regulation of defense response (3.90E-06: 13); antigen processing and presentation of peptide antigen via MHC class II (3.60E-06: 4); phagocytosis, engulfm…	-	Spleen (1.78E-29: 27); Lung (3.24E-10: 11); Bone_Marrow (5.07E-10: 15)
20	Breast	07_grey60	82	-	12p13 (7.35E-36: 28); 12p11 (8.50E-21: 12); 12p12 (3.98E-14: 10); 13q34 (1.90E-11: 8)	-
20	Breast	08_lightyellow	66	epidermis development (7.33E-06: 8); keratinocyte differentiation (8.65E-06: 5); epidermal cell differentiation (1.86E-05: 5)	-	Skin (5.14E-06: 7)
20	Breast	09_violet	58	-	8q22 (1.62E-25: 16); 8q21 (1.48E-21: 13); 8q13 (2.18E-11: 7); 8q11 (2.17E-10: 6); 8q24 (9.84E-09: 8); 8q12 (1.00E-06: 4)	-
20	Breast	10_orangered4	53	-	19p13 (5.57E-17: 19)	-
20	Breast	11_antiquewhite4	42	-	17q25 (7.57E-59: 32)	-
20	Breast	12_ivory	34	-	2q37 (3.20E-05: 4)	-
20	Breast	13_plum2	32	response to type I interferon (8.69E-34: 17); type I interferon-mediated signaling pathway (8.69E-34: 17); cellular response to type I interferon (8.69E-34: 17); innate immune response (2.40E-26: 21); response to virus (1.70E-23: 16); cytokine-mediated signaling pathway (5.26E-23: 17); defense response (5.97E-22: 23); cellular response to cytokine stimulus (1.98E-21: 17); immune response (3.12E-2…	-	-
20	Breast	14_navajowhite2	27	-	17q21 (1.09E-23: 16); 17q12 (1.20E-07: 5)	-
20	Breast	15_darkseagreen4	25	-	14q32 (3.78E-05: 4)	-
20	Breast	16_coral2	23	-	-	-
20	Breast	17_plum	21	-	-	-
20	Breast	18_skyblue2	21	-	1p22 (4.53E-25: 12)	-
20	Breast	19_yellow4	21	-	-	Breast (1.01E-10: 6)
20	Breast	20_plum3	18	-	-	-
20	Breast	21_blue2	18	-	16p13 (2.17E-09: 7); 16p11 (4.15E-08: 5)	-
20	Breast	22_salmon2	17	-	-	-
20	Breast	23_navajowhite1	17	-	-	-
20	Breast	24_coral	16	-	19p13 (2.91E-09: 8)	-
20	Breast	25_darkseagreen3	16	-	2p25 (9.73E-08: 4)	-
20	Breast	26_lavenderblush2	16	-	17q23 (4.39E-16: 8); 17q24 (5.12E-08: 4)	-
20	Breast	27_mediumpurple4	15	-	-	-
20	Breast	28_antiquewhite2	15	-	-	-
20	Breast	29_skyblue4	15	-	-	-
21	Colon	01_brown	1148	cell adhesion (7.51E-48: 159); biological adhesion (1.32E-47: 159); cardiovascular system development (4.78E-46: 141); circulatory system development (4.78E-46: 141); vasculature development (8.10E-44: 109); blood vessel development (1.57E-41: 102); blood vessel morphogenesis (1.71E-33: 84); extracellular matrix organization (5.02E-30: 53); extracellular structure organization (2.95E-27: 64); ang…	8p22 (8.15E-06: 10)	Fetal_Lung (1.39E-15: 32); Bladder (1.45E-08: 15); Uterus (1.33E-06: 12); Ovary (6.71E-06: 13); Placenta (4.93E-05: 22); Fetal_Brain (9.67E-04: 20)
21	Colon	02_yellow	417	regulation of immune system process (6.65E-65: 115); regulation of immune response (2.55E-62: 92); immune response (3.92E-60: 109); positive regulation of immune system process (8.45E-57: 89); regulation of cell activation (1.48E-45: 67); defense response (4.76E-45: 98); regulation of leukocyte activation (1.39E-44: 65); leukocyte activation (1.40E-43: 65); cell activation (4.22E-43: 81); positiv…	12p13 (4.39E-06: 15); 1q23 (4.25E-05: 9)	Spleen (1.99E-65: 62); Bone_Marrow (2.25E-21: 36); Thymus (3.26E-19: 27); Lung (1.11E-12: 18); Thyroid (3.92E-07: 10)
21	Colon	03_black	181	-	20q13 (7.56E-76: 60); 20q11 (1.42E-61: 45); 20q12 (3.56E-09: 8); 20pter (1.01E-05: 4)	-
21	Colon	04_steelblue	177	cell cycle process (3.56E-96: 104); cell cycle phase (5.E-96: 99); mitotic cell cycle (2.81E-86: 88); M phase (2.28E-79: 77); M phase of mitotic cell cycle (6.99E-69: 63); nuclear division (6.00E-68: 62); mitosis (6.00E-68: 62); organelle fission (7.29E-67: 62); cell division (8.33E-62: 62); regulation of cell cycle process (4.78E-42: 48)	-	Fetal_Liver (1.42E-39: 39); Testis (1.71E-13: 23); Bone_Marrow (1.24E-07: 13); Thymus (2.37E-05: 8)
21	Colon	05_red	158	-	-	-
21	Colon	06_greenyellow	144	immune response (1.77E-50: 63); defense response (4.65E-50: 65); innate immune response (1.72E-42: 45); type I interferon-mediated signaling pathway (3.6E-42: 26); cellular response to type I interferon (3.6E-42: 26); response to type I interferon (7.02E-42: 26); cellular response to cytokine stimulus (3.84E-38: 38); cytokine-mediated signaling pathway (3.68E-37: 35); response to cytokine stimulu…	6p21 (1.02E-05: 12)	Thyroid (8.71E-04: 4)
21	Colon	07_grey60	130	response to DNA damage stimulus (1.03E-05: 14)	Xq28 (1.64E-36: 26); Xp11 (1.12E-22: 21); Xq22 (2.30E-19: 16); Xq25 (1.37E-18: 11); Xq24 (3.18E-14: 9); Xp22 (9.10E-14: 13); Xq13 (1.5E-10: 9); Xq26 (7.01E-10: 8); Xq21 (7.90E-09: 7)	-
21	Colon	08_tan	129	mRNA processing (1.76E-07: 14); RNA processing (6.93E-07: 17); RNA splicing (6.45E-07: 12); mRNA metabolic process (1.66E-06: 15); RNA splicing, via transesterification reactions with bulged adenosine as nucleophile (4.33E-05: 8); nuclear mRNA splicing, via spliceosome (4.33E-05: 8); RNA splicing, via transesterification reactions (5.37E-05: 8); RNA export from nucleus (7.19E-05: 5); RNA transpor…	-	-
21	Colon	09_violet	117	cellular macromolecule catabolic process (6.01E-07: 15); macromolecule catabolic process (4.26E-06: 15); M phase (6.51E-05: 11); chromosome segregation (7.09E-05: 6); cell cycle phase (6.53E-05: 14)	13q12 (9.58E-60: 36); 13q14 (1.13E-49: 32); 13q34 (6.30E-19: 13); 13q13 (1.04E-16: 10); 13q22 (5.45E-12: 7); 13q32 (1.59E-11: 8); 13q31 (9.57E-07: 4)	-
21	Colon	10_darkred	103	epithelial tube branching involved in lung morphogenesis (8.06E-06: 4); respiratory system development (6.67E-05: 7); central nervous system development (7.22E-05: 13); lung development (3.18E-05: 7); response to protein stimulus (8.10E-05: 7); response to unfolded protein (4.97E-05: 5); gland development (1.08E-04: 8); lung morphogenesis (5.76E-05: 4); exocrine system development (9.27E-05: 4); …	-	Trachea (7.63E-05: 5); Colon (1.60E-04: 5); Stomach (4.89E-04: 4); Salivary_Gland (5.54E-04: 5)
21	Colon	11_midnightblue	76	-	-	-
21	Colon	12_lightcyan	67	-	8q22 (1.69E-33: 20); 8q21 (3.04E-20: 13); 8q24 (3.88E-13: 12); 8q13 (9.28E-13: 8); 8q11 (2.36E-12: 7); 8q23 (1.45E-06: 4)	-
21	Colon	13_paleturquoise	65	-	20p13 (6.60E-62: 32); 20p12 (2.14E-33: 17); 20p11 (3.53E-21: 13)	-
21	Colon	14_orangered4	47	-	8p21 (1.3E-40: 22); 8p23 (1.01E-15: 10); 8p12 (4.48E-15: 8); 8p22 (1.24E-08: 5)	-
21	Colon	15_white	41	-	-	-
21	Colon	16_darkolivegreen	31	-	8q24 (3.6E-66: 31)	-
21	Colon	17_yellowgreen	29	-	17p13 (5.45E-40: 23); 17p11 (5.01E-06: 4)	-
21	Colon	18_plum1	27	signal transduction involved in G1/S transition checkpoint (1.62E-06: 4); signal transduction involved in mitotic cell cycle checkpoint (1.52E-06: 4); signal transduction involved in mitotic cell cycle G1/S checkpoint (1.52E-06: 4); signal transduction involved in DNA integrity checkpoint (1.52E-06: 4); DNA damage response, signal transduction by p53 class mediator resulting in cell cycle arrest …	14q13 (6.65E-08: 4); 14q32 (5.15E-08: 6); 14q24 (4.22E-07: 5); 14q11 (8.76E-06: 4)	-
21	Colon	19_mediumpurple3	25	anaphase-promoting complex-dependent proteasomal ubiquitin-dependent protein catabolic process (4.92E-08: 5); regulation of ubiquitin-protein ligase activity involved in mitotic cell cycle (4.60E-08: 5); negative regulation of ubiquitin-protein ligase activity involved in mitotic cell cycle (2.25E-08: 5); negative regulation of ubiquitin-protein ligase activity (3.50E-08: 5); positive regulation …	17q23 (7.73E-15: 8); 17q25 (6.01E-11: 8)	-
21	Colon	20_ivory	24	humoral immune response (6.51E-08: 5); immune response (1.33E-07: 9); B cell mediated immunity (1.63E-06: 4); immunoglobulin mediated immune response (1.45E-06: 4); regulation of immune system process (2.33E-06: 8); immune effector process (3.67E-06: 5); lymphocyte mediated immunity (4.52E-06: 4); adaptive immune response (8.70E-06: 4); activation of immune response (8.61E-06: 5); adaptive immune…	-	-
21	Colon	21_lightcyan1	24	-	9q31 (7.64E-13: 7); 9q34 (5.95E-09: 7)	-
21	Colon	22_floralwhite	23	translation (1.74E-06: 6)	7p14 (9.60E-12: 6); 7p22 (2.2E-10: 6); 7p15 (4.06E-08: 5)	-
21	Colon	23_darkorange2	22	respiratory electron transport chain (8.15E-16: 9); cellular respiration (1.41E-14: 9); electron transport chain (1.62E-14: 9); energy derivation by oxidation of organic compounds (1.32E-11: 9); generation of precursor metabolites and energy (2.32E-10: 9); oxidative phosphorylation (4.03E-09: 5); mitochondrial electron transport, NADH to ubiquinone (8.92E-08: 4); ATP synthesis coupled electron tr…	19p13 (3.67E-19: 15)	-
21	Colon	24_darkslateblue	21	-	18p11 (9.42E-53: 21)	-
21	Colon	25_salmon4	19	-	18q21 (1.59E-22: 11); 18q22 (1.48E-08: 4)	-
21	Colon	26_thistle1	19	-	7q22 (2.48E-33: 16)	-
21	Colon	27_maroon	18	-	14q24 (5.68E-10: 6); 14q32 (9.79E-06: 4)	-
21	Colon	28_lightpink4	18	mitotic cell cycle (5.17E-07: 7); cell cycle phase (1.70E-06: 7); M phase (2.01E-06: 6); nuclear division (6.07E-06: 5); mitosis (6.07E-06: 5); M phase of mitotic cell cycle (6.81E-06: 5); cell cycle process (5.14E-06: 7); organelle fission (7.26E-06: 5)	-	-
21	Colon	29_honeydew1	18	-	8p11 (1.17E-14: 7); 8p12 (6.07E-11: 5)	-
21	Colon	30_darkseagreen4	17	-	5q31 (1.59E-12: 8)	-
21	Colon	31_coral1	17	protein ubiquitination (5.76E-06: 5); protein modification by small protein conjugation (7.69E-06: 5); protein modification by small protein conjugation or removal (1.77E-05: 5)	9p13 (5.91E-18: 9); 9p24 (5.45E-08: 4)	-
21	Colon	32_coral2	16	-	Xp22 (5.09E-20: 10); Xp11 (9.90E-10: 6)	-
21	Colon	33_skyblue2	16	taxis (2.75E-09: 8); chemotaxis (2.71E-09: 8); inflammatory response (5.16E-09: 7); locomotion (9.33E-09: 9); immune response (1.00E-06: 7); defense response (2.10E-06: 7); response to bacterium (6.96E-06: 5); cellular component movement (7.96E-06: 6); leukocyte migration (1.28E-05: 4); response to lipopolysaccharide (3.07E-05: 4)	-	Bone_Marrow (2.52E-10: 7); Spleen (1.12E-09: 6)
21	Colon	34_mediumorchid	16	-	15q15 (3.82E-07: 4)	-
21	Colon	35_mediumpurple2	15	response to inorganic substance (1.13E-08: 7); cellular response to hormone stimulus (1.57E-08: 7); response to steroid hormone stimulus (2.54E-08: 7); cellular response to endogenous stimulus (3.71E-08: 7); response to calcium ion (5.78E-07: 4); response to cAMP (5.02E-07: 4); cellular response to organic substance (1.83E-06: 7); response to hormone stimulus (1.66E-06: 7); response to endogenous…	-	-
21	Colon	36_plum	15	-	1q21 (8.25E-17: 10)	-
21	Colon	37_orangered3	15	-	-	-
22	Colon	01_yellow	924	biological adhesion (9.87E-22: 101); cell adhesion (7.25E-22: 101); circulatory system development (2.11E-15: 78); cardiovascular system development (2.11E-15: 78); muscle structure development (3.49E-15: 57); vasculature development (4.43E-15: 59); muscle system process (1.03E-14: 42); wound healing (2.40E-14: 75); blood vessel development (9.94E-14: 54); actin filament-based process (2.63E-13: …	Xq22 (1.12E-04: 13)	Bladder (1.07E-26: 28); Heart (2.38E-11: 26); Skeletal_Muscle (9.86E-08: 27); Prostate (6.40E-06: 13); Thalamus (3.26E-05: 12); Ovary (1.27E-04: 10); Caudate_Nucleus (2.14E-04: 14); Fetal_Lung (2.37E-04: 14); Hippocampus (6.31E-04: 12)
22	Colon	02_blue	546	regulation of immune system process (3.11E-53: 117); regulation of immune response (1.73E-52: 93); defense response (3.11E-50: 118); immune response (9.97E-47: 108); positive regulation of immune system process (1.18E-43: 86); leukocyte activation (3.33E-41: 70); cell activation (6.07E-41: 89); inflammatory response (3.32E-33: 63); positive regulation of immune response (1.27E-32: 60); regulation…	12p13 (6.65E-06: 17); 1q23 (1.09E-05: 11)	Spleen (3.22E-83: 78); Bone_Marrow (3.25E-50: 67); Lung (6.80E-17: 24); Thymus (2.68E-15: 26); Liver (4.63E-04: 20)
22	Colon	03_brown	400	cell cycle phase (1.75E-116: 152); cell cycle process (3.02E-112: 158); mitotic cell cycle (1.1E-108: 137); M phase (3.62E-94: 114); M phase of mitotic cell cycle (2.01E-86: 95); nuclear division (3.33E-83: 92); mitosis (3.33E-83: 92); organelle fission (1.61E-81: 92); cell division (4.62E-66: 86); DNA metabolic process (1.26E-52: 92)	-	Fetal_Liver (5.02E-31: 44); Testis (4.79E-13: 33); Bone_Marrow (4.84E-05: 15)
22	Colon	04_magenta	324	ion transport (1.13E-06: 35); ion homeostasis (1.60E-05: 25); excretion (1.53E-05: 7); cellular carbohydrate metabolic process (9.85E-06: 22); cellular lipid metabolic process (8.59E-06: 28); transmembrane transport (5.36E-05: 31); inorganic anion transport (4.71E-05: 10); chemical homeostasis (5.03E-05: 28); response to xenobiotic stimulus (4.71E-05: 10); lipid catabolic process (5.18E-05: 13)	-	Colon (3.75E-56: 46); Small_Intestine (5.33E-39: 45); Stomach (2.14E-06: 9); Liver (6.81E-04: 14)
22	Colon	05_pink	301	circulatory system development (1.88E-36: 66); cardiovascular system development (1.88E-36: 66); cell adhesion (3.00E-33: 68); biological adhesion (3.87E-33: 68); vasculature development (5.22E-32: 51); blood vessel development (1.93E-29: 47); extracellular matrix organization (1.35E-23: 28); blood vessel morphogenesis (2.9E-21: 36); extracellular structure organization (1.09E-19: 30); cell morph…	-	Fetal_Lung (8.14E-17: 20); Uterus (2.63E-05: 6); Placenta (1.93E-05: 11)
22	Colon	06_greenyellow	202	-	20q13 (2.33E-108: 79); 20q11 (8.61E-67: 49); 20q12 (7.00E-15: 12)	-
22	Colon	07_salmon	157	-	8q24 (1.09E-94: 64); 8q22 (4.64E-42: 29); 8q21 (3.18E-25: 19); 8q13 (1.27E-14: 11); 8q11 (2.77E-13: 9); 8q23 (1.26E-11: 8); 8q12 (2.44E-09: 7); 8p11 (4.49E-09: 8)	-
22	Colon	08_lightgreen	132	M phase (4.29E-05: 12); mitotic cell cycle (3.70E-05: 14); cell cycle phase (1.78E-05: 16)	13q14 (4.14E-56: 36); 13q12 (7.48E-43: 29); 13q34 (3.53E-34: 21); 13q32 (1.67E-18: 12); 13q13 (3.00E-18: 11); 13q22 (1.07E-13: 8); 13q33 (1.65E-07: 5); 13q31 (1.54E-06: 4)	-
22	Colon	09_darkgrey	116	-	-	-
22	Colon	10_steelblue	101	innate immune response (1.63E-47: 43); defense response (8.00E-47: 54); immune response (1.8E-46: 52); cellular response to type I interferon (6.30E-42: 24); type I interferon-mediated signaling pathway (6.30E-42: 24); cytokine-mediated signaling pathway (1.36E-41: 34); response to type I interferon (1.14E-41: 24); cellular response to cytokine stimulus (1.45E-41: 36); response to cytokine stimul…	6p21 (3.00E-12: 17)	Thyroid (2.12E-08: 7)
22	Colon	11_paleturquoise	90	immune response (8.50E-23: 32); positive regulation of immune system process (6.52E-15: 21); positive regulation of immune response (4.96E-15: 18); lymphocyte activation (4.22E-15: 17); activation of immune response (1.23E-14: 16); regulation of immune response (2.87E-14: 20); leukocyte activation (1.68E-13: 17); immune response-activating cell surface receptor signaling pathway (2.14E-13: 12); h…	-	Spleen (2.82E-12: 12); Thymus (2.14E-11: 11); Thyroid (9.5E-09: 7)
22	Colon	12_white	82	response to DNA damage stimulus (1.16E-05: 11)	Xq28 (3.09E-24: 17); Xq25 (6.84E-21: 11); Xq22 (1.09E-15: 12); Xq24 (7.37E-12: 7); Xp22 (7.83E-09: 8); Xp11 (7.76E-09: 9); Xq26 (3.93E-08: 6)	-
22	Colon	13_lightyellow	77	-	-	-
22	Colon	14_darkolivegreen	75	mRNA metabolic process (4.27E-06: 11); signal transduction involved in DNA damage checkpoint (9.14E-05: 4); signal transduction involved in mitotic cell cycle G1/S transition DNA damage checkpoint (9.14E-05: 4); signal transduction involved in cell cycle checkpoint (9.75E-05: 4); signal transduction involved in G1/S transition checkpoint (9.75E-05: 4); signal transduction involved in mitotic cell…	14q24 (3.19E-21: 16); 14q32 (5.99E-16: 14); 14q11 (8.53E-14: 11); 14q12 (7.11E-13: 8); 14q22 (1.98E-11: 8); 14q23 (2.31E-09: 7); 14q21 (1.86E-07: 5)	-
22	Colon	15_royalblue	66	-	20p13 (3.16E-64: 33); 20p12 (2.33E-28: 15); 20p11 (2.82E-25: 15)	-
22	Colon	16_darkturquoise	59	-	9q34 (1.68E-45: 31); 9q33 (3.21E-15: 10); 9q31 (1.25E-11: 8); 9q21 (2.55E-05: 4)	-
22	Colon	17_yellowgreen	42	cellular macromolecular complex assembly (1.63E-05: 7); cellular macromolecular complex subunit organization (8.61E-06: 8)	17p13 (6.12E-52: 31); 17p11 (1.49E-08: 6)	-
22	Colon	18_lightpink4	41	-	9p13 (1.71E-28: 16); 9p22 (2.93E-09: 5); 9p21 (5.03E-07: 4); 9p24 (2.20E-06: 4)	-
22	Colon	19_skyblue3	40	-	8p21 (2.95E-35: 19); 8p23 (1.71E-14: 9); 8p12 (3.52E-11: 6); 8p22 (5.20E-07: 4)	-
22	Colon	20_navajowhite2	40	-	6p21 (9.63E-20: 17); 6p22 (6.80E-12: 8); 6p25 (4.74E-12: 7); 6p24 (5.39E-09: 5)	-
22	Colon	21_darkorange2	34	ncRNA metabolic process (9.69E-06: 6)	2q33 (7.87E-07: 5)	-
22	Colon	22_brown4	29	-	-	-
22	Colon	23_darkslateblue	27	-	16q22 (6.49E-22: 13); 16q23 (1.28E-09: 5); 16q13 (2.12E-07: 4)	-
22	Colon	24_thistle1	26	-	18q21 (2.09E-30: 15); 18q12 (3.77E-13: 7)	-
22	Colon	25_lavenderblush3	23	-	5p15 (5.86E-19: 10); 5p13 (4.27E-18: 9)	-
22	Colon	26_honeydew1	23	-	1p36 (1.18E-27: 18)	-
22	Colon	27_darkseagreen4	22	-	18p11 (2.60E-55: 22)	-
22	Colon	28_skyblue2	20	ncRNA processing (5.56E-05: 4); G1/S transition of mitotic cell cycle (1.83E-05: 4); apoptosis (1.02E-04: 6); programmed cell death (1.12E-04: 6); cellular macromolecule catabolic process (1.55E-04: 5); ncRNA metabolic process (1.90E-04: 4); regulation of mitotic cell cycle (1.98E-04: 4); interphase of mitotic cell cycle (2.65E-04: 4); ubiquitin-dependent protein catabolic process (2.61E-04: 4); …	17q11 (1.17E-09: 6); 17q21 (4.75E-06: 5)	-
22	Colon	29_mediumorchid	20	-	7p22 (5.34E-20: 10); 7p14 (1.10E-07: 4)	-
22	Colon	30_skyblue1	19	-	15q14 (1.36E-10: 5); 15q22 (1.61E-08: 5); 15q21 (1.21E-06: 4)	-
22	Colon	31_lightcoral	17	-	-	-
22	Colon	32_brown2	16	-	2p25 (3.25E-12: 6)	-
22	Colon	33_blue2	16	-	22q13 (1.74E-14: 9); 22q11 (7.91E-10: 6)	-
22	Colon	34_darkolivegreen4	16	-	1q21 (6.98E-07: 5)	-
23	Colon	01_turquoise	1101	cardiovascular system development (9.40E-42: 132); circulatory system development (9.40E-42: 132); cell adhesion (8.95E-41: 145); biological adhesion (1.48E-40: 145); vasculature development (2.99E-38: 100); blood vessel development (2.91E-34: 91); extracellular matrix organization (6.43E-31: 53); extracellular structure organization (1.99E-27: 63); blood vessel morphogenesis (3.23E-26: 73); angi…	8p22 (6.66E-07: 11)	Fetal_Lung (3.34E-15: 31); Bladder (8.69E-11: 17); Ovary (4.30E-06: 13); Uterus (3.97E-05: 10); Placenta (7.78E-05: 21); Fetal_Brain (2.45E-04: 21); Prostate (6.27E-04: 11); Heart (5.76E-04: 16)
23	Colon	02_brown	369	regulation of immune response (1.70E-54: 81); regulation of immune system process (1.61E-52: 97); immune response (1.00E-48: 92); positive regulation of immune system process (4.25E-46: 75); defense response (4.05E-40: 87); leukocyte activation (5.04E-39: 58); cell activation (1.73E-37: 71); positive regulation of immune response (7.08E-37: 55); regulation of cell activation (2.17E-33: 53); immun…	1q23 (1.11E-04: 8); 12p13 (9.93E-05: 12); 3q24 (3.37E-04: 4)	Spleen (6.03E-56: 54); Thymus (1.99E-19: 26); Bone_Marrow (2.82E-16: 29); Lung (2.33E-10: 15); Thyroid (1.28E-07: 10)
23	Colon	03_magenta	197	-	-	-
23	Colon	04_pink	176	cell cycle phase (5.65E-98: 100); cell cycle process (5.54E-95: 103); mitotic cell cycle (3.81E-88: 89); M phase (1.99E-76: 75); M phase of mitotic cell cycle (3.31E-64: 60); mitosis (1.13E-61: 58); nuclear division (1.13E-61: 58); organelle fission (1.14E-60: 58); cell division (1.81E-57: 59); regulation of cell cycle process (1.55E-43: 49)	14q22 (9.45E-05: 5); 15q15 (6.10E-05: 6)	Fetal_Liver (1.09E-42: 41); Testis (1.28E-12: 22); Bone_Marrow (1.50E-08: 14); Thymus (2.72E-06: 9)
23	Colon	05_green	156	-	20q13 (1.74E-82: 61); 20q11 (6.23E-67: 46); 20q12 (3.11E-11: 9); 20pter (5.65E-06: 4)	-
23	Colon	06_cyan	151	immune response (5.38E-61: 72); defense response (6.96E-59: 73); innate immune response (1.26E-48: 50); cellular response to cytokine stimulus (1.01E-44: 43); response to cytokine stimulus (1.08E-43: 47); cytokine-mediated signaling pathway (1.56E-42: 39); type I interferon-mediated signaling pathway (1.37E-41: 26); cellular response to type I interferon (1.37E-41: 26); response to type I interfe…	6p21 (3.13E-06: 13)	-
23	Colon	07_navajowhite2	144	-	Xq28 (6.53E-41: 29); Xp11 (1.93E-32: 28); Xq22 (3.26E-20: 17); Xq25 (4.39E-18: 11); Xp22 (5.35E-16: 15); Xq24 (8.13E-14: 9); Xq13 (3.74E-10: 9); Xq26 (1.58E-09: 8); Xq21 (4.60E-07: 6); Xq23 (9.03E-06: 4)	-
23	Colon	08_lightyellow	128	mRNA processing (4.96E-12: 19); RNA splicing (1.15E-11: 17); mRNA metabolic process (2.64E-11: 21); RNA processing (1.08E-10: 22); RNA splicing, via transesterification reactions with bulged adenosine as nucleophile (5.26E-10: 13); nuclear mRNA splicing, via spliceosome (5.26E-10: 13); RNA splicing, via transesterification reactions (7.69E-10: 13); mRNA 3'-end processing (2.59E-08: 8); RNA transp…	-	-
23	Colon	09_greenyellow	122	cellular macromolecule catabolic process (5.16E-06: 14)	13q12 (9.46E-57: 35); 13q14 (3.19E-53: 34); 13q34 (1.10E-18: 13); 13q13 (1.22E-18: 11); 13q22 (5.65E-14: 8); 13q32 (3.62E-13: 9); 13q31 (1.13E-06: 4); 13q33 (5.90E-06: 4)	-
23	Colon	10_midnightblue	117	sensory perception of smell (3.14E-06: 7)	-	-
23	Colon	11_lightcyan	84	-	-	Salivary_Gland (2.21E-04: 5); Stomach (2.28E-04: 4); Trachea (4.40E-04: 4); Colon (7.94E-04: 4)
23	Colon	12_darkturquoise	77	-	8q22 (1.48E-38: 23); 8q21 (2.15E-19: 13); 8q24 (1.06E-16: 15); 8q13 (4.07E-16: 10); 8q11 (6.30E-10: 6); 8q23 (3.95E-08: 5); 8q12 (9.00E-08: 5)	-
23	Colon	13_darkgreen	67	-	20p13 (2.44E-61: 32); 20p12 (1.14E-35: 18); 20p11 (4.7E-23: 14)	-
23	Colon	14_ivory	50	-	8p21 (3.79E-47: 25); 8p23 (1.99E-15: 10); 8p12 (7.62E-15: 8); 8p22 (1.71E-08: 5)	-
23	Colon	15_steelblue	32	-	8q24 (1.14E-64: 31)	-
23	Colon	16_violet	30	-	2q33 (1.59E-05: 4)	-
23	Colon	17_darkmagenta	29	-	18q21 (1.44E-34: 17); 18q22 (8.98E-08: 4); 18q12 (9.81E-07: 4)	-
23	Colon	18_lightsteelblue1	25	-	9q34 (4.2E-12: 9); 9q31 (1.38E-08: 5); 9q33 (1.50E-08: 5)	-
23	Colon	19_orangered4	25	translation (2.95E-06: 6)	7p22 (3.83E-10: 6); 7p14 (2.48E-09: 5); 7p15 (6.35E-08: 5); 7p13 (1.37E-07: 4)	-
23	Colon	20_lightcyan1	25	-	12q23 (1.63E-08: 5); 12q21 (4.47E-07: 4); 12q13 (9.98E-06: 5)	-
23	Colon	21_plum1	25	-	7q22 (1.50E-43: 21)	-
23	Colon	22_bisque4	24	-	18p11 (3.51E-46: 20)	-
23	Colon	23_yellowgreen	23	immunoglobulin mediated immune response (1.55E-08: 5); B cell mediated immunity (1.80E-08: 5); lymphocyte mediated immunity (6.52E-08: 5); humoral immune response (5.17E-08: 5); adaptive immune response based on somatic recombination of immune receptors built from immunoglobulin superfamily domains (1.23E-07: 5); adaptive immune response (1.49E-07: 5); leukocyte mediated immunity (2.25E-07: 5); i…	-	Spleen (2.25E-05: 4)
23	Colon	24_salmon4	22	-	14q22 (3.07E-07: 4); 14q32 (6.26E-07: 5); 14q11 (3.74E-06: 4)	-
23	Colon	25_thistle1	22	-	-	-
23	Colon	26_palevioletred3	20	translation (7.03E-07: 6); ribosome biogenesis (1.29E-05: 4)	17q23 (1.95E-13: 7); 17q25 (2.54E-08: 6)	-
23	Colon	27_honeydew1	20	-	15q22 (2.14E-08: 5)	-
23	Colon	28_antiquewhite4	19	-	17p13 (2.52E-26: 15)	-
23	Colon	29_darkseagreen4	19	-	-	-
23	Colon	30_coral2	18	-	1q32 (2.36E-09: 6); 1q42 (2.90E-08: 5)	-
23	Colon	31_skyblue2	17	-	Xp22 (3.55E-22: 11); Xp11 (1.52E-09: 6)	-
23	Colon	32_plum	16	chemotaxis (6.56E-11: 9); taxis (6.67E-11: 9); inflammatory response (5.16E-09: 7); locomotion (9.33E-09: 9); defense response (1.05E-07: 8); leukocyte chemotaxis (2.12E-07: 4); cell chemotaxis (4.48E-07: 4); response to bacterium (6.96E-06: 5); cellular component movement (7.96E-06: 6); leukocyte migration (1.28E-05: 4)	-	Bone_Marrow (3.21E-12: 8); Spleen (1.15E-11: 7)
23	Colon	33_skyblue1	16	respiratory electron transport chain (1.13E-06: 4); electron transport chain (4.10E-06: 4); cellular respiration (3.86E-06: 4)	19p13 (1.91E-18: 13)	-
23	Colon	34_mediumpurple2	15	inorganic anion transport (2.27E-06: 4); anion transport (1.08E-05: 4)	-	Colon (6.97E-18: 9)
23	Colon	35_lightsteelblue	15	-	9p13 (4.16E-16: 8); 9p24 (3.14E-08: 4)	-
23	Colon	36_darkolivegreen4	15	-	-	-
23	Colon	37_lightcoral	15	-	7q21 (3.16E-11: 6); 7q22 (1.99E-06: 4)	-
23	Colon	38_brown2	15	response to calcium ion (5.78E-07: 4); cellular response to hormone stimulus (5.35E-07: 6); response to inorganic substance (4.04E-07: 6); response to cAMP (5.02E-07: 4); response to steroid hormone stimulus (8.05E-07: 6); cellular response to endogenous stimulus (1.10E-06: 6); response to mechanical stimulus (5.10E-06: 4); response to glucocorticoid stimulus (1.33E-05: 4); response to corticoste…	-	-
24	Colon	01_blue	555	cell adhesion (6.08E-42: 103); biological adhesion (8.90E-42: 103); circulatory system development (1.32E-37: 89); cardiovascular system development (1.32E-37: 89); vasculature development (2.99E-36: 71); blood vessel development (6.12E-33: 65); blood vessel morphogenesis (2.96E-26: 53); extracellular matrix organization (8.94E-24: 35); anatomical structure formation involved in morphogenesis (1.…	-	Fetal_Lung (6.30E-25: 32); Placenta (1.16E-06: 17); Ovary (1.38E-05: 9); Brain (1.89E-04: 10); Uterus (6.82E-04: 6); Amygdala (8.08E-04: 9)
24	Colon	02_magenta	398	regulation of immune system process (1.25E-71: 119); immune response (1.48E-65: 112); regulation of immune response (2.89E-64: 92); positive regulation of immune system process (8.77E-60: 90); defense response (1.96E-55: 107); positive regulation of immune response (1.86E-47: 66); leukocyte activation (1.64E-41: 62); regulation of cell activation (3.71E-40: 61); regulation of leukocyte activation…	12p13 (1.16E-05: 14); 1q22 (2.50E-04: 7)	Spleen (6.68E-62: 59); Thymus (1.21E-25: 32); Bone_Marrow (4.70E-22: 36); Lung (2.66E-21: 25); Thyroid (1.87E-09: 12)
24	Colon	03_yellow	235	Rho protein signal transduction (3.78E-06: 7); nerve growth factor receptor signaling pathway (1.67E-05: 12); regulation of catabolic process (1.84E-05: 19)	19p13 (1.59E-24: 44); 16p13 (4.85E-19: 28); 19q13 (7.14E-10: 31); 7q36 (3.52E-06: 8); 11q13 (2.19E-05: 13); 17q25 (8.07E-05: 10)	-
24	Colon	04_grey60	151	-	6q14 (1.14E-04: 4)	Stomach (6.61E-08: 8); Trachea (2.60E-07: 8); Salivary_Gland (5.94E-05: 7); Colon (8.89E-04: 5)
24	Colon	05_red	150	-	20q13 (4.39E-100: 69); 20q11 (5.12E-72: 48); 20q12 (2.18E-11: 9); 20pter (4.84E-06: 4)	-
24	Colon	06_salmon	139	-	13q12 (5.48E-61: 38); 13q14 (1.91E-59: 38); 13q32 (3.03E-22: 14); 13q13 (5.39E-18: 11); 13q22 (6.39E-18: 10); 13q34 (6.38E-18: 13); 13q33 (2.14E-07: 5); 13q31 (1.90E-06: 4)	-
24	Colon	07_black	108	-	8q22 (7.01E-41: 26); 8q21 (1.72E-30: 20); 8q24 (1.34E-27: 24); 8q11 (8.95E-15: 9); 8q13 (1.36E-14: 10); 8q23 (5.28E-11: 7); 8q12 (1.76E-10: 7); 8p11 (1.43E-04: 4)	-
24	Colon	08_darkgreen	89	-	Xq28 (4.05E-35: 23); Xq25 (5.96E-16: 9); Xq22 (3.04E-15: 12); Xq13 (9.65E-14: 10); Xq24 (1.23E-13: 8); Xq26 (5.88E-13: 9); Xq21 (3.26E-05: 4)	-
24	Colon	09_midnightblue	87	cell cycle process (2.00E-58: 58); cell cycle phase (1.44E-57: 55); mitotic cell cycle (2.52E-53: 50); M phase (2.21E-47: 43); M phase of mitotic cell cycle (6.74E-44: 37); nuclear division (1.41E-42: 36); mitosis (1.41E-42: 36); organelle fission (5.65E-42: 36); cell division (5.50E-36: 34); mitotic prometaphase (1.33E-27: 19)	10p13 (7.32E-08: 5)	Fetal_Liver (3.48E-18: 18); Testis (5.90E-09: 13); Bone_Marrow (6.58E-06: 8)
24	Colon	10_lightgreen	68	type I interferon-mediated signaling pathway (9.51E-47: 24); cellular response to type I interferon (9.51E-47: 24); response to type I interferon (1.73E-46: 24); innate immune response (4.90E-39: 33); immune response (1.48E-34: 37); cellular response to cytokine stimulus (6.89E-33: 27); defense response (8.44E-33: 37); cytokine-mediated signaling pathway (6.82E-32: 25); response to cytokine stimu…	6p21 (2.69E-05: 8)	-
24	Colon	11_yellowgreen	60	-	-	-
24	Colon	12_darkgrey	47	-	8q24 (4.43E-87: 43)	-
24	Colon	13_floralwhite	46	translation (1.06E-05: 7)	17q21 (7.04E-21: 17); 17q25 (1.19E-08: 8); 17q22 (3.24E-08: 5); 17q23 (3.65E-07: 5); 17q12 (9.47E-05: 4); 17q11 (1.36E-04: 4)	-
24	Colon	14_ivory	46	-	7p14 (4.74E-18: 10); 7p22 (1.15E-17: 11); 7p15 (5.36E-17: 11); 7p13 (2.76E-10: 6); 7p21 (1.19E-06: 4)	-
24	Colon	15_white	45	-	20p13 (1.30E-66: 31); 20p12 (3.13E-21: 11)	-
24	Colon	16_paleturquoise	39	-	19p13 (2.01E-46: 33)	-
24	Colon	17_orangered4	35	-	8p21 (2.03E-29: 16); 8p12 (1.49E-11: 6); 8p23 (3.96E-11: 7); 8p22 (3.00E-07: 4)	-
24	Colon	18_lightsteelblue1	33	-	5q13 (4.25E-08: 5); 5q12 (6.74E-07: 4); 5q35 (1.31E-06: 5)	-
24	Colon	19_lightcyan1	33	-	5p15 (7.93E-31: 16); 5p13 (5.31E-21: 11); 5p12 (5.50E-09: 4)	-
24	Colon	20_darkorange2	27	-	16q22 (6.49E-22: 13); 16q13 (2.12E-07: 4)	-
24	Colon	21_darkslateblue	26	rRNA metabolic process (1.35E-05: 4); rRNA processing (1.12E-05: 4); ncRNA metabolic process (3.55E-05: 5); ribosome biogenesis (3.83E-05: 4)	5q31 (2.83E-14: 10)	-
24	Colon	22_bisque4	26	-	Xp22 (2.10E-39: 19); Xp11 (1.07E-06: 5)	-
24	Colon	23_thistle2	26	-	18p11 (1.26E-61: 25)	-
24	Colon	24_plum2	26	transcription from RNA polymerase II promoter (3.67E-07: 7)	-	-
24	Colon	25_salmon4	25	-	14q32 (3.13E-08: 6); 14q11 (1.27E-07: 5); 14q22 (5.27E-07: 4)	-
24	Colon	26_thistle1	25	-	7q22 (2.36E-14: 9); 7q36 (2.56E-06: 4)	-
24	Colon	27_navajowhite2	24	-	-	-
24	Colon	28_lightpink4	24	protein folding (4.81E-06: 5)	2q33 (1.26E-07: 5); 2p25 (6.07E-07: 4)	-
24	Colon	29_palevioletred3	24	-	1q42 (3.26E-40: 19)	-
24	Colon	30_darkseagreen4	23	-	20p11 (3.48E-43: 18); 20p12 (7.20E-10: 5)	-
24	Colon	31_coral1	23	-	-	-
24	Colon	32_antiquewhite4	22	-	-	-
24	Colon	33_mediumorchid	21	-	19p13 (1.39E-05: 6)	-
24	Colon	34_skyblue2	21	-	1q25 (1.66E-10: 6); 1q24 (1.21E-09: 5); 1q32 (1.46E-05: 4); 1q21 (8.01E-05: 4)	-
24	Colon	35_plum	20	-	15q24 (8.53E-11: 6); 15q25 (2.59E-07: 4)	-
24	Colon	36_skyblue1	20	RNA splicing (3.96E-07: 6); RNA processing (1.77E-06: 7); mRNA processing (3.04E-05: 5)	-	-
24	Colon	37_lightsteelblue	19	-	16p11 (7.09E-38: 17)	-
24	Colon	38_mediumpurple2	19	-	-	-
24	Colon	39_blue2	18	positive regulation of transcription, DNA-dependent (3.74E-08: 9); positive regulation of transcription from RNA polymerase II promoter (2.61E-08: 8); cellular response to organic substance (2.73E-08: 9); cellular response to hormone stimulus (7.28E-08: 7); positive regulation of gene expression (6.24E-08: 9); positive regulation of RNA metabolic process (5.34E-08: 9); response to inorganic subst…	-	-
24	Colon	40_lightcoral	18	-	1p36 (3.88E-29: 17)	-
24	Colon	41_brown2	18	-	7p22 (4.28E-18: 9); 7p13 (5.72E-13: 6)	-
24	Colon	42_firebrick4	18	-	9q34 (9.95E-25: 14)	-
24	Colon	43_indianred4	18	-	-	-
24	Colon	44_darkolivegreen4	18	-	19q13 (1.47E-26: 18)	-
24	Colon	45_plum3	17	-	14q22 (1.01E-07: 4); 14q32 (7.67E-06: 4)	-
24	Colon	46_navajowhite1	17	-	-	-
24	Colon	47_palevioletred2	17	-	-	-
24	Colon	48_magenta4	17	-	17p13 (8.11E-34: 17)	-
24	Colon	49_thistle3	17	-	4q21 (3.16E-15: 8)	-
24	Colon	50_lightpink3	17	cellular response to stress (7.46E-06: 7); response to DNA damage stimulus (6.67E-05: 5); viral reproduction (2.56E-04: 4)	14q23 (1.15E-09: 5)	-
24	Colon	51_lavenderblush2	17	-	18q21 (5.53E-09: 5); 17p13 (1.14E-06: 5)	-
24	Colon	52_salmon2	17	-	12q24 (1.33E-06: 5); 12q13 (4.11E-05: 4)	-
24	Colon	53_yellow3	16	-	3q25 (9.11E-08: 4); 3q13 (8.39E-07: 4)	-
24	Colon	54_skyblue4	16	M phase (3.01E-08: 7); cell cycle phase (2.76E-08: 8); cell cycle process (1.00E-07: 8); mitotic cell cycle (1.97E-07: 7); cell division (3.14E-07: 6); M phase of mitotic cell cycle (3.58E-06: 5); organelle fission (3.82E-06: 5); nuclear division (3.19E-06: 5); mitosis (3.19E-06: 5); microtubule cytoskeleton organization (1.90E-05: 4)	15q15 (1.19E-13: 7)	Testis (1.63E-04: 4)
24	Colon	55_pink4	16	-	-	-
24	Colon	56_lightslateblue	15	-	6p21 (1.81E-21: 13)	-
24	Colon	57_indianred3	15	-	18q21 (3.01E-16: 8); 18q12 (5.83E-08: 4)	-
24	Colon	58_lightblue4	15	-	16q24 (2.78E-13: 7)	-
25	Colon	01_blue	282	cell adhesion (8.57E-28: 67); biological adhesion (9.44E-28: 67); cardiovascular system development (8.37E-21: 55); circulatory system development (8.37E-21: 55); vasculature development (1.74E-19: 43); extracellular matrix organization (1.E-18: 26); extracellular structure organization (1.29E-17: 30); blood vessel development (1.90E-17: 39); blood vessel morphogenesis (2.25E-13: 31); cell morpho…	-	Fetal_Lung (6.49E-14: 20); Ovary (1.68E-05: 8); Placenta (1.04E-04: 12)
25	Colon	02_turquoise	278	muscle system process (5.66E-09: 21); cardiovascular system development (7.64E-09: 36); circulatory system development (7.64E-09: 36); muscle contraction (2.21E-08: 19); muscle structure development (4.81E-08: 25); regulation of locomotion (2.93E-07: 24); regulation of cellular component movement (2.63E-07: 24); blood circulation (6.92E-07: 19); regulation of cell migration (7.41E-07: 22); circul…	-	Bladder (3.67E-22: 20); Heart (2.10E-07: 14); Prostate (1.01E-06: 10); Skeletal_Muscle (1.35E-04: 13)
25	Colon	03_brown	132	defense response (4.38E-28: 50); immune response (2.84E-18: 38); inflammatory response (1.E-15: 25); regulation of immune response (2.05E-14: 27); regulation of immune system process (8.73E-14: 33); innate immune response (1.46E-10: 20); activation of immune response (7.32E-10: 16); positive regulation of immune response (9.76E-10: 18); myeloid leukocyte activation (1.74E-09: 10); response to bac…	12p13 (6.35E-05: 8); 17q11 (1.67E-04: 6); 1q23 (2.74E-04: 5)	Spleen (2.09E-47: 40); Bone_Marrow (7.65E-17: 23); Lung (3.41E-14: 15); Thymus (3.66E-04: 7)
25	Colon	04_red	97	-	8q22 (3.24E-37: 24); 8q24 (8.44E-31: 24); 8q21 (2.62E-28: 18); 8q11 (7.00E-15: 9); 8q13 (2.25E-13: 9); 8q12 (2.77E-11: 7); 8q23 (3.37E-10: 6)	-
25	Colon	05_green	97	-	20q13 (2.58E-77: 50); 20q11 (1.33E-54: 33); 20pter (4.58E-06: 4); 20q12 (9.35E-05: 4)	-
25	Colon	06_black	86	cell cycle phase (5.98E-57: 58); mitotic cell cycle (8.02E-56: 55); cell cycle process (5.64E-56: 60); M phase (1.87E-45: 44); M phase of mitotic cell cycle (2.43E-42: 38); nuclear division (4.12E-41: 37); mitosis (4.12E-41: 37); organelle fission (2.37E-40: 37); cell division (4.38E-39: 38); regulation of cell cycle process (4.18E-29: 32)	-	Fetal_Liver (2.60E-27: 27); Testis (1.92E-11: 18); Bone_Marrow (2.32E-06: 10); Thymus (2.30E-04: 6)
25	Colon	07_magenta	49	-	Xq28 (4.38E-21: 14); Xp11 (1.30E-13: 11); Xq24 (2.36E-09: 5); Xq22 (7.97E-08: 6); Xp22 (1.51E-04: 4)	-
25	Colon	08_darkturquoise	48	-	1q21 (2.2E-14: 13); 1q42 (1.20E-12: 9); 1q23 (1.51E-09: 7); 1q32 (2.09E-06: 6); 1q22 (2.41E-05: 4)	-
25	Colon	09_darkgreen	48	RNA splicing (4.34E-06: 8); RNA splicing, via transesterification reactions with bulged adenosine as nucleophile (3.92E-05: 6); nuclear mRNA splicing, via spliceosome (3.92E-05: 6); RNA splicing, via transesterification reactions (4.62E-05: 6)	-	-
25	Colon	10_greenyellow	45	defense response (8.83E-24: 28); antigen processing and presentation (1.63E-22: 14); response to interferon-gamma (3.13E-22: 15); interferon-gamma-mediated signaling pathway (8.82E-21: 13); cytokine-mediated signaling pathway (8.49E-20: 17); cellular response to interferon-gamma (1.91E-19: 13); immune response (2.74E-19: 24); cellular response to cytokine stimulus (3.04E-18: 17); response to cyto…	6p21 (1.64E-13: 14)	Thyroid (1.22E-09: 7); Bone_Marrow (9.98E-04: 5)
25	Colon	11_tan	43	-	-	Stomach (3.53E-06: 5); Trachea (8.35E-06: 5); Salivary_Gland (6.66E-05: 5)
25	Colon	12_salmon	42	-	13q14 (7.69E-24: 14); 13q32 (3.59E-14: 7); 13q34 (6.79E-14: 8); 13q13 (2.69E-07: 4)	-
25	Colon	13_grey60	35	-	20p13 (4.01E-42: 20); 20p12 (5.37E-21: 10)	-
25	Colon	14_lightyellow	34	-	-	-
25	Colon	15_royalblue	32	cellular response to type I interferon (8.69E-34: 17); response to type I interferon (8.69E-34: 17); type I interferon-mediated signaling pathway (8.69E-34: 17); innate immune response (2.98E-28: 22); cytokine-mediated signaling pathway (5.26E-23: 17); immune response (7.45E-23: 23); defense response (5.97E-22: 23); response to virus (1.56E-21: 15); cellular response to cytokine stimulus (1.98E-2…	-	-
25	Colon	16_darkred	31	-	Xq25 (6.07E-10: 5); Xq13 (1.62E-06: 4); Xp11 (4.48E-06: 5)	-
25	Colon	17_darkgrey	25	-	8p21 (1.27E-26: 14); 8p22 (7.44E-10: 5)	-
25	Colon	18_orange	24	-	17p13 (7.19E-36: 20); 17p11 (1.70E-06: 4)	-
25	Colon	19_skyblue	22	-	19p13 (1.92E-35: 22)	-
25	Colon	20_saddlebrown	21	-	4q31 (4.80E-09: 5); 4q21 (6.66E-08: 5)	-
25	Colon	21_paleturquoise	21	signal transduction involved in DNA damage checkpoint (2.48E-06: 4); negative regulation of ubiquitin-protein ligase activity (4.16E-06: 4); regulation of cellular amine metabolic process (4.16E-06: 4); negative regulation of ubiquitin-protein ligase activity involved in mitotic cell cycle (2.84E-06: 4); negative regulation of ligase activity (4.16E-06: 4); DNA damage response, signal transductio…	14q22 (1.47E-11: 6); 14q13 (4.49E-08: 4)	-
25	Colon	22_mediumpurple3	18	-	19p13 (4.40E-29: 18)	-
25	Colon	23_orangered4	18	-	17q21 (4.57E-11: 8); 17q25 (1.33E-10: 7)	-
25	Colon	24_floralwhite	17	-	-	-
25	Colon	25_brown4	17	response to mechanical stimulus (1.07E-06: 5); response to inorganic substance (4.51E-07: 7); cellular response to hormone stimulus (4.91E-07: 7); response to steroid hormone stimulus (9.94E-07: 7); cellular response to endogenous stimulus (1.13E-06: 7); response to calcium ion (4.44E-06: 4); response to hormone stimulus (4.09E-06: 8); response to protein stimulus (3.14E-06: 5); cellular response…	-	-
25	Colon	26_ivory	17	-	1q42 (1.15E-06: 4); 1q21 (5.44E-05: 4)	-
25	Colon	27_plum2	15	-	18p11 (9.49E-34: 14)	-
25	Colon	28_bisque4	15	-	5p13 (1.66E-12: 6); 5p15 (3.92E-12: 6)	-
25	Colon	29_thistle2	15	lymphocyte mediated immunity (3.50E-08: 5); humoral immune response (3.72E-08: 5); leukocyte mediated immunity (1.20E-07: 5); regulation of immune system process (3.55E-07: 8); immunoglobulin mediated immune response (8.12E-07: 4); B cell mediated immunity (8.65E-07: 4); immune effector process (1.44E-06: 5); activation of immune response (3.53E-06: 5); adaptive immune response based on somatic r…	-	Small_Intestine (5.76E-05: 4)
26	Colon	01_magenta	2281	establishment of protein localization (1.18E-15: 187); protein transport (1.65E-15: 183); intracellular transport (7.91E-14: 171); RNA processing (1.76E-11: 130); intracellular protein transport (4.54E-10: 96); alcohol metabolic process (9.65E-10: 105); cellular protein localization (1.22E-09: 117); cellular macromolecule localization (1.86E-09: 117); hexose metabolic process (2.50E-09: 55); memb…	19p13 (1.97E-52: 194); 19q13 (1.60E-18: 166); 9q34 (2.37E-15: 69); 11q13 (9.54E-13: 74); 16p11 (1.64E-11: 38); 16p13 (1.81E-11: 68); 1p36 (4.03E-09: 80); 22q13 (8.23E-09: 54); 8q24 (2.77E-08: 45); 3p21 (1.14E-07: 53)	-
26	Colon	02_red	500	biological adhesion (2.14E-35: 90); cell adhesion (1.54E-35: 90); cardiovascular system development (9.08E-24: 67); circulatory system development (9.08E-24: 67); vasculature development (1.50E-21: 51); extracellular matrix organization (9.16E-20: 30); locomotion (2.97E-19: 75); blood vessel development (2.51E-18: 45); taxis (2.11E-16: 51); chemotaxis (1.95E-16: 51)	-	Spleen (4.32E-16: 27); Bladder (2.64E-16: 17); Fetal_Lung (8.04E-10: 17); Lung (1.39E-08: 15); Prostate (4.33E-06: 10); Placenta (6.38E-06: 15); Heart (7.73E-06: 13); Bone_Marrow (1.51E-05: 18); Ovary (4.75E-05: 8); Uterus (4.00E-04: 6)
26	Colon	03_midnightblue	376	RNA processing (2.37E-14: 45); mRNA processing (9.57E-10: 28); protein modification by small protein conjugation or removal (4.09E-09: 28); mRNA metabolic process (7.52E-09: 32); RNA splicing (1.71E-08: 23); DNA repair (3.03E-08: 25); response to DNA damage stimulus (3.73E-08: 31); rRNA metabolic process (2.09E-07: 13); ncRNA metabolic process (2.13E-07: 21); RNA splicing, via transesterification…	5q13 (3.22E-12: 14); 5q14 (1.23E-10: 11); 1p22 (8.44E-10: 13); 1p31 (2.58E-09: 14); 5q12 (6.8E-08: 9); 5q22 (2.45E-06: 6); 1p21 (3.05E-06: 7); 2p22 (9.75E-06: 7); 5q21 (1.18E-05: 6); 5q31 (6.61E-05: 13)	-
26	Colon	04_tan	205	regulation of immune response (5.65E-23: 38); regulation of immune system process (3.70E-22: 46); positive regulation of immune system process (2.72E-19: 35); immune response (2.10E-18: 41); positive regulation of immune response (4.46E-18: 28); cell activation (3.10E-17: 35); leukocyte activation (1.52E-16: 27); activation of immune response (6.86E-15: 22); positive regulation of response to sti…	12p13 (1.41E-05: 10); 3q24 (3.58E-05: 4)	Thymus (3.75E-19: 21); Spleen (3.03E-18: 21); Bone_Marrow (1.10E-04: 10)
26	Colon	05_darkred	147	DNA replication (2.78E-11: 15); M/G1 transition of mitotic cell cycle (1.85E-11: 11); mitotic cell cycle (8.68E-11: 23); S phase of mitotic cell cycle (7.70E-11: 12); S phase (1.56E-10: 12); mRNA metabolic process (3.71E-10: 21); cell cycle phase (5.06E-10: 24); cell cycle process (2.79E-09: 25); RNA splicing (7.57E-09: 15); mRNA processing (2.28E-08: 16)	17q21 (6.69E-21: 25); 17q25 (3.98E-15: 18); 11q12 (1.36E-09: 11); 11q13 (2.04E-09: 15); 17q23 (7.48E-06: 6); 17q11 (1.90E-04: 6); 11q23 (3.01E-04: 6)	-
26	Colon	06_lightyellow	144	-	8q22 (9.51E-54: 34); 8q21 (9.45E-44: 28); 8q24 (7.01E-32: 29); 8q13 (4.85E-15: 11); 8p11 (4.77E-14: 11); 8q23 (8.13E-14: 9); 8q12 (4.17E-13: 9); 8q11 (9.17E-12: 8)	-
26	Colon	07_greenyellow	130	-	20q13 (7.68E-65: 49); 20q11 (9.55E-61: 41); 20q12 (2.11E-15: 11)	-
26	Colon	08_darkmagenta	115	-	13q14 (4.43E-52: 33); 13q12 (8.10E-33: 23); 13q34 (3.56E-17: 12); 13q13 (8.75E-17: 10); 13q32 (2.75E-15: 10); 13q22 (4.82E-12: 7); 13q31 (8.94E-07: 4); 13q33 (4.67E-06: 4)	-
26	Colon	09_sienna3	115	mitotic cell cycle (5.12E-37: 44); cell cycle phase (3.48E-36: 46); cell cycle process (2.35E-35: 48); M phase of mitotic cell cycle (1.51E-32: 33); M phase (1.79E-32: 37); mitosis (1.93E-31: 32); nuclear division (1.93E-31: 32); organelle fission (6.41E-31: 32); cell division (7.65E-26: 30); mitotic prometaphase (1.19E-21: 17)	2q33 (2.64E-05: 6)	Fetal_Liver (4.99E-10: 13); Thymus (1.02E-06: 8); Testis (2.21E-04: 9)
26	Colon	10_darkolivegreen	106	-	14q22 (4.08E-35: 21); 14q23 (1.00E-31: 20); 14q21 (1.69E-19: 12); 14q32 (1.60E-16: 16); 14q13 (2.50E-14: 9); 14q24 (1.02E-12: 12); 14q12 (6.82E-10: 7)	-
26	Colon	11_darkturquoise	82	-	Xq22 (1.26E-24: 17); Xq26 (3.86E-15: 10); Xq13 (4.13E-14: 10); Xq25 (4.19E-14: 8); Xq23 (9.99E-11: 6); Xq28 (1.09E-10: 9); Xq21 (3.08E-10: 7); Xq24 (7.07E-10: 6)	-
26	Colon	12_violet	81	-	3q26 (3.76E-22: 15); 3q22 (6.98E-17: 11); 3q21 (2.05E-13: 11); 3q25 (9.91E-13: 9); 3q29 (6.1E-11: 8); 3q13 (1.64E-10: 9); 3q12 (1.42E-09: 6); 3q11 (1.01E-07: 4)	-
26	Colon	13_darkorange	77	-	-	Small_Intestine (8.55E-04: 5)
26	Colon	14_orangered4	55	cellular protein catabolic process (4.81E-06: 8); proteolysis involved in cellular protein catabolic process (4.13E-06: 8); protein catabolic process (9.11E-06: 8); protein modification by small protein conjugation or removal (1.43E-05: 8); modification-dependent macromolecule catabolic process (3.20E-05: 7); ubiquitin-dependent protein catabolic process (2.73E-05: 7); modification-dependent prot…	15q21 (5.38E-30: 18); 15q22 (1.09E-19: 13); 15q14 (4.82E-10: 6); 15q15 (1.84E-09: 7)	-
26	Colon	15_darkseagreen4	50	-	Xp22 (4.74E-53: 28); Xp11 (1.57E-30: 20)	-
26	Colon	16_ivory	50	-	1q42 (2.26E-17: 12); 1q41 (3.89E-14: 8); 1q24 (2.71E-13: 8); 1q32 (8.82E-11: 9); 1q31 (2.67E-06: 4)	-
26	Colon	17_darkolivegreen4	48	-	8p21 (2.39E-40: 22); 8p23 (5.56E-26: 15); 8p22 (7.22E-15: 8)	-
26	Colon	18_plum	48	-	17q23 (3.23E-18: 11); 17q22 (5.21E-12: 7); 17q21 (2.23E-11: 11); 17q24 (1.28E-09: 6); 17q11 (3.18E-07: 6)	-
26	Colon	19_darkslateblue	44	-	20p13 (1.76E-79: 35); 20p12 (2.23E-12: 7)	-
26	Colon	20_navajowhite2	38	-	-	Colon (7.23E-10: 7); Small_Intestine (4.78E-04: 4)
26	Colon	21_coral1	33	-	7p14 (1.10E-19: 10); 7p15 (8.04E-11: 7); 7p21 (3.05E-07: 4); 7p13 (4.37E-07: 4); 7p22 (6.83E-06: 4)	-
26	Colon	22_mediumorchid	32	-	14q11 (1.38E-22: 13); 14q24 (1.58E-15: 10)	-
26	Colon	23_antiquewhite4	32	-	18p11 (3.11E-77: 31)	-
26	Colon	24_coral2	32	-	20p11 (2.83E-36: 17); 20p12 (9.82E-26: 12)	-
26	Colon	25_skyblue1	30	immune response (1.79E-15: 16); defense response (2.40E-13: 15); cellular response to cytokine stimulus (5.04E-12: 10); response to interferon-gamma (1.12E-10: 7); response to cytokine stimulus (1.43E-10: 10); response to biotic stimulus (5.88E-10: 11); regulation of immune system process (6.05E-10: 12); cytokine-mediated signaling pathway (1.00E-09: 8); regulation of immune response (1.11E-09: 1…	4q21 (9.90E-06: 4)	Thyroid (2.82E-08: 5); Bone_Marrow (3.49E-04: 4)
26	Colon	26_skyblue2	30	-	9q22 (4.36E-09: 6)	-
26	Colon	27_lightsteelblue	29	cellular macromolecular complex subunit organization (6.12E-06: 7); cellular macromolecular complex assembly (1.85E-05: 6)	17p13 (9.26E-33: 20); 17p11 (1.71E-11: 7)	-
26	Colon	28_orangered3	29	response to type I interferon (2.23E-29: 14); type I interferon-mediated signaling pathway (1.64E-29: 14); cellular response to type I interferon (1.64E-29: 14); innate immune response (1.79E-28: 20); immune response (5.11E-24: 21); defense response (5.15E-23: 21); response to virus (3.59E-22: 14); cytokine-mediated signaling pathway (2.09E-20: 14); cellular response to cytokine stimulus (4.31E-1…	-	-
26	Colon	29_lightcoral	27	-	11q22 (6.57E-15: 8); 11q21 (2.21E-12: 6); 11q23 (1.46E-08: 6)	-
26	Colon	30_indianred4	27	-	-	-
26	Colon	31_brown2	25	-	17p13 (1.31E-37: 21)	-
26	Colon	32_blue2	25	-	20q13 (1.74E-26: 16); 20q11 (1.57E-05: 4)	-
26	Colon	33_salmon2	21	macromolecule catabolic process (2.57E-06: 7); cellular macromolecule catabolic process (1.47E-05: 6)	16q12 (2.48E-17: 8); 16p12 (2.32E-08: 5); 16p13 (6.04E-06: 5)	-
26	Colon	34_thistle3	21	-	12p13 (7.27E-35: 18)	-
26	Colon	35_navajowhite1	20	M phase (5.47E-12: 10); cell cycle process (3.20E-12: 12); cell cycle phase (1.59E-11: 11); chromosome segregation (1.53E-09: 6); mitotic cell cycle (2.44E-09: 9); nuclear division (1.27E-08: 7); mitosis (1.27E-08: 7); organelle fission (1.64E-08: 7); M phase of mitotic cell cycle (1.49E-08: 7); mitotic prometaphase (2.27E-08: 5)	-	-
26	Colon	36_magenta4	20	-	-	-
26	Colon	37_antiquewhite2	19	positive regulation of T cell activation (4.09E-21: 12); antigen processing and presentation of peptide or polysaccharide antigen via MHC class II (2.41E-20: 8); positive regulation of lymphocyte activation (7.35E-20: 12); regulation of T cell activation (1.41E-19: 12); positive regulation of leukocyte activation (2.10E-19: 12); positive regulation of cell activation (3.08E-19: 12); response to i…	6p21 (6.60E-10: 8)	Thyroid (2.79E-07: 4)
26	Colon	38_yellow3	18	-	16q24 (1.79E-08: 5); 16q22 (1.05E-07: 5)	-
26	Colon	39_mediumpurple4	18	-	5p13 (2.57E-19: 9); 5p12 (4.14E-10: 4)	-
26	Colon	40_skyblue4	18	-	Xq28 (1.24E-10: 6)	-
26	Colon	41_coral3	18	-	17q23 (2.91E-07: 4); 17q21 (2.69E-06: 5)	-
26	Colon	42_lightblue4	17	-	19q13 (2.11E-05: 6)	-
26	Colon	43_pink4	17	-	7q22 (5.54E-08: 5); 7q31 (4.97E-07: 4)	-
26	Colon	44_orangered1	17	-	6q21 (9.68E-12: 6); 6q16 (3.96E-09: 4)	-
26	Colon	45_mediumpurple1	17	-	4q12 (3.18E-13: 6); 4q13 (6.45E-10: 5)	-
26	Colon	46_firebrick3	16	-	6p21 (9.5E-21: 13)	-
26	Colon	47_darkolivegreen2	16	-	-	-
26	Colon	48_indianred3	16	-	6q22 (1.90E-09: 5)	-
26	Colon	49_deeppink	15	-	15q22 (2.93E-11: 6); 15q15 (2.36E-09: 5)	-
26	Colon	50_blue4	15	mitotic cell cycle (1.56E-12: 10); cell division (1.41E-12: 9); M phase (7.21E-12: 9); cell cycle phase (9.23E-12: 10); nuclear division (1.75E-11: 8); mitosis (1.75E-11: 8); organelle fission (2.35E-11: 8); M phase of mitotic cell cycle (2.12E-11: 8); cell cycle process (4.83E-11: 10); regulation of cell cycle process (4.50E-09: 7)	15q15 (2.36E-09: 5); 15q22 (4.56E-07: 4); 15q26 (4.35E-07: 4)	Testis (1.56E-07: 6)
27	Colon	01_brown	1405	biological adhesion (4.15E-46: 175); cell adhesion (2.25E-46: 175); cardiovascular system development (5.83E-41: 149); circulatory system development (5.83E-41: 149); vasculature development (2.93E-39: 114); blood vessel development (1.57E-37: 107); locomotion (3.55E-37: 181); cellular component movement (1.82E-33: 141); cell migration (1.18E-29: 116); blood vessel morphogenesis (2.10E-29: 87)	1q23 (1.07E-04: 16)	Spleen (2.41E-26: 55); Placenta (4.99E-17: 45); Lung (2.54E-14: 32); Bladder (4.34E-11: 19); Fetal_Lung (3.42E-10: 28); Bone_Marrow (6.23E-10: 44); Ovary (1.17E-05: 14); Uterus (1.04E-05: 12); Prostate (2.89E-05: 15); Heart (1.59E-04: 20)
27	Colon	02_bisque4	1277	respiratory electron transport chain (1.11E-31: 49); electron transport chain (1.39E-31: 57); cellular respiration (5.90E-29: 54); translation (2.11E-27: 83); oxidative phosphorylation (2.85E-20: 29); mitochondrial ATP synthesis coupled electron transport (1.12E-19: 27); ATP synthesis coupled electron transport (1.12E-19: 27); mitochondrial electron transport, NADH to ubiquinone (1.05E-19: 24); e…	11q13 (4.74E-06: 38)	-
27	Colon	03_salmon	876	chromatin modification (1.94E-18: 63); chromosome organization (4.92E-16: 78); chromatin organization (3.95E-15: 64); positive regulation of transcription, DNA-dependent (1.82E-14: 95); positive regulation of RNA metabolic process (3.39E-14: 97); histone modification (3.57E-14: 41); covalent chromatin modification (5.65E-14: 41); positive regulation of gene expression (2.51E-13: 96); positive reg…	-	-
27	Colon	04_greenyellow	761	ncRNA metabolic process (1.01E-22: 55); RNA processing (5.60E-23: 83); ncRNA processing (1.58E-18: 42); mitotic cell cycle (1.65E-17: 71); mRNA metabolic process (2.34E-17: 66); cell cycle phase (5.37E-17: 78); S phase of mitotic cell cycle (7.03E-17: 30); G1/S transition of mitotic cell cycle (2.74E-16: 34); cell cycle process (2.75E-16: 85); S phase (4.24E-16: 30)	20q13 (1.65E-26: 50); 20q11 (2.59E-20: 34); Xq28 (2.08E-07: 16); Xp11 (9.51E-05: 16); Xq24 (2.74E-04: 6); 7q22 (2.48E-04: 14); 13q34 (3.25E-04: 8); 20q12 (8.27E-04: 7)	-
27	Colon	05_magenta	507	cellular lipid metabolic process (1.18E-09: 47); fatty acid oxidation (7.41E-07: 11); lipid oxidation (7.41E-07: 11); fatty acid beta-oxidation (1.27E-06: 9); fatty acid catabolic process (2.24E-06: 10); cellular lipid catabolic process (2.12E-06: 14); monocarboxylic acid catabolic process (4.21E-06: 10); alcohol metabolic process (5.87E-06: 31); sphingolipid metabolic process (6.80E-06: 12); lip…	14q32 (1.30E-04: 13); 14q23 (1.02E-04: 8); 14q12 (2.33E-04: 6)	Colon (6.26E-14: 21); Small_Intestine (1.59E-10: 24)
27	Colon	06_lightcyan1	406	RNA processing (5.05E-19: 54); mRNA processing (1.87E-17: 40); mRNA metabolic process (2.30E-17: 47); RNA splicing (4.84E-15: 33); chromosome organization (1.71E-13: 46); DNA metabolic process (1.22E-12: 44); RNA splicing, via transesterification reactions (3.76E-11: 23); RNA splicing, via transesterification reactions with bulged adenosine as nucleophile (1.29E-10: 22); nuclear mRNA splicing, vi…	19p13 (4.40E-06: 28); 12q24 (2.77E-05: 16)	-
27	Colon	07_plum	217	oxidation-reduction process (2.21E-12: 38); cellular ketone metabolic process (9.62E-09: 28); fatty acid beta-oxidation (2.20E-08: 8); organic acid catabolic process (3.57E-08: 13); carboxylic acid catabolic process (3.57E-08: 13); organic acid metabolic process (4.06E-08: 27); fatty acid catabolic process (2.60E-07: 8); oxoacid metabolic process (3.27E-07: 25); carboxylic acid metabolic process …	18p11 (1.74E-04: 6); 22q13 (1.02E-04: 10)	Liver (1.98E-04: 12)
27	Colon	08_thistle2	208	cell cycle process (3.13E-99: 113); cell cycle phase (1.34E-98: 107); mitotic cell cycle (8.25E-95: 99); M phase (2.84E-71: 76); M phase of mitotic cell cycle (2.98E-65: 64); mitosis (7.00E-63: 62); nuclear division (7.00E-63: 62); organelle fission (8.35E-62: 62); cell division (1.20E-59: 64); regulation of cell cycle process (5.80E-53: 59)	-	Fetal_Liver (5.15E-26: 31); Testis (3.59E-11: 22); Bone_Marrow (1.19E-07: 14)
27	Colon	09_purple	150	regulation of immune response (1.68E-13: 24); regulation of immune system process (1.00E-12: 29); positive regulation of immune system process (4.01E-12: 23); leukocyte activation (8.91E-11: 18); cell activation (8.09E-11: 23); lymphocyte activation (2.18E-10: 16); positive regulation of immune response (3.52E-10: 17); T cell activation (5.29E-10: 13); T cell differentiation (4.48E-09: 10); posit…	-	Spleen (1.17E-09: 12); Thymus (5.28E-09: 11); Fetal_Lung (1.26E-04: 6); Colon (8.64E-04: 5)
27	Colon	10_grey60	120	ncRNA metabolic process (3.13E-09: 14); RNA processing (8.05E-09: 19); cellular component biogenesis at cellular level (2.28E-07: 11); tRNA aminoacylation for protein translation (5.60E-07: 6); amino acid activation (5.60E-07: 6); tRNA aminoacylation (5.60E-07: 6); ribonucleoprotein complex biogenesis (1.24E-06: 10); tRNA metabolic process (1.17E-06: 8); mRNA metabolic process (3.50E-06: 14); ncR…	13q14 (1.91E-10: 10); 13q12 (7.94E-07: 7); 7p15 (1.21E-05: 6); 13q34 (9.22E-06: 5); 13q32 (4.73E-05: 4); 7p22 (8.38E-05: 5)	-
27	Colon	11_mediumpurple3	114	cellular response to stress (1.81E-06: 19)	-	-
27	Colon	12_ivory	114	-	-	-
27	Colon	13_darkred	109	-	-	-
27	Colon	14_darkorange	88	regulation of immune response (7.91E-23: 27); positive regulation of immune system process (5.67E-21: 26); regulation of immune system process (2.61E-18: 28); positive regulation of immune response (1.01E-17: 20); lymphocyte activation (5.15E-14: 16); immune response (1.65E-13: 23); activation of immune response (1.62E-13: 15); immune response-regulating cell surface receptor signaling pathway (2…	-	Spleen (8.62E-14: 13); Thymus (2.02E-06: 7); Bone_Marrow (7.16E-06: 8); Thyroid (1.38E-04: 4)
27	Colon	15_sienna3	68	-	-	Colon (1.46E-12: 10); Small_Intestine (1.10E-09: 10)
27	Colon	16_skyblue	58	type I interferon-mediated signaling pathway (6.41E-29: 16); response to type I interferon (9.17E-29: 16); cellular response to type I interferon (6.41E-29: 16); immune response (2.31E-27: 30); defense response (5.94E-26: 30); innate immune response (5.62E-25: 23); response to virus (5.85E-24: 18); response to other organism (6.16E-22: 23); response to cytokine stimulus (1.15E-21: 21); cellular r…	-	Thyroid (2.74E-05: 4)
27	Colon	17_navajowhite2	45	B cell receptor signaling pathway (2.52E-09: 5); activation of immune response (2.87E-09: 9); antigen receptor-mediated signaling pathway (4.75E-09: 7); leukocyte mediated immunity (9.01E-09: 7); immune response-activating cell surface receptor signaling pathway (8.48E-09: 7); immune response (8.18E-09: 13); immune response-regulating cell surface receptor signaling pathway (1.08E-08: 7); immune …	-	-
27	Colon	18_palevioletred3	45	-	20p13 (3.97E-42: 22); 20p12 (6.84E-19: 10); 20p11 (5.55E-17: 10)	-
27	Colon	19_darkturquoise	41	-	-	-
27	Colon	20_orangered3	28	-	-	-
27	Colon	21_lightsteelblue	27	ribonucleoprotein complex biogenesis (1.27E-05: 5); cellular component biogenesis at cellular level (1.61E-05: 5)	19p13 (1.39E-15: 14); 19q13 (1.24E-09: 11)	-
27	Colon	22_firebrick4	24	-	19p13 (2.66E-10: 10)	-
27	Colon	23_darkviolet	20	-	-	-
27	Colon	24_salmon2	18	-	-	-
27	Colon	25_navajowhite1	17	carboxylic acid metabolic process (1.98E-05: 6); oxoacid metabolic process (1.98E-05: 6); organic acid metabolic process (2.30E-05: 6); cellular ketone metabolic process (2.25E-05: 6)	-	-
27	Colon	26_honeydew	16	-	13q12 (4.03E-11: 6); 13q14 (7.79E-09: 5)	-
27	Colon	27_lavenderblush2	16	-	-	-
27	Colon	28_lightpink3	16	cholesterol biosynthetic process (4.76E-25: 10); sterol biosynthetic process (3.26E-24: 10); cholesterol metabolic process (2.56E-22: 11); sterol metabolic process (5.55E-22: 11); steroid metabolic process (1.96E-20: 12); steroid biosynthetic process (2.14E-19: 10); lipid biosynthetic process (1.05E-15: 11); alcohol metabolic process (1.18E-14: 11); isoprenoid biosynthetic process (9.29E-12: 5); …	-	-
27	Colon	29_coral	15	-	13q12 (2.52E-11: 6)	-
27	Colon	30_coral3	15	-	-	-
27	Colon	31_antiquewhite2	15	regulation of response to stress (2.96E-06: 6); regulation of response to external stimulus (2.54E-06: 5)	-	-
28	Colon	01_turquoise	1486	cell adhesion (5.12E-23: 138); biological adhesion (7.63E-23: 138); cellular component morphogenesis (6.25E-16: 120); cell morphogenesis involved in differentiation (6.51E-16: 100); neuron projection morphogenesis (4.17E-16: 92); neuron projection development (1.2E-15: 100); locomotion (3.48E-15: 138); cell morphogenesis (4.34E-15: 113); neuron development (6.1E-15: 111); cell projection organiza…	21q21 (1.24E-04: 9)	Bladder (3.13E-17: 25); Heart (1.62E-09: 30); Skeletal_Muscle (1.64E-06: 33); Amygdala (2.75E-05: 19); Fetal_Brain (2.91E-05: 28); Cerebellum (4.76E-05: 27); Hippocampus (2.05E-04: 17); Brain (2.70E-04: 17); Prostate (6.66E-04: 13)
28	Colon	02_blue	958	biological adhesion (1.38E-20: 101); circulatory system development (1.11E-20: 90); cell adhesion (1.02E-20: 101); cardiovascular system development (1.11E-20: 90); vasculature development (5.70E-21: 70); blood vessel development (2.22E-18: 63); extracellular matrix organization (3.16E-16: 35); blood vessel morphogenesis (5.18E-15: 52); collagen fibril organization (1.26E-13: 16); extracellular s…	-	Fetal_Lung (1.41E-11: 25)
28	Colon	03_coral2	847	viral reproduction (3.34E-07: 39); mRNA metabolic process (6.26E-06: 45); translation (1.28E-05: 32); DNA damage response, signal transduction by p53 class mediator (3.17E-05: 14); RNA splicing, via transesterification reactions (4.92E-05: 22); regulation of cellular amine metabolic process (4.19E-05: 12); RNA splicing, via transesterification reactions with bulged adenosine as nucleophile (3.13E…	11q13 (1.16E-17: 49); 19q13 (2.70E-11: 72); 19p13 (5.56E-11: 58); 11q12 (1.28E-07: 20); 1p36 (6.84E-07: 37); 22q13 (1.07E-06: 26); 14q11 (2.85E-06: 16); 9q34 (5.65E-05: 23); 16q22 (4.33E-04: 15); 1p34 (7.70E-04: 16)	-
28	Colon	04_darkslateblue	736	RNA processing (2.93E-12: 62); mRNA metabolic process (3.44E-09: 49); response to DNA damage stimulus (4.01E-08: 47); translation (8.99E-08: 34); DNA metabolic process (1.22E-07: 51); RNA splicing (2.82E-07: 31); mRNA processing (6.11E-07: 35); DNA repair (1.77E-06: 33); cell cycle phase (8.26E-06: 50); mitotic cell cycle (8.18E-06: 44)	2q31 (4.55E-09: 17); 1p22 (3.07E-07: 14); 14q23 (1.15E-06: 12); 1p31 (7.89E-06: 14); 5q13 (7.65E-06: 11); 3q26 (1.09E-05: 12); 12p11 (2.13E-05: 8); 7q21 (7.75E-05: 12); 5q14 (7.84E-05: 8); 7q31 (4.51E-04: 10)	-
28	Colon	05_darkorange	518	cell cycle phase (1.57E-32: 85); mitotic cell cycle (8.10E-32: 77); cell cycle process (4.88E-30: 89); M phase of mitotic cell cycle (1.00E-29: 55); mitosis (2.56E-29: 54); nuclear division (2.56E-29: 54); organelle fission (1.74E-28: 54); M phase (5.96E-28: 63); cell division (8.16E-20: 48); mitotic prometaphase (1.74E-19: 25)	2p22 (7.82E-07: 9); 4q31 (9.02E-06: 10); 10q25 (6.06E-05: 8); 2p24 (7.28E-05: 7); 12q22 (1.55E-04: 6); 12q23 (2.37E-04: 8); 2q31 (2.09E-04: 9); 10q26 (6.92E-04: 9)	Fetal_Liver (1.22E-06: 20); Testis (8.93E-04: 20)
28	Colon	06_green	488	immune response (1.55E-80: 137); regulation of immune system process (1.41E-70: 129); defense response (4.35E-67: 130); regulation of immune response (1.57E-63: 99); positive regulation of immune system process (6.68E-57: 95); regulation of cell activation (3.12E-44: 70); regulation of leukocyte activation (2.03E-43: 68); leukocyte activation (2.58E-41: 67); positive regulation of immune response…	1q23 (8.58E-09: 14); 12p13 (9.86E-05: 14); 6p21 (3.82E-04: 20)	Spleen (7.67E-69: 67); Thymus (1.37E-27: 36); Bone_Marrow (7.69E-27: 44); Lung (1.19E-14: 21); Thyroid (4.10E-14: 17)
28	Colon	07_royalblue	358	mitotic cell cycle (3.06E-21: 52); cell cycle phase (1.14E-20: 56); DNA metabolic process (3.72E-20: 52); cell cycle process (2.62E-19: 59); cellular component biogenesis at cellular level (9.49E-19: 32); ribonucleoprotein complex biogenesis (2.02E-18: 31); ncRNA metabolic process (7.84E-18: 34); ribosome biogenesis (2.14E-16: 24); M phase (3.12E-15: 38); RNA processing (3.94E-15: 45)	3p21 (2.64E-06: 16); 11q12 (9.46E-06: 11); 16q22 (2.75E-05: 11); 19p13 (8.15E-05: 23); 3q21 (3.24E-04: 8); 12q24 (3.17E-04: 13)	Fetal_Liver (1.54E-04: 13); Bone_Marrow (6.75E-04: 12)
28	Colon	08_sienna3	358	nuclear mRNA splicing, via spliceosome (1.34E-05: 14); RNA splicing (8.88E-06: 18); RNA splicing, via transesterification reactions with bulged adenosine as nucleophile (1.34E-05: 14); RNA processing (3.64E-06: 29); RNA splicing, via transesterification reactions (1.88E-05: 14); RNA export from nucleus (2.43E-05: 8); mRNA processing (5.14E-05: 19); mRNA metabolic process (7.30E-05: 23); mRNA expo…	-	-
28	Colon	09_salmon	156	-	8q22 (6.46E-59: 37); 8q24 (7.07E-42: 36); 8q21 (1.26E-34: 24); 8q13 (3.45E-18: 13); 8q23 (1.68E-13: 9); 8q11 (2.61E-13: 9); 8q12 (8.64E-13: 9)	-
28	Colon	10_darkmagenta	151	-	Xp11 (3.07E-30: 27); Xq28 (1.28E-27: 22); Xq22 (1.91E-21: 18); Xq25 (5.62E-20: 12); Xp22 (1.35E-18: 17); Xq24 (1.25E-13: 9); Xq13 (6.46E-13: 11); Xq26 (7.25E-11: 9); Xq23 (2.39E-07: 5); Xq21 (6.07E-07: 6)	-
28	Colon	11_orangered1	146	-	13q14 (1.19E-60: 39); 13q12 (1.57E-51: 34); 13q13 (7.36E-20: 12); 13q32 (4.59E-16: 11); 13q34 (6.74E-16: 12); 13q22 (2.44E-13: 8); 13q33 (2.73E-07: 5)	-
28	Colon	12_cyan	144	-	-	-
28	Colon	13_lightyellow	121	-	Xq22 (1.27E-05: 6)	Hippocampus (1.67E-05: 6); Caudate_Nucleus (3.71E-05: 6); Thalamus (4.57E-05: 5); Brain (2.23E-04: 5)
28	Colon	14_darkred	111	Golgi vesicle transport (3.61E-06: 8); histone ubiquitination (2.04E-05: 4); protein monoubiquitination (2.04E-05: 4); protein modification by small protein conjugation or removal (1.56E-05: 11); post-Golgi vesicle-mediated transport (4.10E-05: 5); protein ubiquitination (7.31E-05: 9)	-	-
28	Colon	15_darkolivegreen	106	-	20q13 (2.09E-60: 44); 20q11 (1.95E-52: 35); 20pter (1.21E-06: 4)	-
28	Colon	16_paleturquoise	85	-	-	Stomach (1.32E-05: 5); Trachea (3.07E-05: 5); Colon (8.29E-04: 4)
28	Colon	17_thistle2	74	-	11q13 (7.16E-08: 10); 16p13 (3.84E-08: 10); 16p11 (1.15E-07: 7); 19q13 (2.5E-06: 13)	-
28	Colon	18_floralwhite	70	cell cycle phase (1.51E-39: 40); cell cycle process (3.82E-38: 41); mitotic cell cycle (2.99E-36: 36); M phase (1.68E-32: 31); M phase of mitotic cell cycle (1.25E-27: 25); mitosis (2.58E-26: 24); nuclear division (2.58E-26: 24); organelle fission (6.33E-26: 24); cell division (4.27E-24: 24); regulation of cell cycle process (1.30E-18: 20)	15q15 (1.57E-04: 4); 15q26 (2.32E-04: 4)	Fetal_Liver (1.63E-11: 12); Testis (3.71E-10: 13)
28	Colon	19_maroon	66	establishment of RNA localization (4.47E-05: 5); nucleic acid transport (4.47E-05: 5); mRNA transport (2.88E-05: 5); RNA transport (4.47E-05: 5); RNA localization (5.48E-05: 5); nucleobase metabolic process (7.60E-05: 4)	8p21 (2.03E-04: 4); 18p11 (1.19E-04: 4)	-
28	Colon	20_plum	64	-	20p13 (3.36E-62: 32); 20p11 (1.10E-27: 16); 20p12 (7.30E-24: 13)	-
28	Colon	21_brown4	64	regulation of protein phosphorylation (1.87E-05: 11); regulation of phosphorylation (3.62E-05: 11); regulation of phosphorus metabolic process (4.71E-05: 11); regulation of phosphate metabolic process (4.71E-05: 11)	-	-
28	Colon	22_mediumpurple3	59	-	1q21 (5.59E-30: 23); 1q23 (4.05E-09: 7); 1q42 (1.38E-05: 5)	-
28	Colon	23_lightsteelblue1	53	-	8q24 (1.30E-68: 38)	-
28	Colon	24_ivory	48	-	6q21 (4.17E-07: 5); 11p15 (3.46E-04: 5)	-
28	Colon	25_darkviolet	45	-	9q34 (8.99E-40: 26); 9p13 (3.13E-08: 6); 9q33 (3.26E-07: 5)	-
28	Colon	26_lightpink3	42	viral reproductive process (7.53E-07: 6); ncRNA processing (5.52E-06: 6); RNA processing (5.43E-06: 9); viral transcription (1.52E-05: 4); viral genome expression (1.52E-05: 4); translational termination (1.91E-05: 4); ncRNA metabolic process (3.35E-05: 6); protein complex disassembly (4.01E-05: 4); cellular protein complex disassembly (3.66E-05: 4); translational elongation (5.65E-05: 4)	3p21 (9.95E-05: 5)	-
28	Colon	27_lavenderblush2	41	-	-	-
28	Colon	28_lightpink4	41	-	17p13 (1.07E-47: 29); 17p11 (3.65E-12: 8)	-
28	Colon	29_honeydew1	40	-	14q32 (1.36E-05: 5)	-
28	Colon	30_palevioletred2	39	cell cycle arrest (6.41E-06: 5)	14q13 (2.74E-09: 5); 15q21 (6.92E-07: 5)	-
28	Colon	31_coral1	38	-	3p21 (6.13E-05: 5)	-
28	Colon	32_mediumorchid	35	-	15q24 (3.74E-19: 11); 15q14 (3.73E-09: 5); 15q25 (2.69E-06: 4); 15q15 (1.02E-05: 4); 15q21 (1.53E-05: 4)	-
28	Colon	33_skyblue1	33	response to type I interferon (1.40E-33: 16); cellular response to type I interferon (9.82E-34: 16); type I interferon-mediated signaling pathway (9.82E-34: 16); innate immune response (7.43E-25: 19); cytokine-mediated signaling pathway (3.37E-23: 16); defense response (8.61E-23: 22); immune response (3.62E-22: 21); cellular response to cytokine stimulus (1.08E-21: 16); response to cytokine stimu…	-	-
28	Colon	34_lightcoral	31	-	-	-
28	Colon	35_darkolivegreen4	29	chemotaxis (4.20E-12: 12); taxis (4.29E-12: 12); inflammatory response (3.98E-11: 10); locomotion (1.72E-10: 13); immune response (2.73E-10: 12); defense response (9.58E-10: 12); chronic inflammatory response (1.36E-08: 4); response to bacterium (3.28E-08: 8); response to other organism (4.57E-07: 8); response to lipopolysaccharide (9.61E-07: 6)	-	Bone_Marrow (2.49E-18: 13); Spleen (6.52E-15: 10)
28	Colon	36_brown2	28	-	15q22 (2.56E-15: 9); 15q21 (1.23E-07: 5)	-
28	Colon	37_thistle3	26	-	8p21 (5.12E-20: 11); 8p23 (3.14E-14: 8); 8p12 (7.58E-08: 4)	-
28	Colon	38_plum3	26	-	19p13 (1.37E-33: 23)	-
28	Colon	39_navajowhite1	24	-	14q22 (4.44E-07: 4)	-
28	Colon	40_darkseagreen3	22	-	Xp22 (8.15E-23: 12)	-
28	Colon	41_coral3	21	-	-	-
28	Colon	42_sienna4	19	-	22q13 (1.38E-06: 5)	-
28	Colon	43_pink4	19	-	-	-
28	Colon	44_salmon1	18	protein folding (1.03E-06: 5)	-	-
28	Colon	45_darkolivegreen2	18	-	-	-
28	Colon	46_firebrick3	18	-	1q23 (7.48E-07: 4); 1q21 (4.23E-05: 4)	-
28	Colon	47_lightslateblue	18	antigen processing and presentation (4.79E-16: 8); signal transduction involved in cell cycle checkpoint (2.48E-09: 5); signal transduction involved in mitotic cell cycle checkpoint (2.28E-09: 5); signal transduction involved in G1/S transition checkpoint (2.48E-09: 5); signal transduction involved in DNA integrity checkpoint (2.28E-09: 5); DNA damage response, signal transduction by p53 class me…	6p21 (3.89E-10: 8)	-
28	Colon	48_blueviolet	18	-	6p21 (8.89E-22: 14)	-
28	Colon	49_tan4	18	-	18q21 (6.26E-11: 6)	-
28	Colon	50_palevioletred1	18	translation (9.44E-06: 5)	7p22 (2.44E-13: 7); 7p13 (3.35E-08: 4)	-
28	Colon	51_green4	17	viral genome expression (1.42E-18: 9); viral transcription (1.42E-18: 9); translational termination (2.45E-18: 9); protein complex disassembly (1.46E-17: 9); cellular protein complex disassembly (1.18E-17: 9); translational elongation (3.35E-17: 9); cellular macromolecular complex disassembly (4.93E-17: 9); macromolecular complex disassembly (5.94E-17: 9); endocrine pancreas development (8.54E-17…	19q13 (5.14E-18: 14)	-
28	Colon	52_chocolate4	17	-	-	-
28	Colon	53_lavenderblush1	17	-	7q22 (5.54E-08: 5); 7q36 (4.97E-07: 4)	-
28	Colon	54_antiquewhite1	17	-	-	-
28	Colon	55_darkseagreen2	17	-	-	-
28	Colon	56_mistyrose	16	-	9p13 (1.46E-23: 11)	-
28	Colon	57_slateblue	16	-	19p13 (6.83E-26: 16)	-
28	Colon	58_sienna2	15	response to DNA damage stimulus (1.58E-06: 6); DNA repair (5.30E-06: 5)	14q32 (7.53E-08: 5)	-
28	Colon	59_lightskyblue4	15	-	9q34 (7.50E-17: 10); 9q33 (1.31E-07: 4)	-
28	Colon	60_lightblue3	15	translation (3.48E-06: 5)	-	-
28	Colon	61_pink3	15	-	-	-
29	Colon	01_blue	1342	cell adhesion (5.96E-46: 170); biological adhesion (1.08E-45: 170); vasculature development (5.95E-36: 107); cardiovascular system development (5.28E-35: 136); circulatory system development (5.28E-35: 136); blood vessel development (2.46E-33: 99); blood vessel morphogenesis (8.55E-26: 80); extracellular matrix organization (7.36E-25: 51); angiogenesis (9.24E-22: 63); cell morphogenesis involved …	-	Bladder (1.48E-13: 21); Fetal_Lung (6.57E-13: 31); Placenta (6.26E-09: 32); Ovary (1.31E-06: 15); Heart (2.98E-05: 21); Fetal_Brain (9.29E-05: 25); Prostate (9.00E-04: 12); Uterus (8.92E-04: 9)
29	Colon	02_brown	960	RNA processing (7.31E-14: 77); mRNA metabolic process (1.57E-13: 68); chromatin modification (1.20E-11: 54); mRNA processing (1.09E-10: 50); histone modification (1.90E-10: 37); covalent chromatin modification (2.78E-10: 37); intracellular transport (6.49E-10: 83); chromatin organization (1.25E-09: 56); chromosome organization (5.81E-09: 66); RNA splicing (6.68E-09: 40)	19p13 (3.33E-08: 56); 5q22 (4.91E-05: 7); 11q13 (1.11E-04: 28)	-
29	Colon	03_cyan	682	regulation of immune system process (8.94E-86: 166); immune response (5.19E-78: 156); regulation of immune response (9.41E-77: 126); positive regulation of immune system process (2.31E-63: 116); defense response (1.34E-58: 142); regulation of cell activation (2.10E-55: 91); regulation of leukocyte activation (4.56E-55: 89); regulation of lymphocyte activation (3.85E-52: 82); leukocyte activation …	1q23 (7.86E-05: 11); 6p21 (7.63E-05: 27); 12p13 (2.95E-04: 16)	Spleen (7.83E-59: 67); Thymus (6.55E-34: 46); Bone_Marrow (1.15E-17: 40); Thyroid (1.41E-17: 22); Lung (4.43E-10: 19)
29	Colon	04_plum1	452	-	20q13 (7.92E-74: 77); 20q11 (1.59E-69: 62); 20q12 (1.56E-09: 11); 2p11 (8.00E-05: 7); 20pter (3.42E-04: 4); 2q35 (5.76E-04: 7)	-
29	Colon	05_pink	419	cell cycle phase (1.07E-120: 158); cell cycle process (1.10E-114: 163); mitotic cell cycle (8.69E-111: 141); M phase (2.28E-86: 110); M phase of mitotic cell cycle (1.31E-74: 88); mitosis (6.86E-73: 86); nuclear division (6.86E-73: 86); organelle fission (2.38E-71: 86); cell division (5.16E-63: 85); DNA metabolic process (9.31E-52: 93)	15q15 (3.23E-05: 9)	Fetal_Liver (4.64E-29: 43); Testis (6.34E-14: 35); Bone_Marrow (2.23E-05: 16)
29	Colon	06_lightcoral	173	-	Xq28 (5.33E-44: 32); Xp11 (3.11E-41: 35); Xq22 (2.36E-20: 18); Xq25 (3.01E-19: 12); Xq26 (1.16E-16: 13); Xp22 (8.44E-15: 15); Xq13 (9.36E-14: 12); Xq24 (4.32E-13: 9); Xq21 (1.62E-12: 10); Xq12 (1.36E-06: 4)	-
29	Colon	07_lightgreen	168	-	13q14 (7.28E-50: 35); 13q34 (1.50E-18: 14); 13q13 (4.56E-17: 11); 13q32 (1.30E-13: 10); 13q22 (7.07E-11: 7); 13q12 (5.83E-07: 8); 13q31 (4.03E-06: 4)	-
29	Colon	08_lightcyan	143	defense response (6.22E-22: 40); inflammatory response (2.99E-20: 27); immune response (7.70E-19: 35); response to lipopolysaccharide (9.10E-14: 18); response to bacterium (1.46E-13: 21); response to other organism (2.36E-13: 24); response to molecule of bacterial origin (3.18E-13: 18); response to biotic stimulus (1.19E-12: 25); regulation of immune system process (3.35E-10: 25); leukocyte migra…	-	Spleen (1.19E-30: 27); Bone_Marrow (1.17E-26: 28); Lung (6.16E-05: 6)
29	Colon	09_darkgrey	106	regulation of fatty acid oxidation (1.41E-06: 5); regulation of fatty acid metabolic process (3.81E-05: 5)	-	Colon (1.34E-10: 10); Small_Intestine (7.47E-05: 7)
29	Colon	10_darkturquoise	87	histone modification (8.54E-06: 8); chromatin modification (1.02E-05: 10); covalent chromatin modification (9.39E-06: 8); interspecies interaction between organisms (3.40E-05: 9); chromatin organization (4.63E-05: 10)	19p13 (3.29E-06: 12); 11q13 (2.58E-05: 8)	-
29	Colon	11_lightsteelblue1	69	-	18p11 (7.20E-25: 16); 18q21 (8.14E-19: 13); 18q12 (9.98E-12: 8); 18q11 (1.22E-07: 5)	-
29	Colon	12_skyblue	68	-	7p21 (5.75E-06: 4)	Stomach (1.57E-07: 6); Trachea (1.98E-04: 4); Colon (3.62E-04: 4)
29	Colon	13_coral2	54	-	1q24 (5.22E-13: 8); 1q42 (9.04E-12: 9); 1q41 (7.52E-10: 6); 1q25 (1.77E-09: 7); 1q21 (3.03E-05: 6); 1q32 (4.38E-05: 5)	-
29	Colon	14_steelblue	51	type I interferon-mediated signaling pathway (2.56E-37: 19); cellular response to type I interferon (2.56E-37: 19); response to type I interferon (3.98E-37: 19); innate immune response (3.01E-28: 24); immune response (1.36E-26: 28); cytokine-mediated signaling pathway (1.32E-24: 19); defense response (7.63E-24: 27); cellular response to cytokine stimulus (8.12E-23: 19); response to virus (1.68E-2…	-	-
29	Colon	15_skyblue2	47	-	13q12 (8.42E-65: 31)	-
29	Colon	16_mediumpurple3	38	-	20p13 (1.77E-55: 26); 20p12 (4.59E-15: 8)	-
29	Colon	17_darkorange2	36	-	17p13 (3.21E-43: 26); 17p11 (8.95E-11: 7)	-
29	Colon	18_ivory	36	-	12q24 (4.83E-20: 15); 12q13 (6.22E-05: 5)	-
29	Colon	19_brown4	35	digestive tract development (1.48E-06: 5); digestive system development (2.30E-06: 5); extracellular structure organization (4.48E-05: 5)	-	-
29	Colon	20_plum2	33	cellular respiration (3.07E-06: 5); respiratory electron transport chain (2.34E-05: 4)	7p13 (4.32E-09: 5); 7p14 (1.09E-08: 5); 7p22 (1.41E-07: 5); 7p15 (2.75E-07: 5)	-
29	Colon	21_navajowhite2	31	-	-	-
29	Colon	22_darkseagreen4	29	-	8q22 (4.38E-20: 11); 8q21 (4.4E-10: 6); 8q24 (4.17E-06: 5)	-
29	Colon	23_yellow4	27	-	8q24 (9.74E-51: 25)	-
29	Colon	24_plum	27	signal transduction involved in mitotic cell cycle G1/S transition DNA damage checkpoint (1.52E-06: 4); DNA damage response, signal transduction by p53 class mediator resulting in cell cycle arrest (1.52E-06: 4); signal transduction involved in G1/S transition checkpoint (1.62E-06: 4); signal transduction involved in mitotic cell cycle G1/S checkpoint (1.52E-06: 4); signal transduction involved i…	14q23 (1.46E-10: 6); 14q21 (9.39E-10: 5); 14q22 (7.28E-07: 4); 14q32 (1.84E-06: 5)	-
29	Colon	25_lightsteelblue	26	-	-	-
29	Colon	26_orangered3	26	RNA processing (1.24E-05: 7)	1p34 (1.82E-11: 8); 1p22 (4.16E-10: 6); 1p31 (6.58E-06: 4)	-
29	Colon	27_firebrick4	25	-	13q14 (9.11E-08: 5)	-
29	Colon	28_darkolivegreen4	24	-	-	-
29	Colon	29_darkviolet	24	-	1q21 (4.88E-14: 10)	-
29	Colon	30_thistle3	23	-	17q11 (3.00E-09: 6); 17q21 (1.22E-08: 7); 17q12 (1.11E-07: 5)	-
29	Colon	31_plum3	23	-	19p13 (2.46E-05: 6)	-
29	Colon	32_darkslateblue	22	immune response (1.18E-05: 7); regulation of immune response (9.63E-06: 6); leukocyte activation (2.79E-05: 5); defense response (2.40E-05: 7); lymphocyte activation (9.52E-06: 5); innate immune response (4.54E-05: 5); regulation of immune effector process (7.19E-05: 4); positive regulation of immune system process (1.77E-04: 5); regulation of immune system process (1.51E-04: 6)	-	Spleen (4.92E-07: 5)
29	Colon	33_palevioletred2	21	-	-	-
29	Colon	34_salmon2	21	-	-	-
29	Colon	35_lightpink3	20	-	14q22 (9.62E-12: 6); 14q12 (2.13E-10: 5)	-
29	Colon	36_coral	19	-	15q21 (1.51E-08: 5); 15q22 (1.27E-06: 4)	-
29	Colon	37_lavenderblush2	19	-	17q25 (8.12E-07: 5)	-
29	Colon	38_honeydew	19	-	20p11 (6.47E-30: 13); 20p13 (9.43E-07: 4)	-
29	Colon	39_orangered1	18	-	-	-
29	Colon	40_sienna4	18	-	19q13 (4.24E-12: 11)	-
29	Colon	41_skyblue4	18	-	7q22 (1.06E-11: 7)	-
29	Colon	42_yellow3	18	-	6p21 (1.64E-15: 11)	-
29	Colon	43_coral3	18	-	16p13 (4.14E-13: 9)	-
29	Colon	44_mediumpurple1	18	-	14q24 (5.68E-10: 6); 14q23 (2.06E-07: 4); 14q32 (9.79E-06: 4)	-
29	Colon	45_pink4	18	-	8q22 (4.88E-11: 6); 8q24 (5.97E-09: 6)	-
29	Colon	46_mediumpurple4	18	-	7p13 (3.35E-08: 4); 7p14 (6.99E-08: 4); 7p15 (9.17E-07: 4)	-
29	Colon	47_lightblue4	17	-	9q34 (2.07E-08: 6)	-
29	Colon	48_thistle4	16	-	-	-
29	Colon	49_plum4	16	response to DNA damage stimulus (2.47E-06: 6)	19q13 (4.75E-21: 15)	-
29	Colon	50_indianred3	16	positive regulation of transcription, DNA-dependent (9.70E-09: 9); positive regulation of RNA metabolic process (1.39E-08: 9); positive regulation of gene expression (1.62E-08: 9); response to steroid hormone stimulus (4.41E-08: 7); response to hormone stimulus (1.48E-07: 8); positive regulation of transcription from RNA polymerase II promoter (2.29E-07: 7); response to endogenous stimulus (3.61E…	-	-
29	Colon	51_deeppink	16	mitochondrion organization (9.32E-06: 4)	-	-
29	Colon	52_blueviolet	16	-	15q15 (3.42E-09: 5)	-
29	Colon	53_firebrick3	16	-	8p23 (7.18E-14: 7); 8p21 (6.36E-07: 4)	-
29	Colon	54_blue4	16	-	14q32 (1.63E-11: 7); 14q24 (1.80E-06: 4)	-
29	Colon	55_darkolivegreen2	16	-	-	-
29	Colon	56_tan4	15	-	Yq11 (3.22E-35: 12)	-
29	Colon	57_magenta3	15	-	17q11 (1.36E-06: 4)	-
29	Colon	58_palevioletred1	15	-	7q22 (2.18E-12: 7)	-
29	Colon	59_mistyrose	15	-	17p13 (2.21E-05: 4)	-
29	Colon	60_navajowhite	15	-	-	-
29	Colon	61_lightpink2	15	-	-	-
29	Colon	62_chocolate4	15	-	-	-
30	Colon	01_turquoise	725	biological adhesion (7.58E-49: 127); cell adhesion (4.72E-49: 127); circulatory system development (7.05E-42: 107); cardiovascular system development (7.05E-42: 107); vasculature development (1.57E-41: 86); blood vessel development (7.71E-39: 80); blood vessel morphogenesis (2.53E-33: 68); extracellular matrix organization (1.49E-30: 45); extracellular structure organization (6.21E-28: 53); angio…	-	Fetal_Lung (3.08E-19: 30); Placenta (4.88E-11: 26); Bladder (1.72E-04: 8); Ovary (1.05E-04: 9); Lung (1.43E-04: 12); Uterus (4.59E-04: 7)
30	Colon	02_green	291	regulation of immune system process (4.91E-50: 85); regulation of immune response (1.00E-48: 69); positive regulation of immune system process (9.65E-44: 66); immune response (7.80E-41: 75); positive regulation of immune response (3.56E-40: 53); defense response (1.69E-37: 75); leukocyte activation (2.00E-34: 49); activation of immune response (5.48E-33: 42); cell activation (1.43E-31: 58); lymph…	-	Spleen (3.17E-55: 50); Thymus (4.95E-22: 26); Bone_Marrow (5.02E-16: 26); Thyroid (2.15E-04: 6); Lung (4.40E-04: 7)
30	Colon	03_grey60	150	-	-	-
30	Colon	04_lightyellow	129	-	20q13 (5.08E-104: 68); 20q11 (6.56E-61: 41); 20q12 (5.6E-12: 9); 20pter (2.66E-06: 4)	-
30	Colon	05_magenta	128	-	Xq28 (8.29E-35: 25); Xp11 (1.84E-27: 24); Xq13 (1.65E-20: 15); Xq25 (1.54E-16: 10); Xq24 (2.76E-14: 9); Xq22 (2.63E-13: 12); Xq26 (6.2E-10: 8); Xq21 (6.17E-06: 5); Xq23 (5.67E-06: 4); Xp22 (4.25E-05: 6)	-
30	Colon	06_cyan	128	-	1q21 (3.27E-31: 30); 1q42 (2.53E-24: 20); 1q23 (3.16E-18: 15); 1q24 (1.34E-16: 12); 1q22 (2.81E-13: 11); 1q32 (5.33E-13: 14); 1q41 (3.92E-09: 7); 1q25 (4.00E-08: 8)	-
30	Colon	07_darkturquoise	111	translation (2.58E-06: 11)	8q22 (6.31E-47: 29); 8q21 (2.73E-34: 22); 8q24 (3.49E-24: 22); 8q13 (3.22E-18: 12); 8q12 (3.83E-14: 9); 8q23 (6.41E-11: 7); 8q11 (8.86E-11: 7)	-
30	Colon	08_darkorange	97	-	13q14 (7.65E-62: 36); 13q13 (8.84E-20: 11); 13q22 (4.07E-17: 9); 13q32 (4.74E-16: 10); 13q12 (8.89E-15: 12); 13q34 (1.30E-12: 9)	-
30	Colon	09_skyblue	81	mRNA metabolic process (9.00E-06: 11)	-	-
30	Colon	10_thistle1	67	cell cycle phase (2.36E-19: 25); mitotic cell cycle (1.89E-17: 22); cell cycle process (1.26E-17: 25); chromosome organization (1.96E-14: 20); M phase (1.12E-13: 17); mitosis (2.58E-11: 13); nuclear division (2.58E-11: 13); DNA metabolic process (2.22E-11: 17); M phase of mitotic cell cycle (3.47E-11: 13); organelle fission (4.09E-11: 13)	-	Fetal_Liver (9.05E-06: 7)
30	Colon	11_darkorange2	53	purine ribonucleoside triphosphate metabolic process (3.11E-06: 9); translation (2.65E-06: 8); ribonucleoside triphosphate metabolic process (3.28E-06: 9); ribosome biogenesis (2.58E-06: 6); purine nucleoside triphosphate metabolic process (3.40E-06: 9); heterocycle metabolic process (2.08E-06: 12); nucleoside triphosphate metabolic process (4.13E-06: 9); purine ribonucleotide metabolic process (…	17q25 (6.11E-22: 17); 17q11 (4.28E-13: 10); 17q21 (3.15E-12: 12); 17q23 (3.53E-10: 7); 17q12 (8.17E-06: 5)	-
30	Colon	12_sienna3	50	RNA processing (3.17E-06: 10); DNA metabolic process (2.26E-05: 9)	16q22 (4.11E-27: 18); 16q23 (3.03E-14: 8); 16q24 (1.80E-12: 9); 16q13 (5.76E-12: 7); 16q21 (6.71E-09: 5)	-
30	Colon	13_yellowgreen	49	-	15q22 (1.87E-18: 12); 15q21 (1.60E-18: 12); 15q24 (2.78E-08: 6); 15q15 (3.93E-05: 4)	-
30	Colon	14_coral2	49	viral reproduction (3.78E-06: 8)	9p13 (8.67E-17: 11); 9q31 (2.62E-12: 8); 9q34 (1.12E-06: 7); 9q21 (1.21E-05: 4)	-
30	Colon	15_skyblue2	48	-	8q24 (2.38E-74: 39)	-
30	Colon	16_plum3	41	-	16p13 (2.02E-53: 32)	-
30	Colon	17_magenta4	40	cellular response to type I interferon (5.22E-32: 16); response to type I interferon (7.46E-32: 16); type I interferon-mediated signaling pathway (5.22E-32: 16); innate immune response (5.52E-28: 22); immune response (2.91E-24: 24); defense response (1.28E-21: 23); response to virus (1.33E-21: 15); cytokine-mediated signaling pathway (1.69E-21: 16); cellular response to cytokine stimulus (5.33E-2…	-	-
30	Colon	18_antiquewhite2	39	-	-	-
30	Colon	19_floralwhite	38	-	5q31 (6.46E-23: 16); 5q35 (4.66E-11: 8); 5q23 (3.24E-08: 5); 5q33 (8.02E-06: 4)	-
30	Colon	20_ivory	38	-	20p13 (2.02E-64: 29); 20p12 (9.82E-11: 6)	-
30	Colon	21_brown4	37	-	8p21 (3.46E-41: 21); 8p22 (7.49E-16: 8); 8p23 (6.03E-11: 7)	-
30	Colon	22_thistle2	36	G1/S transition of mitotic cell cycle (1.00E-05: 5)	14q22 (4.22E-28: 14); 14q13 (5.74E-14: 7); 14q23 (9.42E-10: 6); 14q21 (4.37E-07: 4)	-
30	Colon	23_maroon	33	-	6p21 (7.32E-40: 26)	-
30	Colon	24_lightpink4	32	-	20p11 (1.45E-33: 16); 20p12 (4.10E-18: 9); 20p13 (4.42E-11: 7)	-
30	Colon	25_lavenderblush3	31	mRNA metabolic process (1.38E-04: 6); positive regulation of cell cycle process (4.30E-05: 4); regulation of mitotic cell cycle (8.95E-05: 5); negative regulation of protein modification process (1.58E-04: 4); regulation of cell cycle process (2.44E-04: 5); regulation of interphase of mitotic cell cycle (6.39E-05: 4)	14q11 (1.37E-42: 21); 14q12 (3.53E-16: 8)	-
30	Colon	26_darkseagreen4	31	RNA processing (4.17E-06: 8)	2p25 (1.76E-06: 4); 2q33 (1.81E-05: 4)	-
30	Colon	27_mediumorchid	29	coenzyme metabolic process (9.52E-06: 5)	11q23 (1.23E-15: 10); 11q14 (6.57E-13: 7); 11q21 (1.04E-07: 4); 11q22 (1.44E-06: 4)	-
30	Colon	28_yellow4	28	M phase of mitotic cell cycle (4.06E-06: 6); nuclear division (3.54E-06: 6); organelle fission (4.38E-06: 6); mitosis (3.54E-06: 6); M phase (3.24E-05: 6)	12q24 (3.31E-24: 16); 12q23 (2.02E-06: 4)	-
30	Colon	29_mediumpurple2	27	cell cycle phase (4.74E-11: 12); mitotic cell cycle (1.45E-10: 11); cell cycle process (3.26E-10: 12); M phase (5.13E-09: 9); DNA metabolic process (5.23E-09: 10); organelle fission (1.68E-07: 7); nuclear division (1.31E-07: 7); M phase of mitotic cell cycle (1.53E-07: 7); mitosis (1.31E-07: 7); cell division (5.44E-07: 7)	-	Fetal_Liver (2.08E-04: 4)
30	Colon	30_orangered3	27	M phase (2.32E-13: 12); nuclear division (4.48E-12: 10); M phase of mitotic cell cycle (5.67E-12: 10); mitosis (4.48E-12: 10); organelle fission (6.47E-12: 10); cell division (3.62E-11: 10); cell cycle phase (4.74E-11: 12); mitotic cell cycle (1.45E-10: 11); cell cycle process (3.26E-10: 12); microtubule-based process (1.47E-07: 7)	15q15 (5.93E-16: 9); 15q22 (2.04E-11: 7)	Testis (1.09E-04: 5)
30	Colon	31_lightsteelblue	26	-	18q21 (1.58E-20: 11); 18q22 (1.36E-12: 6); 18q12 (6.71E-09: 5)	-
30	Colon	32_firebrick4	26	-	1p34 (2.88E-21: 13); 1p32 (1.27E-11: 7)	-
30	Colon	33_indianred4	26	antigen processing and presentation (2.19E-26: 13); interferon-gamma-mediated signaling pathway (9.63E-22: 11); cytokine-mediated signaling pathway (2.69E-21: 14); cellular response to interferon-gamma (1.85E-20: 11); cellular response to cytokine stimulus (5.59E-20: 14); response to interferon-gamma (1.88E-19: 11); antigen processing and presentation of peptide or polysaccharide antigen via MHC …	6p21 (2.43E-18: 14)	-
30	Colon	34_lightcoral	26	-	16p11 (6.10E-51: 23)	-
30	Colon	35_thistle3	24	defense response (6.20E-11: 12); immune response (4.02E-10: 11); response to interferon-gamma (1.62E-09: 6); cellular response to interferon-gamma (3.95E-08: 5); response to other organism (8.90E-08: 8); innate immune response (2.08E-07: 7); response to cytokine stimulus (2.51E-07: 7); response to biotic stimulus (3.20E-07: 8); cellular response to cytokine stimulus (7.04E-07: 6); interferon-gamm…	-	Thyroid (8.55E-09: 5)
30	Colon	36_thistle	24	-	4q31 (1.37E-12: 7); 4q24 (7.73E-09: 4); 4q21 (6.90E-08: 5); 4q28 (9.10E-08: 4)	-
30	Colon	37_salmon2	24	-	19p13 (9.27E-12: 11); 19q13 (9.60E-08: 9)	-
30	Colon	38_palevioletred2	23	-	17q21 (1.83E-15: 11); 17q11 (1.80E-07: 5)	-
30	Colon	39_lightpink3	22	-	15q14 (3.08E-10: 5); 15q21 (2.26E-06: 4); 15q22 (2.37E-06: 4)	-
30	Colon	40_navajowhite1	22	-	-	-
30	Colon	41_darkseagreen3	22	-	18p11 (2.06E-51: 21)	-
30	Colon	42_lavenderblush2	22	-	6p21 (7.E-31: 19)	-
30	Colon	43_honeydew	22	-	9q34 (1.45E-20: 13); 9q33 (7.54E-09: 5)	-
30	Colon	44_coral3	21	-	11q21 (1.19E-10: 5); 11q13 (8.34E-06: 5)	-
30	Colon	45_skyblue4	20	-	7p22 (1.58E-22: 11)	-
30	Colon	46_orangered1	20	-	6q21 (1.73E-13: 7); 6q22 (6.68E-09: 5); 6q24 (5.29E-08: 4)	-
30	Colon	47_sienna4	20	-	-	-
30	Colon	48_lightslateblue	19	-	14q24 (6.89E-14: 8); 14q23 (2.16E-09: 5); 14q32 (1.23E-05: 4)	-
30	Colon	49_indianred3	19	-	7q22 (1.03E-07: 5)	-
30	Colon	50_plum4	18	-	17p13 (8.79E-36: 18)	-
30	Colon	51_firebrick3	18	viral reproduction (7.49E-07: 6)	11p15 (2.93E-19: 12)	-
30	Colon	52_tan4	18	-	10p14 (1.61E-14: 6); 10p15 (3.17E-10: 5)	-
30	Colon	53_blueviolet	18	-	19q13 (1.05E-07: 8); 16p13 (7.25E-05: 4)	-
30	Colon	54_salmon1	18	mitosis (5.39E-09: 7); M phase of mitotic cell cycle (6.34E-09: 7); nuclear division (5.39E-09: 7); organelle fission (6.95E-09: 7); mitotic cell cycle (2.19E-08: 8); cell cycle phase (8.72E-08: 8); M phase (8.00E-08: 7); cell cycle process (3.14E-07: 8); cell division (7.02E-07: 6); mitotic prometaphase (1.06E-06: 4)	-	-
30	Colon	55_thistle4	18	-	6q14 (2.67E-13: 6); 6p21 (2.50E-04: 4)	-
30	Colon	56_palevioletred1	18	-	1q32 (2.36E-09: 6); 1q42 (2.90E-08: 5)	-
30	Colon	57_lightpink2	17	-	19p13 (3.19E-12: 10)	-
30	Colon	58_yellow2	16	-	-	-
30	Colon	59_mistyrose	16	-	6p21 (8.51E-26: 15)	-
30	Colon	60_chocolate4	16	-	16q24 (4.92E-13: 7); 16q22 (6.12E-12: 7)	-
30	Colon	61_sienna2	16	-	1p36 (6.58E-09: 7)	-
30	Colon	62_darkseagreen2	16	-	11q13 (1.49E-11: 8); 11q12 (2.15E-06: 4)	-
30	Colon	63_slateblue	16	-	19p13 (1.11E-20: 14)	-
30	Colon	64_indianred2	15	-	-	-
30	Colon	65_mediumpurple	15	-	19p13 (5.38E-08: 7)	-
30	Colon	66_pink3	15	chromosome organization (4.53E-06: 6); cell cycle process (2.07E-05: 6)	11q13 (4.35E-05: 4)	-
30	Colon	67_lightskyblue4	15	-	4p16 (6.65E-25: 12)	-
30	Colon	68_orangered	15	-	11q13 (7.60E-12: 8)	-
31	Colon	01_purple	1981	cell adhesion (8.54E-53: 223); biological adhesion (1.88E-52: 223); regulation of immune system process (5.57E-38: 201); locomotion (1.37E-35: 220); vasculature development (1.51E-33: 127); circulatory system development (1.74E-33: 167); cardiovascular system development (1.74E-33: 167); defense response (4.49E-33: 202); cellular component movement (8.98E-32: 169); wound healing (3.66E-30: 159)	-	Spleen (2.63E-45: 83); Bone_Marrow (5.56E-15: 64); Lung (3.22E-13: 36); Fetal_Lung (3.94E-08: 30); Placenta (6.17E-08: 38); Bladder (8.94E-08: 18); Ovary (1.21E-04: 15); Uterus (2.71E-04: 12); Thymus (8.24E-04: 25)
31	Colon	02_magenta	639	cellular carbohydrate metabolic process (7.77E-08: 39); carbohydrate metabolic process (1.6E-06: 44); cellular lipid metabolic process (2.36E-06: 46); excretion (3.38E-06: 10); protein glycosylation (1.05E-05: 18); macromolecule glycosylation (1.05E-05: 18); transmembrane transport (1.13E-05: 53); glycosylation (1.44E-05: 18); lipid catabolic process (2.01E-05: 20); glycoprotein biosynthetic proc…	9q21 (7.47E-05: 9)	Colon (2.65E-51: 52); Small_Intestine (4.52E-26: 45); Stomach (2.29E-06: 12); Pancreas (5.97E-04: 10)
31	Colon	03_paleturquoise	485	sensory perception of smell (2.97E-07: 14); sensory perception of chemical stimulus (1.68E-07: 17); detection of chemical stimulus involved in sensory perception of smell (5.65E-06: 9); detection of chemical stimulus (9.15E-06: 12); detection of stimulus (1.30E-05: 17); detection of chemical stimulus involved in sensory perception (1.13E-05: 10); detection of stimulus involved in sensory percepti…	-	-
31	Colon	04_darkolivegreen4	420	translation (3.49E-24: 46); respiratory electron transport chain (3.93E-12: 18); electron transport chain (1.62E-11: 20); RNA processing (6.01E-11: 42); cellular respiration (9.91E-11: 19); ncRNA metabolic process (9.26E-10: 26); oxidative phosphorylation (1.76E-09: 12); mitochondrial ATP synthesis coupled electron transport (5.96E-09: 11); mitochondrial electron transport, NADH to ubiquinone (5.…	19p13 (1.57E-22: 55); 19q13 (1.08E-15: 54); 16p13 (4.45E-11: 26); 22q13 (1.41E-04: 14); 17q25 (5.83E-04: 12)	-
31	Colon	05_honeydew1	329	cell cycle phase (1.53E-77: 111); mitotic cell cycle (2.87E-76: 103); cell cycle process (4.38E-75: 116); M phase (4.69E-52: 74); M phase of mitotic cell cycle (4.86E-50: 63); nuclear division (1.88E-49: 62); mitosis (1.88E-49: 62); organelle fission (2.09E-48: 62); cell division (6.99E-46: 64); regulation of cell cycle process (1.67E-40: 59)	-	Fetal_Liver (6.07E-19: 30); Testis (8.53E-09: 24)
31	Colon	06_sienna3	294	-	-	-
31	Colon	07_skyblue	289	immune response (2.19E-52: 86); defense response (1.81E-42: 80); regulation of immune system process (3.61E-41: 76); cellular response to cytokine stimulus (4.09E-39: 49); cytokine-mediated signaling pathway (1.54E-38: 45); response to cytokine stimulus (3.31E-36: 53); regulation of immune response (1.40E-35: 57); innate immune response (1.71E-33: 50); regulation of lymphocyte activation (4.11E-3…	6p21 (1.12E-06: 19)	Thymus (1.99E-18: 23); Thyroid (2.54E-12: 13)
31	Colon	08_pink	278	-	-	-
31	Colon	09_cyan	259	-	20q13 (9.75E-72: 64); 20q11 (1.30E-55: 46); 20q12 (2.76E-09: 9); 20p11 (9.10E-06: 7)	-
31	Colon	10_yellowgreen	242	RNA processing (2.30E-07: 25); RNA splicing (4.38E-06: 15)	16p13 (1.06E-07: 16); 7p22 (2.82E-07: 9); 16p11 (2.47E-04: 7); 11q21 (4.59E-04: 4)	-
31	Colon	11_greenyellow	212	-	-	-
31	Colon	12_darkturquoise	165	cellular macromolecular complex assembly (9.79E-07: 15); cellular macromolecular complex subunit organization (9.49E-07: 17); RNA processing (1.83E-05: 17); cellular component assembly at cellular level (1.87E-05: 20); cellular component biogenesis at cellular level (3.03E-05: 10); ribonucleoprotein complex subunit organization (2.70E-05: 7); macromolecular complex assembly (3.41E-05: 19); macrom…	17p13 (2.39E-31: 33); 17p11 (1.76E-08: 9); 14q11 (1.16E-07: 9); 14q12 (1.05E-05: 5); 18q21 (4.88E-04: 5); 18q12 (8.80E-04: 4); 10q25 (9.47E-04: 4)	-
31	Colon	13_white	131	cell cycle process (3.05E-08: 22); cell cycle phase (4.29E-08: 20); mitotic cell cycle (7.25E-08: 18); M phase (8.42E-06: 13); mRNA metabolic process (9.54E-06: 14); RNA processing (1.64E-05: 15); mitosis (3.17E-05: 10); nuclear division (3.17E-05: 10); M phase of mitotic cell cycle (3.85E-05: 10); organelle fission (4.30E-05: 10)	13q14 (6.28E-40: 28); 13q12 (2.09E-31: 23); 13q34 (2.88E-18: 13); 13q13 (3.41E-14: 9); 13q22 (1.21E-11: 7); 13q32 (3.96E-11: 8)	-
31	Colon	14_darkolivegreen	129	RNA processing (1.40E-07: 18); mRNA metabolic process (8.02E-06: 14); mRNA processing (6.47E-06: 12); ncRNA metabolic process (2.15E-05: 10)	5q14 (1.23E-04: 4)	-
31	Colon	15_plum1	129	RNA splicing (1.09E-08: 14); mRNA processing (2.58E-08: 15); RNA processing (1.40E-07: 18); mRNA metabolic process (3.20E-07: 16); RNA splicing, via transesterification reactions with bulged adenosine as nucleophile (4.33E-05: 8); nuclear mRNA splicing, via spliceosome (4.33E-05: 8); RNA splicing, via transesterification reactions (5.37E-05: 8)	-	-
31	Colon	16_bisque4	104	-	8q22 (2.31E-41: 26); 8q24 (8.67E-22: 20); 8q21 (3.50E-21: 15); 8q13 (6.09E-13: 9); 8q12 (1.84E-12: 8); 8q11 (5.58E-11: 7); 8q23 (3.E-09: 6)	-
31	Colon	17_lightsteelblue1	87	-	9q34 (4.4E-14: 15); 19p13 (9.94E-09: 15); 7q22 (1.28E-06: 7)	-
31	Colon	18_darkorange2	80	-	Xq22 (1.54E-17: 13); Xq24 (5.11E-14: 8); Xq28 (6.44E-14: 11); Xq25 (3.42E-14: 8); Xp22 (7.84E-12: 10); Xq26 (7.46E-10: 7); Xq23 (8.72E-07: 4); Xq21 (2.15E-05: 4)	-
31	Colon	19_orangered4	73	RNA processing (4.48E-07: 13); ribonucleoprotein complex biogenesis (2.01E-05: 7); cellular component biogenesis at cellular level (2.73E-05: 7); mRNA processing (6.99E-05: 8); rRNA metabolic process (5.83E-05: 5); rRNA processing (4.66E-05: 5)	17q25 (4.78E-07: 8); 19p13 (2.24E-05: 10); 19q13 (6.08E-05: 11); 11q13 (4.73E-04: 6)	-
31	Colon	20_ivory	66	-	-	-
31	Colon	21_floralwhite	66	establishment of protein localization (7.58E-06: 13); protein transport (5.80E-06: 13); cellular macromolecule localization (2.24E-05: 10)	-	-
31	Colon	22_brown4	65	M phase (1.40E-11: 15); cell cycle phase (8.82E-11: 17); DNA metabolic process (1.38E-09: 15); cell cycle process (1.13E-09: 17); RNA splicing, via transesterification reactions with bulged adenosine as nucleophile (1.66E-08: 9); RNA processing (1.33E-08: 14); nuclear mRNA splicing, via spliceosome (1.66E-08: 9); RNA splicing, via transesterification reactions (2.17E-08: 9); cell cycle checkpoint…	-	-
31	Colon	23_darkslateblue	64	-	2q31 (1.29E-04: 4)	-
31	Colon	24_thistle1	61	-	17q21 (5.44E-20: 18); 17q11 (1.02E-15: 12); 17q25 (6.45E-09: 9); 17q12 (7.64E-07: 6)	-
31	Colon	25_darkseagreen4	53	-	19q13 (2.75E-06: 11)	-
31	Colon	26_plum	46	-	19p13 (3.05E-07: 10)	-
31	Colon	27_yellow3	45	-	16p11 (3.62E-06: 5); 19p13 (2.19E-05: 8)	-
31	Colon	28_mediumpurple2	45	-	20p13 (1.30E-66: 31); 20p12 (2.86E-10: 6); 20p11 (3.44E-09: 6)	-
31	Colon	29_plum4	39	RNA splicing, via transesterification reactions (4.71E-05: 5); RNA splicing, via transesterification reactions with bulged adenosine as nucleophile (4.07E-05: 5); nuclear mRNA splicing, via spliceosome (4.07E-05: 5); RNA processing (2.51E-05: 8)	14q24 (9.38E-13: 9); 14q22 (5.69E-08: 5); 14q23 (1.01E-07: 5); 14q11 (1.29E-06: 5); 14q32 (2.24E-04: 4)	-
31	Colon	30_brown2	38	-	-	-
31	Colon	31_darkviolet	35	-	-	-
31	Colon	32_palevioletred2	34	-	-	-
31	Colon	33_thistle	34	-	-	-
31	Colon	34_lavenderblush2	33	small GTPase mediated signal transduction (4.56E-06: 7)	-	-
31	Colon	35_antiquewhite2	30	-	-	-
31	Colon	36_darkseagreen3	30	-	1q42 (1.62E-10: 7); 1q41 (2.61E-09: 5); 1q25 (5.75E-06: 4)	-
31	Colon	37_mediumpurple4	27	-	14q32 (5.15E-08: 6); 14q22 (7.28E-07: 4); 14q23 (1.15E-06: 4); 14q24 (1.63E-05: 4)	-
31	Colon	38_skyblue4	27	-	-	-
31	Colon	39_orangered1	26	-	7q22 (5.58E-07: 5)	-
31	Colon	40_blueviolet	24	-	1q21 (6.35E-09: 7); 1q42 (6.89E-06: 4)	-
31	Colon	41_blue4	24	-	-	-
31	Colon	42_darkolivegreen2	24	-	-	-
31	Colon	43_navajowhite	23	-	-	-
31	Colon	44_deeppink	23	-	-	-
31	Colon	45_tan4	23	-	-	Colon (4.90E-06: 4)
31	Colon	46_salmon1	23	-	-	-
31	Colon	47_darkseagreen2	22	-	-	-
31	Colon	48_lightpink2	22	-	18q21 (2.31E-08: 5)	-
31	Colon	49_magenta3	22	-	1q21 (1.96E-18: 12); 1q22 (6.89E-07: 4)	-
31	Colon	50_chocolate4	21	-	-	-
31	Colon	51_mistyrose	20	-	-	-
31	Colon	52_slateblue	20	-	-	-
31	Colon	53_pink3	18	-	-	-
31	Colon	54_lightskyblue4	18	-	17p13 (1.23E-11: 8)	-
31	Colon	55_lightblue3	17	-	-	-
31	Colon	56_firebrick2	17	-	5q31 (1.85E-05: 4)	-
31	Colon	57_tan3	16	-	-	-
31	Colon	58_deeppink1	16	-	-	-
31	Colon	59_tomato	16	regulation of protein ubiquitination (7.29E-06: 4)	5q31 (4.68E-17: 10)	-
31	Colon	60_brown1	16	-	11q12 (3.25E-10: 6)	-
31	Colon	61_powderblue	16	-	6p21 (6.77E-06: 5)	-
31	Colon	62_palevioletred	15	-	Xp11 (3.90E-14: 8)	-
31	Colon	63_moccasin	15	-	11q13 (1.33E-06: 5)	-
31	Colon	64_magenta2	15	-	-	-
31	Colon	65_lightpink1	15	-	-	-
31	Colon	66_green3	15	-	-	-
32	Colon	01_green	1165	RNA processing (3.58E-07: 69); ncRNA metabolic process (1.34E-06: 39); DNA metabolic process (8.28E-06: 64); ncRNA processing (4.10E-05: 28); respiratory electron transport chain (6.17E-05: 17)	19p13 (7.40E-15: 80); 19q13 (3.35E-11: 89); 8q24 (1.60E-10: 34); 16p13 (4.01E-09: 41); 11q13 (2.16E-07: 39); 22q11 (1.15E-04: 20); 16q24 (2.73E-04: 15); 17q25 (5.10E-04: 23); 3p21 (8.50E-04: 25)	-
32	Colon	02_coral	663	mitotic cell cycle (2.88E-12: 56); cell cycle phase (1.77E-12: 63); translation (1.06E-11: 39); cell cycle process (3.83E-11: 67); cell cycle checkpoint (3.91E-10: 29); regulation of cell cycle arrest (1.40E-09: 29); RNA processing (2.03E-09: 52); M phase (2.10E-09: 42); cellular component biogenesis at cellular level (2.10E-09: 29); ribonucleoprotein complex biogenesis (2.89E-09: 28)	Yq11 (5.92E-05: 6)	-
32	Colon	03_salmon2	588	establishment of protein localization (1.46E-10: 64); protein transport (3.67E-10: 62); Golgi vesicle transport (5.11E-10: 23); cellular macromolecule localization (5.46E-08: 43); cellular protein localization (4.49E-08: 43); intracellular transport (9.23E-08: 54); vesicle-mediated transport (7.76E-07: 50); purine ribonucleoside triphosphate catabolic process (2.13E-06: 30); ribonucleoside tripho…	1p22 (4.39E-05: 10)	-
32	Colon	04_brown	552	cell adhesion (1.63E-28: 85); biological adhesion (2.19E-28: 85); cardiovascular system development (2.18E-23: 70); circulatory system development (2.18E-23: 70); vasculature development (1.72E-23: 56); blood vessel development (9.37E-23: 53); extracellular matrix organization (1.44E-18: 30); blood vessel morphogenesis (5.02E-18: 43); cellular component movement (1.56E-16: 61); extracellular stru…	-	Fetal_Lung (5.88E-11: 19); Placenta (7.58E-05: 14); Bladder (2.00E-04: 7); Brain (1.81E-04: 10); Lung (2.58E-04: 10); Ovary (5.68E-04: 7)
32	Colon	05_violet	484	mitotic cell cycle (2.16E-10: 43); cell cycle phase (5.94E-10: 47); RNA processing (1.37E-09: 43); response to DNA damage stimulus (1.34E-08: 37); cell cycle process (1.47E-08: 49); mRNA metabolic process (2.82E-08: 36); tRNA metabolic process (1.00E-07: 16); cell cycle checkpoint (5.47E-07: 20); positive regulation of ubiquitin-protein ligase activity (6.75E-07: 12); regulation of ubiquitin-prot…	5q13 (1.03E-05: 9); 2q33 (3.2E-05: 11)	-
32	Colon	06_royalblue	476	respiratory electron transport chain (2.45E-15: 22); cellular respiration (1.88E-12: 22); electron transport chain (2.57E-12: 22); mitochondrial ATP synthesis coupled electron transport (2.44E-07: 10); mitochondrial electron transport, NADH to ubiquinone (2.40E-07: 9); ATP synthesis coupled electron transport (2.44E-07: 10); oxidative phosphorylation (7.68E-07: 10); energy derivation by oxidation…	-	-
32	Colon	07_lightcyan	434	Golgi vesicle transport (5.42E-07: 16); vesicle targeting (1.18E-06: 8); vesicle coating (3.09E-06: 7); vesicle targeting, to, from or within Golgi (7.47E-06: 6); membrane budding (7.73E-06: 7); establishment of vesicle localization (1.31E-05: 8); glycoprotein metabolic process (1.63E-05: 18); vesicle localization (2.15E-05: 9); protein glycosylation (2.43E-05: 14); macromolecule glycosylation (2…	-	-
32	Colon	08_palevioletred3	266	-	-	Colon (1.22E-32: 30); Small_Intestine (5.70E-21: 28)
32	Colon	09_darkolivegreen	218	mRNA metabolic process (3.71E-07: 21); RNA splicing (1.24E-06: 15); RNA processing (1.71E-06: 22); mRNA processing (4.35E-06: 16); RNA splicing, via transesterification reactions with bulged adenosine as nucleophile (6.24E-05: 10); negative regulation of cellular macromolecule biosynthetic process (6.04E-05: 23); nuclear mRNA splicing, via spliceosome (6.24E-05: 10); RNA splicing, via transesteri…	-	-
32	Colon	10_plum2	210	regulation of phosphorus metabolic process (3.67E-08: 28); regulation of phosphate metabolic process (3.67E-08: 28); transmembrane receptor protein tyrosine kinase signaling pathway (5.85E-08: 22); regulation of phosphorylation (2.65E-07: 26); regulation of protein phosphorylation (2.42E-07: 25); regulation of response to stress (3.75E-07: 22); intracellular protein kinase cascade (6.82E-07: 19);…	19q13 (8.52E-18: 40); 11q13 (1.31E-06: 14); 19p13 (1.43E-04: 16); 9q34 (1.11E-04: 10)	-
32	Colon	11_darkred	160	immune response (1.26E-23: 42); leukocyte activation (2.27E-19: 27); regulation of immune response (1.56E-18: 30); regulation of immune system process (1.15E-17: 36); cell activation (5.07E-17: 31); defense response (6.42E-15: 34); positive regulation of immune system process (3.90E-14: 26); lymphocyte activation (5.73E-14: 20); positive regulation of immune response (1.62E-13: 21); regulation of…	-	Thymus (3.65E-12: 14); Spleen (2.84E-08: 11)
32	Colon	12_coral1	106	-	1p36 (2.21E-05: 10)	-
32	Colon	13_lightcoral	90	-	20q13 (3.05E-41: 32); 20q11 (8.12E-28: 21); 20pter (6.32E-07: 4)	-
32	Colon	14_indianred4	87	-	-	-
32	Colon	15_navajowhite1	76	-	-	-
32	Colon	16_lightpink4	72	-	-	-
32	Colon	17_coral2	61	-	-	-
32	Colon	18_firebrick4	49	-	-	-
32	Colon	19_yellow2	41	-	-	-
32	Colon	20_magenta4	41	regulation of viral reproduction (2.38E-05: 4); positive regulation of reproductive process (2.63E-05: 4); positive regulation of viral reproduction (1.15E-05: 4)	-	-
32	Colon	21_honeydew	39	-	-	-
32	Colon	22_skyblue4	37	-	-	-
32	Colon	23_yellow3	37	M phase of mitotic cell cycle (7.72E-15: 13); cell cycle phase (4.54E-14: 16); M phase (3.40E-14: 14); mitotic cell cycle (6.78E-14: 15); cell division (8.64E-14: 13); mitosis (1.95E-13: 12); nuclear division (1.95E-13: 12); organelle fission (3.03E-13: 12); cell cycle process (5.94E-13: 16); regulation of cell cycle process (1.08E-09: 10)	-	Fetal_Liver (1.48E-07: 7); Testis (4.86E-05: 6)
32	Colon	24_sienna4	36	-	-	-
32	Colon	25_mediumpurple1	35	muscle contraction (1.67E-09: 8); muscle system process (4.58E-09: 8); regulation of system process (1.98E-05: 7); regulation of muscle contraction (2.41E-05: 4); regulation of muscle system process (4.19E-05: 4)	-	Bladder (4.62E-17: 9); Prostate (9.71E-08: 5); Colon (8.25E-07: 5); Heart (5.37E-05: 4)
32	Colon	26_orangered1	35	-	-	-
32	Colon	27_deeppink	30	-	-	-
32	Colon	28_tan4	28	-	-	-
32	Colon	29_palevioletred1	28	-	-	-
32	Colon	30_lavenderblush1	26	RNA processing (1.24E-05: 7)	-	-
32	Colon	31_green4	26	-	20q13 (7.34E-16: 11); 20q11 (1.85E-05: 4)	-
32	Colon	32_chocolate4	25	-	1p36 (7.59E-05: 5)	-
32	Colon	33_antiquewhite1	25	-	-	-
32	Colon	34_coral4	24	-	-	-
32	Colon	35_mistyrose	24	-	-	-
32	Colon	36_pink3	22	-	-	-
32	Colon	37_sienna2	22	-	-	-
32	Colon	38_orangered	22	-	-	-
32	Colon	39_lightblue3	21	-	-	-
32	Colon	40_indianred2	21	DNA metabolic process (2.49E-06: 7)	-	Fetal_Liver (2.87E-06: 5)
32	Colon	41_darkolivegreen1	21	-	-	-
32	Colon	42_lightskyblue4	21	-	-	-
32	Colon	43_mediumpurple	21	-	-	-
32	Colon	44_firebrick2	21	-	13q12 (1.77E-06: 4)	-
32	Colon	45_blue3	19	-	-	-
32	Colon	46_powderblue	18	-	-	-
32	Colon	47_deeppink1	18	-	-	-
32	Colon	48_moccasin	17	-	-	-
32	Colon	49_lightpink1	17	-	16p13 (1.93E-06: 5)	-
32	Colon	50_tomato	17	-	-	-
32	Colon	51_royalblue3	17	-	-	-
32	Colon	52_magenta2	17	-	-	-
32	Colon	53_palevioletred	17	-	-	-
32	Colon	54_green3	17	-	20p13 (4.54E-11: 6); 20p12 (2.93E-08: 4)	-
32	Colon	55_navajowhite3	16	-	-	-
32	Colon	56_darkseagreen1	16	-	13q14 (7.79E-09: 5)	-
32	Colon	57_cornflowerblue	16	-	17q11 (1.80E-06: 4); 17q21 (4.49E-05: 4)	-
32	Colon	58_aliceblue	16	-	-	-
32	Colon	59_chocolate3	15	cellular response to cytokine stimulus (1.28E-06: 5); response to cytokine stimulus (6.76E-06: 5)	-	-
32	Colon	60_sienna1	15	-	20p11 (1.96E-17: 8); 20p12 (6.51E-11: 5)	-
33	Colon	01_blue	453	protein modification by small protein conjugation or removal (8.44E-07: 30); protein modification by small protein conjugation (5.95E-06: 25); cellular macromolecule catabolic process (1.49E-05: 34); cellular protein catabolic process (2.60E-05: 25); ubiquitin-dependent protein catabolic process (4.82E-05: 23); proteolysis involved in cellular protein catabolic process (5.24E-05: 24); protein cat…	-	-
33	Colon	02_green	404	cellular lipid metabolic process (6.15E-07: 42); oxidation-reduction process (2.28E-06: 49); retinoid metabolic process (2.34E-05: 7); monocarboxylic acid metabolic process (3.68E-05: 24); fatty acid beta-oxidation (4.13E-05: 8); lipid modification (8.93E-05: 12); diterpenoid metabolic process (7.17E-05: 7); energy derivation by oxidation of organic compounds (8.09E-05: 21); fatty acid oxidation …	-	Colon (1.40E-30: 37); Small_Intestine (1.97E-17: 35); Stomach (2.93E-04: 9); Pancreas (4.65E-04: 10)
33	Colon	03_orange	184	-	-	-
33	Colon	04_red	168	biological adhesion (1.39E-08: 28); cell adhesion (1.34E-08: 28)	-	Spleen (1.84E-05: 10); Placenta (7.05E-04: 8)
33	Colon	05_firebrick4	166	translation (1.43E-06: 15)	19p13 (4.96E-14: 27); 11q13 (6.39E-06: 12); 3p21 (2.24E-04: 9)	-
33	Colon	06_bisque4	158	-	-	-
33	Colon	07_darkturquoise	113	-	-	-
33	Colon	08_lightgreen	83	-	8q24 (8.97E-13: 12); 7p22 (4.42E-06: 5)	-
33	Colon	09_skyblue	78	-	20p13 (8.71E-06: 5); 9q34 (1.47E-04: 6)	-
33	Colon	10_darkgreen	67	-	20q13 (2.74E-45: 31); 20q11 (4.16E-25: 17)	-
33	Colon	11_darkgrey	66	immune response (7.28E-19: 28); defense response (8.00E-18: 28); cytokine-mediated signaling pathway (1.33E-12: 14); innate immune response (6.84E-12: 16); cellular response to cytokine stimulus (2.23E-11: 14); response to interferon-gamma (2.17E-11: 10); response to cytokine stimulus (1.78E-11: 16); response to other organism (5.87E-11: 17); response to biotic stimulus (8.14E-11: 18); type I int…	4q21 (2.34E-05: 5)	Thyroid (2.29E-04: 4); Lung (1.15E-04: 5)
33	Colon	12_white	56	cellular macromolecule catabolic process (1.85E-05: 10); macromolecule catabolic process (1.32E-05: 11)	13q34 (7.96E-13: 8); 13q12 (2.68E-09: 7); 13q14 (4.06E-09: 7); 13q13 (8.71E-07: 4)	-
33	Colon	13_steelblue	51	-	8q22 (2.02E-24: 15); 8q21 (3.40E-12: 8); 8q11 (1.11E-08: 5); 8q12 (5.96E-07: 4); 8q24 (1.95E-06: 6)	-
33	Colon	14_darkmagenta	44	-	-	-
33	Colon	15_lightsteelblue1	38	-	-	-
33	Colon	16_mediumpurple3	38	viral transcription (4.83E-19: 12); viral genome expression (4.83E-19: 12); translational termination (8.6E-19: 12); cellular protein complex disassembly (4.89E-18: 12); protein complex disassembly (6.72E-18: 12); translational elongation (9.17E-18: 12); cellular macromolecular complex disassembly (2.55E-17: 12); macromolecular complex disassembly (3.37E-17: 12); endocrine pancreas development (1…	-	-
33	Colon	17_mediumpurple2	38	-	-	-
33	Colon	18_lightcyan1	37	-	1q42 (4.16E-10: 7); 1q32 (1.04E-05: 5)	-
33	Colon	19_floralwhite	36	cellular macromolecule catabolic process (2.66E-07: 10); mitotic cell cycle (9.35E-07: 10); macromolecule catabolic process (1.22E-06: 10); mitotic prometaphase (2.18E-06: 5); mitosis (4.76E-06: 7); cell cycle phase (3.64E-06: 10); nuclear division (4.76E-06: 7); M phase of mitotic cell cycle (5.59E-06: 7); organelle fission (6.37E-06: 7); cell cycle process (1.49E-05: 10)	-	-
33	Colon	20_darkorange2	35	-	-	-
33	Colon	21_lavenderblush3	26	-	-	-
33	Colon	22_darkseagreen4	25	-	-	-
33	Colon	23_honeydew1	25	viral transcription (9.83E-22: 12); viral genome expression (9.83E-22: 12); translational termination (1.75E-21: 12); cellular protein complex disassembly (1.00E-20: 12); protein complex disassembly (1.39E-20: 12); translational elongation (1.89E-20: 12); cellular macromolecular complex disassembly (5.33E-20: 12); macromolecular complex disassembly (7.04E-20: 12); endocrine pancreas development (…	Xq28 (1.03E-05: 4)	-
33	Colon	24_coral1	24	-	20q11 (1.26E-07: 5)	-
33	Colon	25_coral2	23	mitotic cell cycle (1.42E-11: 12); cell cycle phase (8.46E-11: 12); M phase of mitotic cell cycle (2.78E-10: 9); mitosis (2.23E-10: 9); organelle fission (3.32E-10: 9); nuclear division (2.23E-10: 9); cell cycle process (5.49E-10: 12); M phase (6.46E-09: 9); cell division (3.64E-08: 8); DNA packaging (2.05E-06: 5)	-	Fetal_Liver (5.41E-04: 4); Testis (3.48E-04: 5)
33	Colon	26_orangered3	21	respiratory electron transport chain (4.94E-26: 14); electron transport chain (3.18E-24: 14); cellular respiration (5.17E-24: 14); energy derivation by oxidation of organic compounds (2.30E-19: 14); generation of precursor metabolites and energy (1.93E-17: 14); oxidation-reduction process (2.38E-14: 15); mitochondrial electron transport, NADH to ubiquinone (2.33E-09: 5); ATP synthesis coupled ele…	-	-
33	Colon	27_lightsteelblue	20	-	6p21 (8.84E-08: 7)	-
33	Colon	28_lightcoral	20	-	-	-
33	Colon	29_indianred4	19	-	-	-
33	Colon	30_darkolivegreen4	19	-	-	-
33	Colon	31_thistle	18	-	-	-
33	Colon	32_darkviolet	18	-	-	-
33	Colon	33_thistle3	18	-	-	-
33	Colon	34_palevioletred2	17	cell cycle process (3.52E-12: 12); mitotic cell cycle (4.04E-12: 11); M phase (5.24E-12: 10); M phase of mitotic cell cycle (9.29E-12: 9); cell cycle phase (2.12E-11: 11); mitosis (3.86E-10: 8); nuclear division (3.86E-10: 8); organelle fission (5.51E-10: 8); cell division (2.08E-09: 8); spindle checkpoint (5.00E-08: 4)	-	Testis (1.94E-07: 7); Fetal_Liver (2.45E-07: 6)
33	Colon	35_navajowhite1	17	-	-	-
33	Colon	36_darkseagreen3	15	cell cycle phase (2.16E-06: 7); cell cycle process (6.32E-06: 7); DNA metabolic process (1.63E-05: 6); cell cycle checkpoint (7.06E-05: 4); regulation of cell cycle arrest (8.73E-05: 4)	-	Fetal_Liver (3.61E-06: 5)
33	Colon	37_honeydew	15	-	-	-
34	Colon	01_turquoise	521	biological adhesion (1.96E-29: 95); cell adhesion (1.72E-29: 95); circulatory system development (3.16E-22: 79); cardiovascular system development (3.16E-22: 79); vasculature development (7.37E-20: 59); blood vessel development (9.71E-19: 55); extracellular matrix organization (9.01E-17: 31); blood vessel morphogenesis (1.03E-15: 46); angiogenesis (1.64E-14: 38); ossification (5.53E-14: 32)	-	Fetal_Lung (1.83E-12: 24); Placenta (2.56E-06: 20); Bladder (5.48E-05: 9)
34	Colon	02_brown	393	-	-	-
34	Colon	03_darkgrey	295	cell cycle phase (1.59E-53: 94); cell cycle process (5.27E-52: 99); mitotic cell cycle (7.26E-49: 84); M phase (2.51E-46: 71); M phase of mitotic cell cycle (2.40E-39: 56); mitosis (1.21E-37: 54); nuclear division (1.21E-37: 54); organelle fission (1.49E-36: 54); cell division (1.54E-31: 53); regulation of cell cycle process (2.59E-23: 46)	4q24 (1.33E-04: 4)	Fetal_Liver (6.92E-21: 36); Testis (1.88E-07: 26)
34	Colon	04_blue	276	-	-	-
34	Colon	05_midnightblue	174	-	7q33 (4.55E-05: 4)	-
34	Colon	06_grey60	156	-	13q12 (1.84E-25: 20); 13q34 (5.35E-25: 17); 13q14 (7.41E-25: 20); 13q22 (6.83E-13: 8); 13q13 (1.22E-11: 8); 13q33 (7.33E-08: 5); 6p21 (6.58E-07: 15); 13q31 (1.66E-06: 4); 13q32 (3.91E-05: 4)	-
34	Colon	07_greenyellow	148	-	-	-
34	Colon	08_lightgreen	93	-	-	-
34	Colon	09_brown4	90	-	20q13 (5.50E-62: 42); 20q11 (6.13E-21: 16)	-
34	Colon	10_palevioletred3	79	-	-	-
34	Colon	11_darkorange2	71	-	Xp11 (1.12E-31: 23); Xq28 (5.43E-12: 10); Xp22 (5.05E-09: 8); Xq13 (4.52E-05: 4)	-
34	Colon	12_skyblue2	65	M/G1 transition of mitotic cell cycle (1.69E-10: 9); S phase of mitotic cell cycle (1.88E-10: 10); S phase (3.54E-10: 10); signal transduction involved in mitotic cell cycle checkpoint (1.96E-08: 7); signal transduction involved in mitotic cell cycle G1/S transition DNA damage checkpoint (1.96E-08: 7); regulation of cellular amino acid metabolic process (8.98E-09: 7); DNA damage response, signal …	14q22 (3.93E-10: 7); 14q32 (1.03E-05: 6); 14q24 (4.61E-05: 5)	-
34	Colon	13_darkmagenta	62	-	-	-
34	Colon	14_yellowgreen	59	-	-	-
34	Colon	15_skyblue3	57	translation (2.04E-06: 9)	8q24 (2.28E-25: 18); 8q22 (1.42E-21: 14); 8q21 (8.69E-12: 8); 8q23 (2.86E-07: 4); 8q11 (1.51E-06: 4); 8q13 (5.65E-06: 4)	-
34	Colon	16_orangered4	54	-	12q13 (3.69E-07: 8)	-
34	Colon	17_lightcyan1	53	energy derivation by oxidation of organic compounds (1.13E-07: 10); cellular respiration (4.64E-08: 8); respiratory electron transport chain (1.00E-07: 7); electron transport chain (6.75E-07: 7); generation of precursor metabolites and energy (1.94E-06: 10); translation (1.06E-05: 8); oxidative phosphorylation (5.90E-05: 4); cellular macromolecular complex subunit organization (6.79E-05: 9)	5q31 (5.26E-15: 13); 5q13 (8.94E-11: 7); 5q14 (2.35E-08: 5); 5q35 (5.36E-07: 6); 5q11 (2.53E-06: 4)	-
34	Colon	18_navajowhite1	45	-	-	-
34	Colon	19_salmon4	43	-	-	-
34	Colon	20_navajowhite2	42	-	-	-
34	Colon	21_lightpink4	41	-	17q25 (7.30E-31: 20); 17q23 (5.38E-07: 5); 17q21 (1.27E-06: 7)	-
34	Colon	22_lavenderblush3	40	-	15q21 (1.98E-10: 7); 15q15 (1.46E-10: 7); 15q22 (1.11E-06: 5); 15q25 (3.18E-06: 4); 15q24 (2.26E-05: 4)	-
34	Colon	23_darkseagreen4	38	-	-	-
34	Colon	24_skyblue1	34	-	18p11 (3.56E-33: 17)	-
34	Colon	25_yellow4	34	-	9q34 (2.44E-05: 5)	-
34	Colon	26_plum	31	-	-	-
34	Colon	27_orangered3	31	-	11q14 (4.24E-17: 9)	-
34	Colon	28_indianred4	29	-	-	-
34	Colon	29_darkolivegreen4	28	-	-	-
34	Colon	30_blue2	28	-	-	-
34	Colon	31_plum3	27	-	7p22 (6.37E-15: 8); 7p15 (1.14E-11: 7); 7p11 (6.43E-10: 4)	-
34	Colon	32_thistle3	25	-	8p21 (2.54E-17: 10); 8p22 (3.64E-12: 6); 8p12 (7.44E-10: 5)	-
34	Colon	33_salmon2	24	glycolysis (8.69E-07: 4); glucose catabolic process (2.59E-06: 4); monosaccharide catabolic process (7.74E-06: 4); hexose catabolic process (6.86E-06: 4); alcohol catabolic process (1.64E-05: 4); cellular carbohydrate catabolic process (2.94E-05: 4); carbohydrate catabolic process (5.62E-05: 4)	15q22 (4.34E-06: 4)	-
34	Colon	34_lightpink3	23	-	-	-
34	Colon	35_palevioletred2	23	-	-	-
34	Colon	36_lavenderblush2	22	-	20p13 (2.56E-30: 14)	-
34	Colon	37_darkseagreen3	22	-	-	-
34	Colon	38_antiquewhite2	22	-	-	-
34	Colon	39_mediumpurple4	21	-	-	-
34	Colon	40_skyblue4	20	-	17p13 (1.23E-33: 18)	-
34	Colon	41_sienna4	19	-	-	-
34	Colon	42_yellow3	19	-	-	-
34	Colon	43_orangered1	18	-	12q24 (4.97E-05: 4)	-
34	Colon	44_mediumpurple1	18	-	-	-
34	Colon	45_indianred3	18	-	-	-
34	Colon	46_lightblue4	18	-	-	-
34	Colon	47_pink4	18	-	-	-
34	Colon	48_darkolivegreen2	17	-	-	-
34	Colon	49_firebrick3	17	-	-	-
34	Colon	50_plum4	16	-	1p22 (3.00E-07: 4); 1p13 (2.17E-06: 4)	-
34	Colon	51_blueviolet	16	-	3p21 (6.93E-12: 8)	-
34	Colon	52_blue4	16	-	-	-
34	Colon	53_deeppink	16	-	-	-
34	Colon	54_tan4	15	-	-	-
34	Colon	55_thistle4	15	-	12q13 (3.12E-05: 4)	-
35	Glioma	01_purple	1078	viral transcription (9.58E-19: 29); viral genome expression (9.58E-19: 29); translational termination (6.34E-18: 29); translational elongation (5.12E-16: 31); cellular protein complex disassembly (1.17E-15: 29); protein complex disassembly (2.36E-15: 29); cellular macromolecular complex disassembly (1.42E-14: 30); macromolecular complex disassembly (2.58E-14: 30); endocrine pancreas development (…	10q22 (2.05E-10: 23); 10q24 (6.51E-10: 26); 10q26 (2.58E-06: 18); 10q23 (6.43E-05: 15); 10q21 (1.59E-04: 11); Xq22 (1.37E-04: 14); 8q12 (6.83E-04: 7); 11q21 (8.49E-04: 7); 10q11 (8.87E-04: 11)	Fetal_Brain (7.77E-20: 45); Cerebellum (8.46E-04: 19)
35	Glioma	02_violet	841	synaptic transmission (8.27E-68: 135); multicellular organismal signaling (4.55E-67: 143); transmission of nerve impulse (4.55E-67: 143); cell-cell signaling (2.72E-47: 144); neurotransmitter transport (1.73E-26: 43); neurotransmitter secretion (1.05E-23: 34); regulation of neurotransmitter levels (6.05E-22: 38); metal ion transport (2.19E-21: 78); generation of a signal involved in cell-cell sig…	-	Amygdala (3.92E-54: 56); Hippocampus (9.19E-52: 54); Brain (2.44E-46: 51); Thalamus (4.23E-27: 32); Cerebellum (1.07E-23: 44); Caudate_Nucleus (1.14E-20: 33); Fetal_Brain (1.23E-07: 24)
35	Glioma	03_yellow	788	immune response (2.96E-70: 158); defense response (6.47E-64: 159); regulation of immune system process (1.00E-60: 149); regulation of immune response (4.93E-60: 117); positive regulation of immune system process (8.09E-52: 111); positive regulation of immune response (3.47E-48: 87); activation of immune response (3.19E-40: 69); inflammatory response (1.47E-36: 78); cell activation (2.53E-36: 100)…	12p13 (1.69E-06: 22)	Spleen (2.37E-70: 78); Bone_Marrow (8.76E-32: 59); Thymus (1.16E-11: 26); Lung (4.67E-09: 19)
35	Glioma	04_turquoise	552	post-translational protein modification (1.29E-11: 22); defense response (6.21E-10: 57); peptidyl-asparagine modification (1.77E-09: 16); biological adhesion (2.09E-09: 52); protein N-linked glycosylation via asparagine (1.77E-09: 16); cell adhesion (1.82E-09: 52); protein N-linked glycosylation (7.10E-09: 16); carbohydrate metabolic process (1.15E-08: 45); glycoprotein metabolic process (2.01E-0…	-	Lung (2.02E-06: 13)
35	Glioma	05_green	537	cell cycle phase (8.89E-137: 187); cell cycle process (1.67E-130: 194); mitotic cell cycle (7.86E-125: 166); M phase (1.25E-95: 128); M phase of mitotic cell cycle (1.11E-78: 99); mitosis (3.30E-77: 97); nuclear division (3.30E-77: 97); DNA metabolic process (4.39E-77: 129); organelle fission (1.93E-75: 97); cell division (2.51E-67: 97)	-	Fetal_Liver (7.88E-32: 50); Testis (6.93E-11: 35); Bone_Marrow (2.16E-07: 22); Thymus (1.26E-05: 14)
35	Glioma	06_midnightblue	159	axon ensheathment (4.65E-09: 9); ensheathment of neurons (4.65E-09: 9); regulation of action potential in neuron (2.11E-09: 10); regulation of membrane potential (1.14E-08: 13); regulation of action potential (1.41E-08: 10); myelination (6.08E-08: 8); central nervous system myelination (1.52E-06: 4); axon ensheathment in central nervous system (1.52E-06: 4); cellular ion homeostasis (3.61E-05: 15…	-	Corpus (3.45E-58: 38); Spinal_Cord (6.85E-18: 14)
35	Glioma	07_grey60	137	ciliary or flagellar motility (3.28E-09: 6); microtubule-based process (1.55E-06: 12); microtubule-based movement (1.92E-06: 8); cilium morphogenesis (7.92E-06: 6); cilium assembly (2.92E-05: 5)	-	Testis (1.25E-06: 13)
35	Glioma	08_lightpink4	108	-	-	Corpus (1.00E-04: 5)
35	Glioma	09_orange	101	vesicle-mediated transport (3.16E-06: 16)	19q13 (2.56E-08: 18); 7q22 (4.18E-05: 6); 19p13 (7.39E-05: 11); 1p36 (8.66E-05: 9)	-
35	Glioma	10_lightyellow	95	-	-	-
35	Glioma	11_darkorange	78	RNA processing (2.64E-09: 16); mRNA metabolic process (1.30E-07: 13); RNA splicing (2.90E-07: 10); mRNA processing (2.22E-06: 10); ribonucleoprotein complex biogenesis (3.08E-05: 7); translation (4.62E-05: 8); cellular component biogenesis at cellular level (4.18E-05: 7)	1p34 (7.21E-27: 21); 1p35 (5.50E-14: 11); 1p32 (1.18E-12: 10); 1p13 (1.67E-08: 8); 1p22 (3.90E-07: 6); 1p31 (1.86E-06: 6)	-
35	Glioma	12_darkolivegreen	71	-	11q13 (4.79E-08: 10); 16p13 (3.60E-06: 8)	-
35	Glioma	13_steelblue	59	cellular response to type I interferon (2.32E-43: 22); type I interferon-mediated signaling pathway (2.32E-43: 22); response to type I interferon (3.96E-43: 22); innate immune response (6.56E-33: 28); response to virus (2.84E-29: 21); defense response (1.79E-28: 32); immune response (1.63E-28: 31); cytokine-mediated signaling pathway (2.44E-28: 22); cellular response to cytokine stimulus (2.97E-2…	-	-
35	Glioma	14_paleturquoise	58	glycolysis (1.38E-07: 5); response to hypoxia (6.70E-08: 9); response to oxygen levels (1.40E-07: 9); glucose catabolic process (5.81E-07: 5); hexose catabolic process (2.17E-06: 5); monosaccharide catabolic process (2.87E-06: 5); alcohol catabolic process (8.46E-06: 5); glucose metabolic process (7.82E-06: 6); cellular carbohydrate catabolic process (1.54E-05: 5); hexose metabolic process (3.31E…	-	-
35	Glioma	15_darkmagenta	53	-	19q13 (4.70E-10: 15); 19p13 (1.21E-06: 10); 16p11 (8.17E-06: 5)	-
35	Glioma	16_sienna3	53	-	19p13 (1.89E-42: 35)	-
35	Glioma	17_thistle2	41	-	10p15 (1.43E-23: 12); 10p14 (1.52E-14: 7); 10p13 (4.52E-14: 7); 10p12 (1.06E-12: 7); 10p11 (5.03E-07: 4)	-
35	Glioma	18_salmon4	38	intracellular transport (3.03E-06: 10); protein N-linked glycosylation via asparagine (2.24E-05: 4); peptidyl-amino acid modification (1.51E-05: 7); nuclear mRNA splicing, via spliceosome (3.59E-05: 5); protein N-linked glycosylation (3.21E-05: 4); RNA splicing, via transesterification reactions with bulged adenosine as nucleophile (3.59E-05: 5); peptidyl-asparagine modification (2.24E-05: 4); RN…	-	-
35	Glioma	19_orangered4	35	-	19q13 (5.15E-43: 32)	-
35	Glioma	20_mediumpurple3	32	-	19q13 (7.61E-44: 31)	-
35	Glioma	21_lightcyan1	29	-	-	-
35	Glioma	22_ivory	27	-	-	Corpus (1.01E-07: 5); Spinal_Cord (8.54E-07: 4)
35	Glioma	23_darkorange2	25	-	-	-
35	Glioma	24_floralwhite	25	-	17q25 (1.57E-14: 10)	-
35	Glioma	25_bisque4	24	-	-	-
35	Glioma	26_darkslateblue	24	-	10q24 (8.77E-13: 8); 10q25 (4.81E-07: 4)	-
35	Glioma	27_plum2	23	-	4q12 (2.62E-51: 19)	-
35	Glioma	28_thistle1	21	-	12q13 (1.40E-20: 13); 12q14 (1.21E-09: 5)	-
35	Glioma	29_navajowhite2	21	-	7q22 (4.03E-13: 8)	-
35	Glioma	30_honeydew1	20	-	-	-
35	Glioma	31_lavenderblush3	20	-	-	Bone_Marrow (3.00E-11: 8); Spleen (5.31E-09: 6); Fetal_Liver (2.21E-06: 5)
35	Glioma	32_darkseagreen4	19	RNA splicing, via transesterification reactions (3.78E-05: 4); nuclear mRNA splicing, via spliceosome (3.35E-05: 4); RNA splicing, via transesterification reactions with bulged adenosine as nucleophile (3.35E-05: 4)	-	-
35	Glioma	33_plum	17	-	-	-
35	Glioma	34_yellow4	17	-	-	-
35	Glioma	35_mediumpurple2	16	immune response (1.59E-09: 9); defense response (1.05E-07: 8); inflammatory response (2.03E-07: 6); leukocyte migration (2.89E-07: 5); cellular response to cytokine stimulus (1.84E-06: 5); locomotion (3.84E-06: 7); cellular component movement (7.96E-06: 6); response to cytokine stimulus (9.64E-06: 5); cell migration (4.01E-05: 5); cellular calcium ion homeostasis (3.95E-05: 4)	-	Lung (8.77E-07: 4); Spleen (4.87E-06: 4)
35	Glioma	36_orangered3	16	-	-	-
35	Glioma	37_lightcoral	16	-	-	-
35	Glioma	38_blue2	15	-	10q24 (2.01E-08: 5)	-
35	Glioma	39_darkviolet	15	-	19q13 (2.25E-17: 13)	-
36	Glioma	01_blue	1221	synaptic transmission (1.47E-74: 167); multicellular organismal signaling (2.38E-71: 175); transmission of nerve impulse (2.38E-71: 175); cell-cell signaling (7.68E-50: 180); neurotransmitter transport (1.03E-25: 49); ion transport (6.39E-24: 137); neurotransmitter secretion (1.11E-22: 38); metal ion transport (3.45E-22: 98); regulation of neurotransmitter levels (1.10E-21: 44); regulation of syn…	-	Amygdala (2.75E-57: 64); Brain (1.71E-49: 59); Hippocampus (6.51E-49: 58); Cerebellum (1.25E-28: 57); Thalamus (1.44E-24: 34); Fetal_Brain (2.51E-19: 47); Caudate_Nucleus (1.44E-18: 36)
36	Glioma	02_midnightblue	985	carbohydrate metabolic process (8.22E-15: 81); cellular carbohydrate metabolic process (2.93E-14: 66); peptidyl-asparagine modification (4.25E-14: 26); protein N-linked glycosylation via asparagine (4.25E-14: 26); protein N-linked glycosylation (6.10E-14: 27); post-translational protein modification (1.40E-12: 30); regulation of peptidase activity (2.66E-11: 45); regulation of I-kappaB kinase/NF-…	1p34 (1.42E-10: 30); 1p36 (3.21E-08: 44); 1p35 (2.73E-05: 15); 4q25 (2.47E-04: 8); 1p21 (1.99E-04: 8); 1p13 (4.11E-04: 15); 1p22 (6.32E-04: 11); 1p32 (7.08E-04: 12)	-
36	Glioma	03_turquoise	935	cell cycle phase (9.1E-129: 226); cell cycle process (3.15E-122: 237); mitotic cell cycle (3.52E-115: 197); M phase (2.62E-91: 154); M phase of mitotic cell cycle (1.48E-75: 118); mitosis (1.21E-74: 116); nuclear division (1.21E-74: 116); DNA metabolic process (1.96E-73: 160); organelle fission (1.67E-72: 116); cell division (8.76E-61: 114)	7q22 (1.66E-08: 23); 19p13 (8.03E-08: 54); 7p22 (2.44E-07: 16); 9q34 (3.48E-05: 25)	Fetal_Liver (2.48E-23: 53); Testis (2.02E-12: 51); Bone_Marrow (5.03E-05: 25)
36	Glioma	04_lightyellow	738	viral genome expression (7.E-11: 18); viral transcription (7.E-11: 18); translational termination (1.94E-10: 18); translational elongation (5.21E-10: 20); cellular protein complex disassembly (3.40E-09: 18); protein complex disassembly (5.02E-09: 18); endocrine system development (8.21E-09: 27); endocrine pancreas development (1.89E-08: 19); cellular macromolecular complex disassembly (4.10E-08: …	10q22 (7.78E-12: 21); 10q23 (7.91E-07: 15); 10q24 (1.48E-06: 17); 10q21 (3.38E-05: 10); 10q11 (3.81E-05: 11); 10q26 (1.68E-04: 12); 10p12 (3.64E-04: 7)	Fetal_Brain (2.38E-09: 25)
36	Glioma	05_purple	663	immune response (1.09E-66: 142); defense response (1.45E-64: 147); regulation of immune system process (2.46E-62: 139); regulation of immune response (2.45E-61: 110); positive regulation of immune system process (8.48E-57: 108); positive regulation of immune response (5.81E-45: 78); activation of immune response (1.20E-38: 63); inflammatory response (3.72E-38: 74); cell activation (2.79E-37: 93);…	-	Spleen (5.99E-78: 79); Bone_Marrow (7.04E-35: 58); Lung (5.12E-15: 24); Thymus (1.20E-11: 24); Liver (8.59E-04: 22)
36	Glioma	06_brown	617	cilium morphogenesis (9.92E-16: 21); cilium assembly (5.26E-16: 19); cell projection assembly (5.65E-11: 22); ciliary or flagellar motility (9.11E-11: 10); cellular component assembly involved in morphogenesis (3.16E-10: 19); microtubule-based movement (1.90E-07: 17); determination of left/right symmetry (8.62E-07: 13); determination of bilateral symmetry (1.79E-06: 13); specification of symmetry…	-	Testis (1.87E-13: 42)
36	Glioma	07_green	550	axon ensheathment (4.15E-07: 12); ensheathment of neurons (4.15E-07: 12); regulation of action potential in neuron (7.8E-07: 13); myelination (1.89E-06: 11); regulation of action potential (6.90E-06: 13); lipid biosynthetic process (8.34E-06: 28); regulation of cell projection organization (2.37E-05: 19); regulation of cell morphogenesis (3.77E-05: 19); regulation of membrane potential (4.96E-05:…	-	Corpus (8.13E-79: 62); Spinal_Cord (3.23E-19: 21)
36	Glioma	08_tan	256	oxoacid metabolic process (6.15E-06: 25); organic acid metabolic process (3.27E-06: 26); carboxylic acid metabolic process (6.15E-06: 25); cellular ketone metabolic process (8.97E-06: 25); monocarboxylic acid metabolic process (1.17E-05: 16); response to endogenous stimulus (2.73E-05: 29); oxidation-reduction process (5.84E-05: 27); response to hormone stimulus (6.17E-05: 26); fatty acid metaboli…	10q24 (2.07E-05: 9); 10q23 (1.37E-04: 7)	-
36	Glioma	09_thistle1	200	respiratory electron transport chain (1.05E-17: 18); cellular respiration (3.05E-15: 18); electron transport chain (3.99E-15: 18); translation (5.44E-14: 24); energy derivation by oxidation of organic compounds (1.50E-10: 19); oxidative phosphorylation (2.22E-10: 10); ATP synthesis coupled electron transport (1.61E-09: 9); mitochondrial ATP synthesis coupled electron transport (1.61E-09: 9); mito…	19p13 (1.42E-27: 44); 11q13 (4.07E-06: 13); 11q12 (3.17E-06: 9); 3p21 (7.83E-05: 10); 17p13 (1.05E-04: 10)	-
36	Glioma	10_salmon	174	negative regulation of MAP kinase activity (7.28E-08: 8); negative regulation of kinase activity (7.18E-08: 11); negative regulation of protein kinase activity (3.95E-08: 11); negative regulation of transferase activity (1.25E-07: 11); negative regulation of protein serine/threonine kinase activity (1.19E-06: 8); negative regulation of MAPKKK cascade (2.11E-06: 7); negative regulation of response…	19q13 (1.53E-67: 80)	-
36	Glioma	11_paleturquoise	100	-	-	-
36	Glioma	12_saddlebrown	90	cellular response to type I interferon (2.69E-43: 24); type I interferon-mediated signaling pathway (2.69E-43: 24); response to type I interferon (4.90E-43: 24); innate immune response (1.12E-38: 36); immune response (8.68E-37: 43); defense response (4.20E-36: 44); cellular response to cytokine stimulus (4.04E-32: 29); response to virus (1.46E-31: 25); cytokine-mediated signaling pathway (1.42E-3…	-	-
36	Glioma	13_darkolivegreen	84	sensory perception of chemical stimulus (3.55E-06: 7); detection of stimulus (2.80E-06: 8); sensory perception of smell (5.92E-06: 6); detection of chemical stimulus involved in sensory perception (1.54E-05: 5); detection of chemical stimulus involved in sensory perception of smell (8.12E-05: 4); sensory perception (7.17E-05: 10); detection of chemical stimulus (8.26E-05: 5); detection of stimulu…	-	-
36	Glioma	14_sienna3	47	-	-	-
36	Glioma	15_plum1	45	response to hypoxia (3.11E-10: 10); response to oxygen levels (7.25E-10: 10); glucose metabolic process (2.97E-09: 8); hexose metabolic process (2.23E-08: 8); glycolysis (3.77E-08: 5); monosaccharide metabolic process (7.90E-08: 8); glucose catabolic process (1.60E-07: 5); generation of precursor metabolites and energy (2.59E-07: 9); hexose catabolic process (6.06E-07: 5); monosaccharide cataboli…	-	-
36	Glioma	16_lightcyan1	40	-	10p15 (2.36E-12: 7); 10p13 (8.07E-12: 6); 10q21 (5.00E-06: 4); 10q22 (3.02E-05: 4)	-
36	Glioma	17_skyblue2	36	-	-	-
36	Glioma	18_palevioletred3	28	viral transcription (4.83E-57: 24); viral genome expression (4.83E-57: 24); translational termination (2.55E-56: 24); cellular protein complex disassembly (2.86E-54: 24); protein complex disassembly (5.48E-54: 24); translational elongation (6.25E-53: 24); cellular macromolecular complex disassembly (1.93E-52: 24); macromolecular complex disassembly (3.33E-52: 24); endocrine pancreas development (…	19q13 (4.36E-07: 9)	-
36	Glioma	19_maroon	27	-	-	-
36	Glioma	20_darkseagreen4	24	-	19q13 (6.49E-30: 22)	-
36	Glioma	21_coral1	23	response to hormone stimulus (5.42E-11: 12); response to steroid hormone stimulus (5.48E-11: 10); response to endogenous stimulus (2.07E-10: 12); response to mechanical stimulus (4.20E-10: 7); positive regulation of transcription from RNA polymerase II promoter (5.82E-10: 10); response to organic cyclic compound (1.62E-09: 8); positive regulation of transcription, DNA-dependent (1.99E-09: 11); ce…	-	-
36	Glioma	22_coral2	22	-	22q13 (2.89E-25: 15); 22q12 (1.03E-09: 6)	-
36	Glioma	23_skyblue1	20	-	-	-
36	Glioma	24_mediumpurple2	17	-	-	-
36	Glioma	25_lightsteelblue	17	-	-	-
36	Glioma	26_indianred4	16	-	-	-
36	Glioma	27_lightcoral	16	-	-	-
36	Glioma	28_blue2	15	-	1p32 (4.14E-07: 4); 1p22 (2.17E-07: 4)	-
36	Glioma	29_darkolivegreen4	15	-	12q13 (2.25E-12: 8)	-
36	Glioma	30_firebrick4	15	-	-	-
37	Glioma	01_grey60	1171	peptidyl-lysine acetylation (2.97E-08: 21); histone acetylation (7.86E-08: 20); neuron differentiation (4.45E-08: 88); protein acylation (7.26E-08: 23); protein acetylation (1.25E-07: 21); internal peptidyl-lysine acetylation (1.19E-07: 20); internal protein amino acid acetylation (1.47E-07: 20); neuron development (2.56E-07: 74); neuron projection development (2.53E-07: 65); neuron cell-cell adh…	10q22 (2.94E-06: 18); 10q24 (4.08E-06: 21); Xq27 (7.75E-06: 7); 10q23 (1.55E-04: 15); 14q13 (1.89E-04: 8); Xq22 (3.08E-04: 14); 3p24 (5.69E-04: 10); 10q26 (9.57E-04: 14)	Fetal_Brain (1.90E-18: 45); Cerebellum (6.17E-08: 29); Brain (4.13E-06: 18); Hippocampus (4.46E-05: 16); Amygdala (2.00E-04: 15)
37	Glioma	02_turquoise	1002	cell cycle phase (7.76E-123: 227); cell cycle process (5.57E-116: 238); mitotic cell cycle (1.92E-113: 201); M phase (7.47E-89: 156); DNA metabolic process (2.12E-83: 176); M phase of mitotic cell cycle (1.90E-75: 121); nuclear division (1.80E-73: 118); mitosis (1.80E-73: 118); organelle fission (2.70E-71: 118); cell division (2.00E-63: 120)	17q25 (6.66E-05: 23); 17q21 (1.83E-04: 27)	Fetal_Liver (5.93E-22: 53); Testis (7.39E-10: 48); Thymus (9.24E-05: 18); Bone_Marrow (1.40E-04: 25)
37	Glioma	03_blue	855	immune response (4.75E-78: 173); regulation of immune system process (5.16E-69: 165); regulation of immune response (1.19E-63: 125); defense response (4.25E-61: 162); positive regulation of immune system process (5.06E-57: 121); positive regulation of immune response (3.39E-49: 91); cell activation (1.53E-44: 115); leukocyte activation (1.86E-43: 87); activation of immune response (6.02E-41: 72);…	12p13 (1.38E-07: 25)	Spleen (1.23E-57: 71); Bone_Marrow (1.60E-24: 53); Thymus (9.41E-16: 32); Lung (1.71E-08: 19); Thyroid (1.03E-06: 13)
37	Glioma	04_magenta	823	defense response (5.49E-16: 89); circulatory system development (1.43E-15: 73); cardiovascular system development (1.43E-15: 73); inflammatory response (1.75E-14: 50); vasculature development (2.41E-14: 54); immune response (4.16E-14: 79); blood vessel development (2.12E-13: 50); negative regulation of cell death (4.00E-13: 65); negative regulation of apoptosis (4.15E-13: 63); blood vessel morpho…	-	Lung (4.35E-12: 23); Spleen (8.21E-06: 19); Placenta (1.51E-04: 17); Bladder (3.95E-04: 8); Uterus (9.47E-04: 7)
37	Glioma	05_brown	727	ensheathment of neurons (1.81E-07: 14); axon ensheathment (1.81E-07: 14); regulation of action potential in neuron (5.63E-07: 15); myelination (6.93E-07: 13); regulation of membrane potential (1.69E-06: 23); glycoprotein metabolic process (3.39E-06: 26); amyloid precursor protein metabolic process (7.12E-06: 6); regulation of cell morphogenesis (7.96E-06: 24); regulation of action potential (6.60…	-	Corpus (4.28E-69: 61); Spinal_Cord (2.57E-19: 23)
37	Glioma	06_green	672	synaptic transmission (2.18E-56: 111); transmission of nerve impulse (2.19E-55: 117); multicellular organismal signaling (2.19E-55: 117); cell-cell signaling (5.89E-39: 117); neurotransmitter transport (1.17E-21: 35); neurotransmitter secretion (1.40E-18: 27); regulation of synaptic transmission (1.86E-17: 40); regulation of neurotransmitter levels (3.91E-17: 30); regulation of transmission of ne…	10q26 (7.23E-05: 12)	Amygdala (1.32E-54: 53); Hippocampus (7.64E-49: 49); Brain (5.07E-42: 45); Thalamus (1.80E-24: 28); Caudate_Nucleus (2.66E-20: 30); Cerebellum (8.08E-18: 34); Fetal_Brain (4.22E-08: 22)
37	Glioma	07_tan	245	-	-	-
37	Glioma	08_white	145	viral transcription (1.77E-30: 22); viral genome expression (1.77E-30: 22); translational termination (7.72E-30: 22); translational elongation (1.59E-28: 23); cellular protein complex disassembly (5.00E-28: 22); translation (6.12E-28: 33); protein complex disassembly (8.88E-28: 22); cellular macromolecular complex disassembly (2.06E-26: 22); macromolecular complex disassembly (3.33E-26: 22); vira…	10q24 (5.35E-19: 18); 10p15 (7.62E-10: 8); 10q23 (9.72E-10: 10); 10q22 (9.72E-10: 10); 10q26 (1.91E-09: 10); 10q21 (7.54E-09: 8); 10p13 (9.30E-07: 5); 10q25 (2.41E-06: 6)	-
37	Glioma	09_royalblue	122	RNA processing (1.54E-06: 16); mRNA metabolic process (4.24E-06: 14); RNA splicing (1.64E-05: 10); mRNA processing (2.06E-05: 11); RNA splicing, via transesterification reactions (3.64E-05: 8)	1p34 (5.36E-27: 24); 1p35 (3.17E-16: 14); 1p36 (5.79E-16: 22); 1p32 (4.62E-15: 13); 1p13 (1.11E-14: 14); 1p21 (6.11E-08: 6); 1p22 (5.29E-06: 6); 1p31 (2.41E-05: 6)	-
37	Glioma	10_darkorange	109	-	-	-
37	Glioma	11_antiquewhite4	108	-	-	Fetal_Brain (3.39E-06: 8)
37	Glioma	12_darkturquoise	102	cellular response to type I interferon (8.22E-42: 24); type I interferon-mediated signaling pathway (8.22E-42: 24); response to type I interferon (1.49E-41: 24); innate immune response (7.72E-35: 35); defense response (6.70E-32: 43); cellular response to cytokine stimulus (2.55E-30: 29); response to virus (4.93E-30: 25); immune response (6.59E-29: 39); cytokine-mediated signaling pathway (7.84E-2…	-	-
37	Glioma	13_darkgrey	94	extracellular matrix organization (1.84E-24: 20); extracellular structure organization (4.30E-20: 20); collagen metabolic process (6.89E-16: 10); multicellular organismal macromolecule metabolic process (2.44E-15: 10); multicellular organismal metabolic process (1.24E-14: 10); collagen fibril organization (1.68E-14: 9); cell adhesion (5.92E-12: 22); biological adhesion (6.41E-12: 22); ossificatio…	-	Fetal_Lung (5.96E-07: 7); Ovary (1.16E-04: 4)
37	Glioma	14_skyblue	89	-	-	-
37	Glioma	15_paleturquoise	68	regulation of anatomical structure morphogenesis (8.81E-07: 11); regulation of cell morphogenesis (1.69E-06: 8); regulation of cell growth (8.99E-06: 8); regulation of growth (1.01E-05: 10); regulation of cell projection organization (1.46E-05: 7); regulation of neuron projection development (5.46E-05: 6)	-	-
37	Glioma	16_steelblue	68	-	19q13 (1.24E-87: 64)	-
37	Glioma	17_violet	66	nuclear mRNA splicing, via spliceosome (4.16E-06: 7); RNA splicing, via transesterification reactions with bulged adenosine as nucleophile (4.16E-06: 7); RNA splicing, via transesterification reactions (5.09E-06: 7); RNA splicing (6.85E-06: 8); chromatin organization (2.88E-05: 9); mRNA processing (3.41E-05: 8); mRNA metabolic process (5.54E-05: 9); chromosome organization (4.50E-05: 10); chromat…	-	-
37	Glioma	18_brown4	65	-	7q22 (5.86E-31: 21); 7p22 (7.29E-16: 11); 7q11 (8.40E-06: 5); 7p14 (1.40E-05: 4); 7q32 (2.56E-05: 4); 7q31 (1.18E-04: 4); 7p15 (1.67E-04: 4)	-
37	Glioma	19_sienna3	51	angiogenesis (6.74E-13: 12); blood vessel development (3.92E-13: 14); vasculature development (1.12E-12: 14); circulatory system development (2.31E-12: 16); cardiovascular system development (2.31E-12: 16); blood vessel morphogenesis (1.93E-11: 12); anatomical structure formation involved in morphogenesis (5.32E-09: 13); locomotion (2.87E-06: 12); regulation of cellular component movement (3.79E-…	-	Fetal_Lung (6.75E-06: 5); Placenta (4.34E-05: 5); Lung (1.02E-04: 4)
37	Glioma	20_yellowgreen	50	-	-	-
37	Glioma	21_plum1	44	-	-	-
37	Glioma	22_orangered4	43	protein targeting (1.43E-05: 6); ribosome biogenesis (1.59E-05: 5)	6q22 (1.49E-05: 4)	-
37	Glioma	23_mediumpurple3	40	mRNA metabolic process (8.49E-06: 8)	19q13 (2.34E-55: 39)	-
37	Glioma	24_darkslateblue	32	-	12q13 (4.49E-21: 15); 12q14 (2.89E-17: 9); 12q15 (1.54E-10: 5)	-
37	Glioma	25_salmon4	31	positive regulation of transcription from RNA polymerase II promoter (2.54E-12: 13); positive regulation of transcription, DNA-dependent (3.18E-11: 14); positive regulation of RNA metabolic process (5.52E-11: 14); positive regulation of gene expression (7.00E-11: 14); response to steroid hormone stimulus (1.75E-09: 10); response to hormone stimulus (3.93E-09: 12); response to inorganic substance …	-	-
37	Glioma	26_lavenderblush3	25	-	19p13 (4.32E-10: 10); 16q22 (2.24E-05: 4)	-
37	Glioma	27_honeydew1	24	RNA processing (6.96E-06: 7)	1p36 (6.73E-09: 8); 1p31 (4.72E-06: 4)	-
37	Glioma	28_darkseagreen4	22	-	-	-
37	Glioma	29_coral1	22	-	-	-
37	Glioma	30_plum	18	-	19q13 (2.25E-19: 15)	-
37	Glioma	31_lightsteelblue	18	-	19p13 (1.95E-21: 15)	-
37	Glioma	32_mediumpurple2	18	-	19p13 (4.72E-29: 18)	-
37	Glioma	33_lightcoral	18	-	16q13 (3.76E-08: 4); 16q22 (1.05E-07: 5); 16p13 (7.25E-05: 4)	-
37	Glioma	34_orangered3	18	-	-	-
37	Glioma	35_firebrick4	17	-	20q13 (2.53E-12: 8); 20q11 (5.85E-10: 6)	-
37	Glioma	36_darkolivegreen4	17	-	-	-
37	Glioma	37_darkviolet	16	-	17p13 (8.17E-07: 5)	-
37	Glioma	38_palevioletred2	15	negative regulation of MAP kinase activity (1.45E-14: 7); negative regulation of protein kinase activity (3.06E-14: 8); negative regulation of kinase activity (4.94E-14: 8); negative regulation of transferase activity (7.74E-14: 8); negative regulation of protein serine/threonine kinase activity (2.00E-13: 7); regulation of MAP kinase activity (2.50E-12: 8); negative regulation of MAPKKK cascade …	-	-
37	Glioma	39_salmon2	15	-	7p22 (1.30E-24: 11)	-
37	Glioma	40_thistle3	15	-	1p35 (5.27E-07: 4); 1p36 (5.15E-06: 5)	-
37	Glioma	41_thistle	15	viral genome expression (5.56E-22: 10); viral transcription (5.56E-22: 10); translational termination (1.02E-21: 10); cellular protein complex disassembly (5.96E-21: 10); protein complex disassembly (7.61E-21: 10); translational elongation (1.92E-20: 10); cellular macromolecular complex disassembly (2.95E-20: 10); macromolecular complex disassembly (3.64E-20: 10); endocrine pancreas development (…	19q13 (2.57E-15: 12)	-
38	Glioma	01_green	947	electron transport chain (2.77E-13: 36); cellular respiration (4.17E-12: 35); respiratory electron transport chain (9.97E-12: 29); translation (8.58E-09: 47); protein modification by small protein conjugation or removal (1.45E-08: 53); mitochondrial electron transport, NADH to ubiquinone (6.82E-08: 14); protein modification by small protein conjugation (8.21E-08: 45); cellular macromolecule catab…	5q22 (2.20E-06: 9); 14q13 (1.63E-05: 9); 1p22 (2.33E-05: 13); 14q23 (4.45E-05: 11); 9p21 (3.81E-05: 8); 3q22 (7.94E-05: 10); 1p21 (2.09E-04: 7); 5q12 (2.49E-04: 8); 8q21 (5.52E-04: 10)	-
38	Glioma	02_turquoise	630	cell cycle phase (2.60E-100: 183); mitotic cell cycle (2.93E-90: 162); cell cycle process (1.09E-89: 186); M phase (6.29E-63: 115); M phase of mitotic cell cycle (1.22E-51: 88); mitosis (2.14E-48: 84); nuclear division (2.14E-48: 84); interphase (2.81E-47: 90); interphase of mitotic cell cycle (2.69E-47: 89); DNA metabolic process (3.44E-47: 118)	1p34 (1.86E-06: 18)	Fetal_Liver (4.26E-22: 52); Testis (5.26E-11: 49); Bone_Marrow (3.03E-05: 26); Thymus (5.07E-04: 16)
38	Glioma	03_skyblue	503	-	10q24 (6.54E-06: 14)	Fetal_Brain (6.17E-05: 18); Cerebellum (4.08E-04: 16)
38	Glioma	04_brown	498	transmission of nerve impulse (2.14E-49: 109); multicellular organismal signaling (2.14E-49: 109); synaptic transmission (3.36E-49: 102); cell-cell signaling (2.21E-31: 106); neurotransmitter transport (8.56E-18: 31); neurotransmitter secretion (1.50E-17: 26); regulation of neurotransmitter levels (6.96E-16: 29); synaptic vesicle transport (9.18E-15: 19); regulation of synaptic transmission (1.57…	-	Amygdala (7.42E-49: 51); Hippocampus (5.14E-48: 50); Brain (2.17E-38: 44); Cerebellum (1.28E-24: 43); Caudate_Nucleus (2.33E-24: 35); Thalamus (2.14E-24: 29); Fetal_Brain (1.04E-12: 30)
38	Glioma	05_lavenderblush3	407	immune response (1.1E-37: 97); defense response (2.38E-37: 101); regulation of immune system process (1.18E-30: 89); regulation of immune response (3.81E-30: 69); leukocyte activation (1.91E-27: 56); positive regulation of immune system process (1.08E-26: 67); cell activation (2.44E-24: 69); inflammatory response (3.17E-24: 53); positive regulation of immune response (5.85E-24: 51); myeloid leuko…	-	Spleen (8.67E-64: 68); Bone_Marrow (3.14E-19: 40); Lung (5.24E-09: 17); Thymus (5.14E-09: 20); Thyroid (4.42E-04: 8)
38	Glioma	06_black	249	mRNA processing (1.48E-14: 32); RNA processing (3.11E-13: 39); mRNA metabolic process (1.55E-12: 35); RNA splicing (5.17E-12: 26); nuclear mRNA splicing, via spliceosome (1.12E-06: 15); RNA splicing, via transesterification reactions with bulged adenosine as nucleophile (1.12E-06: 15); RNA splicing, via transesterification reactions (1.61E-06: 15); chromatin modification (2.76E-05: 19); chromosom…	6q14 (2.62E-06: 6); 6q16 (2.35E-04: 4)	-
38	Glioma	07_magenta	218	immune response (1.76E-11: 39); defense response (1.79E-11: 41); response to bacterium (1.87E-08: 22); response to other organism (3.19E-08: 26); response to biotic stimulus (2.11E-07: 27); positive regulation of phagocytosis (6.87E-07: 7); response to molecule of bacterial origin (6.02E-07: 17); regulation of hydrolase activity (9.71E-07: 30); regulation of defense response (1.01E-06: 20); posit…	-	Lung (9.44E-04: 7)
38	Glioma	08_brown4	179	regulation of I-kappaB kinase/NF-kappaB cascade (3.42E-08: 13); response to oxygen levels (2.45E-07: 17); response to hypoxia (3.72E-07: 16); positive regulation of I-kappaB kinase/NF-kappaB cascade (8.46E-07: 11); platelet degranulation (1.50E-06: 9); defense response (1.29E-06: 28); vasculature development (3.62E-06: 18); blood vessel development (5.13E-06: 17); response to cytokine stimulus (6…	-	-
38	Glioma	09_cyan	167	axon ensheathment (4.62E-10: 11); ensheathment of neurons (4.62E-10: 11); regulation of action potential in neuron (4.99E-10: 12); regulation of membrane potential (3.13E-09: 16); myelination (4.60E-09: 10); regulation of action potential (5.70E-09: 12); transmission of nerve impulse (5.00E-06: 21); axon ensheathment in central nervous system (6.38E-06: 4); cellular ion homeostasis (6.39E-06: 20)…	-	Corpus (1.93E-68: 47); Spinal_Cord (1.23E-24: 20); Thalamus (1.80E-05: 7)
38	Glioma	10_royalblue	157	immune response (7.54E-27: 51); defense response (4.28E-24: 50); response to other organism (6.64E-21: 37); response to bacterium (1.27E-19: 31); response to biotic stimulus (2.07E-19: 38); inflammatory response (9.46E-18: 29); response to molecule of bacterial origin (1.46E-13: 22); response to lipopolysaccharide (3.12E-12: 20); response to cytokine stimulus (6.58E-12: 24); regulation of immune …	1q32 (2.32E-04: 7); 6q23 (2.49E-04: 4)	Liver (1.24E-08: 19); Lung (2.09E-07: 10); Bone_Marrow (1.77E-05: 12); Spleen (6.39E-05: 9)
38	Glioma	11_lightcyan	134	-	8q24 (6.16E-07: 9); 16p11 (1.00E-04: 6); 6p21 (8.24E-05: 11); 16q22 (4.10E-04: 6)	-
38	Glioma	12_plum1	122	-	22q11 (1.93E-13: 14); 22q13 (1.25E-05: 9); 2q37 (4.73E-05: 6); 16p13 (2.21E-04: 8); 22q12 (4.73E-04: 5)	-
38	Glioma	13_saddlebrown	116	-	-	-
38	Glioma	14_grey60	114	cilium morphogenesis (3.44E-13: 11); cilium assembly (1.56E-11: 9); cell projection assembly (1.39E-08: 10); ciliary or flagellar motility (1.51E-08: 5); cellular component assembly involved in morphogenesis (2.62E-08: 9); cell projection organization (2.55E-06: 19); determination of left/right symmetry (1.04E-05: 6); determination of bilateral symmetry (1.73E-05: 6); specification of symmetry (1…	-	Testis (6.31E-17: 26)
38	Glioma	15_darkred	95	RNA splicing (1.84E-05: 10); RNA processing (2.38E-05: 14)	-	-
38	Glioma	16_white	82	-	-	Fetal_Brain (2.01E-12: 14)
38	Glioma	17_darkorange	68	translation (3.67E-13: 16); translational termination (3.56E-09: 8); viral transcription (2.48E-09: 8); viral reproductive process (3.62E-09: 10); viral genome expression (2.48E-09: 8); cellular protein complex disassembly (1.05E-08: 8); viral infectious cycle (1.01E-08: 9); protein complex disassembly (1.29E-08: 8); translational elongation (1.56E-08: 8); ribosome biogenesis (2.12E-08: 9)	-	-
38	Glioma	18_steelblue	61	-	-	-
38	Glioma	19_orangered3	49	-	-	-
38	Glioma	20_mediumpurple3	47	type I interferon-mediated signaling pathway (2.83E-37: 20); cellular response to type I interferon (2.83E-37: 20); response to type I interferon (2.83E-37: 20); innate immune response (7.15E-28: 25); cytokine-mediated signaling pathway (4.20E-26: 21); defense response (1.95E-24: 29); cellular response to cytokine stimulus (3.78E-24: 21); immune response (1.04E-22: 27); response to virus (6.84E-2…	-	-
38	Glioma	21_skyblue2	47	mRNA processing (1.38E-08: 11); mRNA metabolic process (4.74E-08: 12); RNA splicing, via transesterification reactions (2.22E-07: 8); RNA processing (2.49E-07: 12); RNA splicing, via transesterification reactions with bulged adenosine as nucleophile (1.77E-07: 8); nuclear mRNA splicing, via spliceosome (1.77E-07: 8); RNA splicing (3.21E-07: 9); mRNA 3'-end processing (2.73E-06: 5); RNA 3'-end pro…	-	-
38	Glioma	22_lightcyan1	46	-	-	-
38	Glioma	23_blue2	43	-	-	-
38	Glioma	24_floralwhite	43	-	19p13 (8.51E-15: 16); 19q13 (8.04E-11: 14)	-
38	Glioma	25_palevioletred2	39	-	10q21 (1.06E-15: 9); 10q22 (1.36E-12: 8); 10q23 (4.26E-10: 7)	-
38	Glioma	26_bisque4	38	blood vessel development (8.75E-12: 13); vasculature development (2.33E-11: 13); cardiovascular system development (4.97E-09: 13); circulatory system development (4.97E-09: 13); blood vessel morphogenesis (7.89E-09: 10); angiogenesis (1.05E-08: 9); biological adhesion (1.43E-06: 11); cell adhesion (1.41E-06: 11); anatomical structure formation involved in morphogenesis (2.61E-06: 10); platelet de…	-	Fetal_Lung (1.19E-05: 5); Placenta (9.50E-04: 4)
38	Glioma	27_darkslateblue	38	-	-	-
38	Glioma	28_plum2	38	-	-	-
38	Glioma	29_thistle2	37	-	19q13 (2.97E-07: 10); 19p13 (4.80E-05: 7)	-
38	Glioma	30_palevioletred3	34	DNA repair (1.26E-05: 7)	19p13 (7.85E-14: 14); 19q13 (1.94E-12: 14)	-
38	Glioma	31_navajowhite2	32	respiratory electron transport chain (9.88E-08: 6); electron transport chain (5.17E-07: 6); cellular respiration (6.28E-07: 6); energy derivation by oxidation of organic compounds (4.27E-05: 6)	-	-
38	Glioma	32_maroon	32	translational elongation (7.65E-17: 11); viral transcription (5.71E-16: 10); viral genome expression (5.71E-16: 10); translational termination (9.16E-16: 10); cellular protein complex disassembly (3.81E-15: 10); protein complex disassembly (4.95E-15: 10); cellular macromolecular complex disassembly (1.48E-14: 10); macromolecular complex disassembly (1.86E-14: 10); endocrine pancreas development (…	-	-
38	Glioma	33_yellow4	27	-	10p15 (2.03E-21: 10); 10p13 (2.34E-12: 6); 10p14 (6.02E-09: 4)	-
38	Glioma	34_skyblue1	26	-	7q22 (2.65E-10: 7); 7q11 (2.6E-06: 4)	-
38	Glioma	35_plum	25	-	-	-
38	Glioma	36_mediumpurple2	24	-	-	-
38	Glioma	37_firebrick4	23	-	-	-
38	Glioma	38_darkolivegreen4	23	-	-	-
38	Glioma	39_brown2	22	-	-	-
38	Glioma	40_plum3	22	-	9q34 (1.93E-30: 17); 9q33 (9.12E-09: 5)	-
38	Glioma	41_salmon2	21	-	-	-
38	Glioma	42_navajowhite1	20	viral transcription (6.88E-10: 6); viral genome expression (6.88E-10: 6); translational termination (9.05E-10: 6); cellular protein complex disassembly (2.07E-09: 6); translation (2.95E-09: 8); protein complex disassembly (2.41E-09: 6); translational elongation (2.80E-09: 6); cellular macromolecular complex disassembly (4.59E-09: 6); macromolecular complex disassembly (5.24E-09: 6); endocrine pan…	-	-
38	Glioma	43_magenta4	20	-	-	-
38	Glioma	44_darkseagreen3	19	-	7p22 (6.01E-14: 7)	-
38	Glioma	45_lavenderblush2	19	-	-	-
38	Glioma	46_honeydew	19	-	-	-
38	Glioma	47_coral3	18	-	-	-
38	Glioma	48_yellow3	17	-	-	-
38	Glioma	49_pink4	17	-	9q34 (1.40E-31: 16)	-
38	Glioma	50_sienna4	17	-	-	-
38	Glioma	51_orangered1	17	-	-	-
38	Glioma	52_lightslateblue	16	-	1q23 (4.67E-11: 6); 1q21 (1.29E-06: 5)	-
38	Glioma	53_lightblue4	16	-	-	-
38	Glioma	54_indianred3	16	-	-	-
38	Glioma	55_firebrick3	16	mRNA metabolic process (5.27E-07: 7); RNA processing (2.44E-05: 6); mRNA processing (3.08E-05: 5); nuclear mRNA splicing, via spliceosome (4.98E-05: 4); RNA splicing, via transesterification reactions with bulged adenosine as nucleophile (4.98E-05: 4); RNA splicing, via transesterification reactions (5.59E-05: 4)	-	-
38	Glioma	56_mediumorchid	16	-	-	-
38	Glioma	57_salmon1	15	-	-	-
38	Glioma	58_navajowhite	15	-	19p13 (1.49E-09: 8)	-
38	Glioma	59_darkolivegreen2	15	growth (1.97E-05: 5)	-	-
38	Glioma	60_palevioletred1	15	-	-	-
38	Glioma	61_magenta3	15	-	-	-
38	Glioma	62_plum4	15	-	-	-
39	Glioma	01_turquoise	2007	transmission of nerve impulse (1.92E-61: 241); multicellular organismal signaling (1.92E-61: 241); synaptic transmission (5.50E-57: 215); cell-cell signaling (6.69E-30: 244); regulation of neurotransmitter levels (5.41E-20: 61); neurotransmitter transport (5.41E-20: 61); neurotransmitter secretion (1.92E-19: 48); generation of a signal involved in cell-cell signaling (2.36E-15: 62); signal releas…	10q26 (3.93E-05: 20)	Hippocampus (6.01E-47: 74); Amygdala (1.47E-42: 72); Brain (3.53E-41: 71); Cerebellum (2.72E-34: 92); Thalamus (7.19E-29: 50); Corpus (7.00E-27: 57); Caudate_Nucleus (6.89E-23: 59); Fetal_Brain (4.90E-18: 72); Spinal_Cord (1.50E-06: 23)
39	Glioma	02_yellow	997	defense response (2.20E-15: 121); vasculature development (6.21E-14: 73); response to oxygen levels (8.36E-14: 60); circulatory system development (2.80E-13: 96); cardiovascular system development (2.80E-13: 96); response to hypoxia (7.59E-13: 55); blood vessel development (9.61E-13: 67); response to cytokine stimulus (1.00E-12: 68); immune response (1.90E-12: 106); blood vessel morphogenesis (3.…	-	Lung (1.85E-06: 22)
39	Glioma	03_brown	745	cell cycle phase (2.14E-93: 190); mitotic cell cycle (3.53E-86: 170); cell cycle process (5.46E-85: 196); M phase (1.30E-58: 119); DNA metabolic process (1.82E-49: 131); M phase of mitotic cell cycle (1.83E-48: 91); interphase of mitotic cell cycle (8.99E-47: 95); interphase (1.20E-46: 96); nuclear division (1.71E-46: 88); mitosis (1.71E-46: 88)	7p22 (1.01E-10: 16); 7q22 (9.29E-09: 21); 7q36 (6.52E-06: 11); 7p15 (3.25E-05: 12); 7q11 (3.33E-04: 10); 17q21 (3.96E-04: 22)	Fetal_Liver (7.51E-19: 52); Testis (4.90E-09: 50)
39	Glioma	04_magenta	699	viral transcription (1.33E-26: 35); viral genome expression (1.33E-26: 35); translational elongation (9.65E-26: 38); translational termination (9.91E-26: 35); cellular protein complex disassembly (3.29E-23: 35); cellular macromolecular complex disassembly (4.56E-23: 37); protein complex disassembly (9.21E-23: 35); macromolecular complex disassembly (1.15E-22: 37); viral infectious cycle (5.45E-21…	10p15 (7.03E-07: 10); 10q22 (7.29E-06: 12); 10p13 (6.83E-05: 7); 10q24 (2.09E-04: 14); 14q11 (4.46E-04: 12)	-
39	Glioma	05_green	417	immune response (6.51E-45: 107); defense response (7.38E-42: 108); regulation of immune response (1.01E-33: 74); regulation of immune system process (1.70E-33: 94); positive regulation of immune system process (1.60E-32: 75); positive regulation of immune response (4.47E-26: 54); inflammatory response (1.46E-24: 54); regulation of cell activation (1.60E-23: 52); positive regulation of cell activa…	-	Spleen (1.52E-64: 69); Bone_Marrow (5.03E-28: 50); Lung (3.08E-07: 15); Thymus (1.04E-06: 17)
39	Glioma	06_red	329	extracellular matrix organization (4.67E-13: 22); biological adhesion (1.41E-11: 48); cell adhesion (1.33E-11: 48); skeletal system development (2.27E-11: 32); vasculature development (3.92E-10: 33); extracellular structure organization (5.43E-10: 23); blood vessel development (3.70E-09: 30); collagen fibril organization (1.85E-08: 9); collagen metabolic process (1.72E-07: 9); locomotion (1.67E-0…	-	Fetal_Lung (1.09E-11: 19); Ovary (6.36E-09: 12)
39	Glioma	07_darkorange	204	-	-	-
39	Glioma	08_cyan	186	-	-	-
39	Glioma	09_lightcyan	170	-	-	-
39	Glioma	10_darkmagenta	43	-	-	-
39	Glioma	11_lightcyan1	31	mRNA metabolic process (5.54E-08: 10); RNA processing (2.49E-06: 9); RNA splicing (2.91E-05: 6); nuclear mRNA splicing, via spliceosome (5.10E-05: 5); RNA splicing, via transesterification reactions (5.87E-05: 5); RNA splicing, via transesterification reactions with bulged adenosine as nucleophile (5.10E-05: 5); nuclear transport (9.14E-05: 5); nucleocytoplasmic transport (8.48E-05: 5); mRNA proc…	-	-
39	Glioma	12_floralwhite	28	-	-	-
39	Glioma	13_brown4	27	-	-	-
39	Glioma	14_darkorange2	27	RNA modification (4.23E-06: 4); ncRNA metabolic process (6.63E-06: 6); rRNA processing (4.37E-05: 4); rRNA metabolic process (4.56E-05: 4); ribonucleoprotein complex biogenesis (4.85E-05: 5); ncRNA processing (2.55E-05: 5); cellular component biogenesis at cellular level (6.02E-05: 5); RNA processing (7.29E-05: 7)	-	-
39	Glioma	15_bisque4	25	-	7q22 (5.48E-07: 5)	-
39	Glioma	16_darkslateblue	24	-	-	-
39	Glioma	17_thistle1	23	-	-	-
39	Glioma	18_salmon4	23	-	-	-
39	Glioma	19_thistle2	23	-	-	Testis (2.99E-05: 6)
39	Glioma	20_palevioletred3	21	-	-	-
39	Glioma	21_honeydew1	18	-	20q13 (2.71E-05: 4)	-
39	Glioma	22_darkseagreen4	18	viral genome expression (1.37E-21: 11); viral transcription (1.37E-21: 11); translational termination (2.33E-21: 11); cellular protein complex disassembly (1.15E-20: 11); protein complex disassembly (1.54E-20: 11); translational elongation (2.05E-20: 11); cellular macromolecular complex disassembly (5.26E-20: 11); macromolecular complex disassembly (6.79E-20: 11); endocrine pancreas development (…	19q13 (7.18E-11: 10)	-
39	Glioma	23_skyblue1	17	-	-	Corpus (4.03E-06: 4)
39	Glioma	24_mediumorchid	17	-	19q13 (1.70E-16: 13)	-
39	Glioma	25_skyblue2	17	-	19p13 (3.20E-12: 10)	-
39	Glioma	26_orangered3	16	-	-	-
39	Glioma	27_mediumpurple2	16	-	-	Liver (5.34E-04: 4)
39	Glioma	28_lightcoral	15	-	-	-
40	Glioma	01_brown	885	immune response (1.94E-64: 160); regulation of immune system process (1.44E-58: 155); defense response (4.02E-58: 161); regulation of immune response (1.40E-53: 116); positive regulation of immune system process (7.46E-46: 110); positive regulation of immune response (7.04E-36: 78); cell activation (1.46E-35: 105); inflammatory response (4.87E-33: 78); leukocyte activation (1.23E-32: 76); innate …	12p13 (3.14E-06: 23)	Spleen (1.65E-63: 76); Bone_Marrow (3.60E-28: 58); Thymus (3.85E-09: 24); Lung (2.94E-08: 19); Thyroid (2.29E-04: 10)
40	Glioma	02_blue	737	cilium morphogenesis (5.85E-20: 26); cilium assembly (4.58E-17: 21); cell projection assembly (1.00E-12: 26); cellular component assembly involved in morphogenesis (1.86E-11: 22); ciliary or flagellar motility (1.27E-08: 9); microtubule-based movement (4.62E-07: 18); determination of left/right symmetry (1.05E-06: 14); determination of bilateral symmetry (2.30E-06: 14); specification of symmetry …	-	Testis (8.72E-16: 50)
40	Glioma	03_purple	570	extracellular matrix organization (2.58E-22: 34); skeletal system development (1.09E-19: 49); biological adhesion (6.12E-18: 70); cell adhesion (4.91E-18: 70); collagen fibril organization (3.85E-17: 16); organ morphogenesis (9.19E-17: 69); extracellular structure organization (3.90E-16: 35); ossification (6.93E-15: 30); cardiovascular system development (5.39E-14: 56); circulatory system develop…	-	Fetal_Lung (1.39E-12: 21); Placenta (4.47E-10: 22); Ovary (1.15E-04: 8)
40	Glioma	04_yellow	569	ensheathment of neurons (5.91E-07: 12); axon ensheathment (5.91E-07: 12); regulation of action potential in neuron (1.13E-06: 13); myelination (2.62E-06: 11); regulation of action potential (9.83E-06: 13); axon ensheathment in central nervous system (9.52E-06: 5); central nervous system myelination (9.52E-06: 5); transmission of nerve impulse (2.28E-05: 36); multicellular organismal signaling (2.…	-	Corpus (7.28E-72: 59); Spinal_Cord (1.07E-21: 23)
40	Glioma	05_pink	410	cell cycle phase (2.09E-137: 169); cell cycle process (5.60E-132: 175); mitotic cell cycle (3.10E-130: 154); M phase (1.79E-91: 113); M phase of mitotic cell cycle (1.18E-79: 91); nuclear division (1.63E-76: 88); mitosis (1.63E-76: 88); organelle fission (6.33E-75: 88); cell division (3.92E-70: 90); interphase of mitotic cell cycle (5.63E-61: 78)	1p32 (1.22E-06: 11); 1p34 (1.99E-05: 13)	Fetal_Liver (3.69E-35: 48); Testis (4.75E-12: 32); Bone_Marrow (1.01E-08: 21); Thymus (1.76E-05: 12)
40	Glioma	06_mediumpurple3	405	RNA processing (9.18E-09: 37); mRNA metabolic process (1.35E-07: 31); mRNA processing (2.68E-07: 25); intracellular transport (1.65E-06: 39); mRNA transport (1.85E-06: 12); ncRNA metabolic process (2.62E-06: 20); nucleic acid transport (4.85E-06: 12); RNA transport (4.85E-06: 12); cellular macromolecule catabolic process (5.02E-06: 28); establishment of RNA localization (4.85E-06: 12)	1p21 (5.91E-05: 6); 5q23 (4.69E-05: 7)	-
40	Glioma	07_red	300	synaptic transmission (4.92E-35: 60); multicellular organismal signaling (1.34E-33: 62); transmission of nerve impulse (1.34E-33: 62); cell-cell signaling (3.20E-24: 61); neurotransmitter transport (2.25E-20: 25); neurotransmitter secretion (5.06E-18: 20); regulation of neurotransmitter levels (3.91E-17: 22); signal release (3.83E-15: 22); generation of a signal involved in cell-cell signaling (3…	-	Hippocampus (4.64E-46: 38); Amygdala (1.43E-45: 38); Brain (8.63E-39: 34); Thalamus (6.95E-13: 14); Cerebellum (5.60E-13: 20); Caudate_Nucleus (3.12E-12: 16)
40	Glioma	08_salmon	263	neuron differentiation (5.51E-07: 30); synaptic transmission (6.90E-06: 21); transmission of nerve impulse (5.28E-06: 23); multicellular organismal signaling (5.28E-06: 23); ion transmembrane transport (7.50E-06: 19); spinal cord development (6.49E-06: 8); cell differentiation in spinal cord (1.06E-05: 6); glial cell fate commitment (3.23E-05: 4); regulation of ion transmembrane transport (3.76E-…	Xq22 (1.54E-05: 8)	Fetal_Brain (1.73E-43: 43); Cerebellum (3.32E-08: 14); Hippocampus (2.18E-05: 8); Caudate_Nucleus (5.97E-05: 8)
40	Glioma	09_darkgrey	116	-	10q21 (9.85E-13: 10); 10p13 (1.08E-12: 8); 10q24 (4.67E-12: 12); 10q22 (4.19E-12: 11); 10q11 (2.48E-10: 9); 10p14 (1.50E-07: 5); 10p15 (4.91E-06: 5)	-
40	Glioma	10_grey60	110	type I interferon-mediated signaling pathway (1.52E-45: 26); cellular response to type I interferon (1.52E-45: 26); response to type I interferon (2.98E-45: 26); innate immune response (2.21E-39: 39); cellular response to cytokine stimulus (2.89E-35: 33); defense response (4.33E-35: 47); cytokine-mediated signaling pathway (1.36E-33: 30); immune response (1.80E-33: 44); response to cytokine stimu…	6p21 (2.62E-05: 10)	-
40	Glioma	11_darkred	88	response to oxygen levels (2.28E-12: 15); response to hypoxia (1.02E-11: 14); decidualization (1.27E-06: 4); glycolysis (1.11E-06: 5); maternal placenta development (3.00E-06: 4); glucose catabolic process (4.60E-06: 5); response to endogenous stimulus (6.10E-06: 16); glucose metabolic process (7.77E-06: 7); protein homooligomerization (8.79E-06: 7); placenta development (1.31E-05: 6)	8p21 (4.31E-05: 5)	Lung (6.30E-05: 5); Pancreas (7.11E-04: 4)
40	Glioma	12_yellowgreen	61	respiratory electron transport chain (8.43E-10: 8); cellular respiration (9.73E-09: 8); electron transport chain (1.09E-08: 8); energy derivation by oxidation of organic compounds (2.61E-07: 9); cellular component disassembly at cellular level (1.53E-06: 7); cellular component disassembly (1.65E-06: 7); viral transcription (2.60E-06: 5); viral genome expression (2.60E-06: 5); translational termin…	19p13 (6.45E-56: 44); 19q13 (1.77E-06: 12)	-
40	Glioma	13_steelblue	54	blood vessel development (1.70E-11: 13); vasculature development (4.48E-11: 13); cardiovascular system development (7.86E-11: 15); circulatory system development (7.86E-11: 15); angiogenesis (7.29E-10: 10); blood vessel morphogenesis (7.10E-10: 11); locomotion (5.37E-06: 12); anatomical structure formation involved in morphogenesis (6.78E-06: 10); cell morphogenesis (1.54E-05: 10); cellular compo…	-	Fetal_Lung (8.96E-06: 5)
40	Glioma	14_paleturquoise	52	viral genome expression (1.53E-71: 33); viral transcription (1.53E-71: 33); translational termination (1.91E-70: 33); translational elongation (3.77E-68: 34); cellular protein complex disassembly (2.19E-67: 33); protein complex disassembly (5.72E-67: 33); cellular macromolecular complex disassembly (1.06E-64: 33); macromolecular complex disassembly (2.35E-64: 33); endocrine pancreas development (…	-	-
40	Glioma	15_darkmagenta	46	positive regulation of transcription, DNA-dependent (1.40E-10: 16); positive regulation of gene expression (3.34E-10: 16); positive regulation of RNA metabolic process (2.57E-10: 16); positive regulation of transcription from RNA polymerase II promoter (7.90E-10: 13); response to mechanical stimulus (2.91E-09: 8); transcription from RNA polymerase II promoter (1.04E-08: 10); cellular response to …	-	-
40	Glioma	16_skyblue3	41	-	10q23 (1.54E-13: 9); 10q21 (1.09E-07: 5); 10q24 (1.50E-07: 6); 10q26 (1.49E-06: 5)	-
40	Glioma	17_brown4	32	cellular component biogenesis at cellular level (3.46E-09: 8); ribonucleoprotein complex biogenesis (2.35E-09: 8); ribosome biogenesis (1.18E-07: 6); rRNA processing (7.75E-07: 5); rRNA metabolic process (9.80E-07: 5); RNA processing (5.38E-06: 8); ncRNA metabolic process (6.72E-06: 6); ncRNA processing (2.19E-05: 5)	-	-
40	Glioma	18_bisque4	27	-	-	-
40	Glioma	19_plum2	25	-	16q24 (5.6E-06: 4)	-
40	Glioma	20_thistle2	25	-	-	-
40	Glioma	21_maroon	23	-	20p11 (4.51E-11: 6); 20p12 (1.07E-07: 4); 20q11 (2.56E-07: 5); 20p13 (2.12E-06: 4)	-
40	Glioma	22_lightpink4	23	-	-	-
40	Glioma	23_navajowhite2	23	regulation of cellular ketone metabolic process (1.73E-08: 6); signal transduction by p53 class mediator (7.29E-08: 5); DNA damage response, signal transduction by p53 class mediator (6.52E-08: 5); signal transduction in response to DNA damage (2.06E-07: 5); DNA damage response, signal transduction by p53 class mediator resulting in cell cycle arrest (7.78E-07: 4); signal transduction involved in…	-	-
40	Glioma	24_darkseagreen4	22	-	-	-
40	Glioma	25_coral1	21	-	-	-
40	Glioma	26_antiquewhite4	21	-	-	-
40	Glioma	27_mediumorchid	20	-	-	-
40	Glioma	28_orangered3	19	translational termination (7.83E-09: 5); viral genome expression (5.85E-09: 5); viral transcription (5.85E-09: 5); protein complex disassembly (2.04E-08: 5); translation (1.57E-08: 7); cellular protein complex disassembly (1.82E-08: 5); translational elongation (3.19E-08: 5); cellular macromolecular complex disassembly (3.92E-08: 5); macromolecular complex disassembly (4.34E-08: 5); endocrine pan…	19q13 (1.02E-18: 15)	-
40	Glioma	29_yellow4	19	-	-	-
40	Glioma	30_plum	19	-	13q14 (2.30E-19: 10); 13q13 (2.46E-11: 5)	-
40	Glioma	31_mediumpurple2	19	-	19p13 (6.11E-23: 16)	-
40	Glioma	32_darkolivegreen4	18	-	19p13 (5.19E-06: 6)	-
40	Glioma	33_firebrick4	18	-	-	-
40	Glioma	34_lightsteelblue	18	-	-	-
40	Glioma	35_blue2	17	-	-	-
40	Glioma	36_darkviolet	17	-	19q13 (4.75E-16: 13)	-
40	Glioma	37_salmon2	16	-	-	-
40	Glioma	38_thistle3	16	-	-	-
40	Glioma	39_thistle	16	-	-	-
40	Glioma	40_palevioletred2	16	-	19q13 (4.75E-21: 15)	-
40	Glioma	41_coral	15	-	-	-
40	Glioma	42_honeydew	15	-	-	-
41	Glioma	01_brown	1114	synaptic transmission (6.89E-61: 145); transmission of nerve impulse (2.18E-57: 151); multicellular organismal signaling (2.18E-57: 151); cell-cell signaling (5.23E-40: 156); neurotransmitter secretion (3.31E-25: 39); neurotransmitter transport (1.59E-24: 46); signal release (1.36E-22: 48); generation of a signal involved in cell-cell signaling (1.36E-22: 48); regulation of neurotransmitter level…	-	Hippocampus (1.16E-46: 55); Amygdala (1.45E-41: 52); Brain (8.00E-39: 50); Cerebellum (1.87E-21: 47); Fetal_Brain (2.78E-19: 45); Thalamus (1.37E-18: 28); Caudate_Nucleus (6.17E-18: 34); Heart (2.30E-04: 17)
41	Glioma	02_black	990	defense response (4.35E-54: 165); immune response (4.36E-52: 153); regulation of immune response (1.38E-47: 115); regulation of immune system process (1.54E-47: 149); positive regulation of immune system process (1.42E-39: 108); positive regulation of immune response (1.67E-32: 78); inflammatory response (1.65E-30: 79); innate immune response (5.16E-30: 81); immune effector process (8.22E-28: 57)…	12p13 (6.01E-06: 24)	Spleen (1.44E-62: 78); Bone_Marrow (1.38E-21: 53); Lung (5.27E-13: 26); Thymus (1.35E-07: 23); Thyroid (5.37E-04: 10)
41	Glioma	03_midnightblue	896	translation (1.20E-31: 75); ncRNA metabolic process (1.8E-29: 68); ribosome biogenesis (1.85E-24: 44); ribonucleoprotein complex biogenesis (2.26E-23: 53); cellular component biogenesis at cellular level (4.06E-23: 54); ncRNA processing (7.83E-20: 47); RNA processing (5.58E-18: 82); tRNA metabolic process (2.24E-16: 33); rRNA metabolic process (1.13E-14: 29); rRNA processing (2.31E-14: 28)	1q21 (1.29E-14: 41); 1q42 (7.68E-15: 28); 4q12 (3.01E-09: 13); 1q41 (4.49E-09: 13); 1q44 (1.15E-06: 11); 1q25 (1.65E-06: 15); 1q22 (3.83E-06: 13); 1q24 (5.24E-06: 11); 1q23 (4.96E-05: 13); 17p13 (2.22E-04: 23)	-
41	Glioma	04_red	833	cell cycle phase (1.15E-106: 195); mitotic cell cycle (7.07E-102: 176); cell cycle process (8.30E-98: 201); M phase (5.30E-78: 135); M phase of mitotic cell cycle (1.52E-68: 107); nuclear division (2.32E-66: 104); mitosis (2.32E-66: 104); organelle fission (1.68E-64: 104); cell division (4.66E-60: 108); DNA metabolic process (2.92E-48: 123)	19p13 (1.87E-07: 49); 20q11 (6.82E-07: 19); 11q21 (1.87E-04: 7)	Fetal_Liver (2.17E-21: 48); Testis (2.10E-09: 42); Bone_Marrow (6.26E-05: 23); Thymus (1.08E-04: 16)
41	Glioma	05_green	597	regulation of action potential in neuron (6.43E-09: 16); ensheathment of neurons (1.64E-08: 14); axon ensheathment (1.64E-08: 14); regulation of action potential (1.08E-07: 16); myelination (5.85E-07: 12); regulation of membrane potential (9.52E-07: 21); steroid metabolic process (4.68E-06: 22); monocarboxylic acid metabolic process (6.6E-06: 27); axon ensheathment in central nervous system (1.2E…	-	Corpus (9.04E-67: 57); Spinal_Cord (4.17E-27: 27)
41	Glioma	06_darkorange	280	-	-	-
41	Glioma	07_floralwhite	120	type I interferon-mediated signaling pathway (1.01E-37: 23); cellular response to type I interferon (1.01E-37: 23); response to type I interferon (1.78E-37: 23); innate immune response (2.10E-33: 36); defense response (1.57E-29: 44); response to virus (4.24E-28: 25); cytokine-mediated signaling pathway (8.16E-28: 27); immune response (6.18E-27: 40); cellular response to cytokine stimulus (1.17E-2…	6p21 (1.59E-06: 12)	-
41	Glioma	08_darkolivegreen	100	vasculature development (2.67E-19: 24); cardiovascular system development (3.88E-19: 28); circulatory system development (3.88E-19: 28); blood vessel development (1.21E-17: 22); blood vessel morphogenesis (1.00E-16: 20); angiogenesis (1.64E-16: 18); anatomical structure formation involved in morphogenesis (6.13E-12: 21); locomotion (3.07E-08: 20); patterning of blood vessels (4.52E-08: 6); vascul…	-	Fetal_Lung (9.05E-07: 7)
41	Glioma	09_maroon	89	-	-	-
41	Glioma	10_plum2	79	-	-	Corpus (3.66E-04: 4)
41	Glioma	11_coral3	76	-	7q21 (2.14E-05: 5); 7q22 (1.15E-04: 5)	-
41	Glioma	12_thistle2	57	RNA splicing, via transesterification reactions with bulged adenosine as nucleophile (2.14E-05: 6); nuclear mRNA splicing, via spliceosome (2.14E-05: 6); RNA splicing, via transesterification reactions (2.54E-05: 6)	-	-
41	Glioma	13_navajowhite2	54	-	-	-
41	Glioma	14_darkseagreen4	46	-	19q13 (1.15E-22: 24)	-
41	Glioma	15_antiquewhite4	43	-	19q13 (3.57E-15: 18); 19p13 (1.56E-05: 8)	-
41	Glioma	16_coral1	43	-	1q42 (2.41E-09: 7); 1q32 (6.51E-07: 6); 1q44 (1.8E-06: 4)	-
41	Glioma	17_coral2	42	-	-	-
41	Glioma	18_mediumorchid	42	-	-	-
41	Glioma	19_yellow4	39	-	-	-
41	Glioma	20_skyblue1	38	chromatin modification (9.98E-06: 7); chromatin organization (3.14E-05: 7); chromosome organization (2.33E-05: 8)	-	-
41	Glioma	21_lightcoral	34	-	9q33 (1.03E-15: 9); 9q32 (5.71E-11: 6); 9q22 (4.58E-07: 5); 9q34 (1.87E-06: 6); 9q31 (3.94E-06: 4)	-
41	Glioma	22_brown2	33	-	-	-
41	Glioma	23_salmon2	29	-	-	-
41	Glioma	24_navajowhite1	29	viral transcription (6.86E-47: 21); viral genome expression (6.86E-47: 21); translational termination (2.81E-46: 21); cellular protein complex disassembly (1.57E-44: 21); protein complex disassembly (2.74E-44: 21); translational elongation (2.20E-43: 21); cellular macromolecular complex disassembly (5.81E-43: 21); macromolecular complex disassembly (9.29E-43: 21); endocrine pancreas development (…	19q13 (6.50E-05: 7)	-
41	Glioma	25_lightpink3	27	-	Xp11 (3.99E-05: 4)	Fetal_Brain (2.71E-06: 5)
41	Glioma	26_darkseagreen3	26	-	-	-
41	Glioma	27_coral	25	-	-	-
41	Glioma	28_antiquewhite2	25	-	-	-
41	Glioma	29_yellow3	22	-	1p36 (6.83E-16: 12)	-
41	Glioma	30_sienna4	22	-	-	-
41	Glioma	31_pink4	22	-	11p15 (7.92E-09: 7)	-
41	Glioma	32_lightslateblue	21	-	-	-
41	Glioma	33_mediumpurple1	21	-	14q24 (1.10E-07: 5); 14q23 (4.E-07: 4)	-
41	Glioma	34_blueviolet	19	-	-	-
41	Glioma	35_blue4	19	-	1p32 (1.15E-06: 4); 1p36 (8.01E-07: 6)	-
41	Glioma	36_thistle4	18	-	-	-
41	Glioma	37_tan4	18	-	10p13 (1.82E-11: 5); 10p15 (5.75E-08: 4)	-
41	Glioma	38_salmon1	17	-	14q24 (3.80E-10: 6); 14q23 (1.60E-07: 4)	-
41	Glioma	39_palevioletred1	16	-	-	-
41	Glioma	40_lightpink2	15	-	-	-
41	Glioma	41_magenta3	15	-	-	-
42	Glioma	01_turquoise	2539	translation (2.25E-35: 132); respiratory electron transport chain (1.49E-26: 58); electron transport chain (2.61E-24: 67); cellular respiration (5.73E-24: 66); viral genome expression (2.26E-19: 41); ncRNA metabolic process (1.77E-19: 97); viral transcription (2.26E-19: 41); translational termination (4.73E-19: 42); translational elongation (6.68E-19: 49); viral reproduction (1.20E-17: 111)	19q13 (1.17E-06: 137); 1q21 (2.91E-05: 50); 16p13 (8.04E-05: 54); 17p13 (7.08E-04: 46); 14q11 (6.30E-04: 24); 19p13 (6.68E-04: 92)	-
42	Glioma	02_skyblue	2078	nerve growth factor receptor signaling pathway (3.09E-06: 47); positive regulation of gene expression (4.22E-05: 141); covalent chromatin modification (7.83E-05: 44); actin filament-based process (3.73E-05: 60); histone modification (5.80E-05: 44); negative regulation of cellular macromolecule biosynthetic process (7.14E-05: 124); actin cytoskeleton organization (4.23E-05: 54); positive regulatio…	19p13 (3.09E-13: 112); 9q34 (5.24E-07: 48); 6p21 (1.84E-06: 66); Xq28 (7.17E-06: 24); 11q12 (7.98E-06: 29); 17q25 (1.95E-05: 39); 19q13 (1.82E-05: 111); 1p36 (3.96E-05: 62); 11q13 (8.01E-05: 49); 3p21 (1.36E-04: 41)	-
42	Glioma	03_cyan	1373	cellular macromolecule catabolic process (3.48E-12: 83); mRNA metabolic process (8.95E-12: 81); macromolecule catabolic process (4.46E-10: 87); ubiquitin-dependent protein catabolic process (8.78E-10: 54); modification-dependent protein catabolic process (6.40E-10: 55); cellular protein catabolic process (8.57E-10: 57); mRNA processing (4.7E-10: 61); modification-dependent macromolecule catabolic…	8q22 (6.15E-07: 19); 2q32 (1.83E-06: 14); 1p22 (2.11E-05: 16); 8q13 (6.07E-05: 11); 12p11 (5.06E-05: 10); 2p22 (6.07E-05: 11); 4q32 (1.47E-04: 10); 13q13 (1.72E-04: 8); 2p16 (1.87E-04: 10); 6q22 (1.75E-04: 14)	-
42	Glioma	04_pink4	1001	-	19p13 (4.89E-18: 79); 9q34 (5.50E-09: 34); 19q13 (1.33E-07: 70); 11q13 (2.61E-06: 33); 16p13 (3.04E-05: 29); 1p36 (2.54E-05: 37); 3p21 (4.20E-05: 26); 16p11 (4.66E-05: 16); 17p13 (1.81E-04: 25); 7p22 (2.51E-04: 12)	-
42	Glioma	05_thistle3	564	viral reproduction (1.30E-08: 33); mitotic cell cycle (1.47E-07: 41); transcription initiation from RNA polymerase II promoter (3.23E-07: 12); cell cycle phase (9.58E-07: 44); transcription initiation, DNA-dependent (6.43E-07: 14); interphase (8.69E-07: 27); cell cycle process (1.29E-06: 49); interphase of mitotic cell cycle (1.60E-06: 26); translation (3.00E-06: 26); S phase (1.13E-05: 14)	-	-
42	Glioma	06_green	458	-	-	Cerebellum (1.04E-09: 20); Thalamus (2.01E-06: 10); Amygdala (4.09E-05: 10); Brain (2.13E-04: 9)
42	Glioma	07_lightyellow	423	synaptic transmission (6.44E-11: 38); multicellular organismal signaling (8.54E-10: 39); transmission of nerve impulse (8.54E-10: 39); neurotransmitter transport (2.53E-08: 16); synaptic vesicle transport (3.54E-08: 11); neurotransmitter secretion (6.16E-08: 13); cell-cell signaling (1.90E-07: 43); synaptic vesicle exocytosis (6.16E-07: 8); generation of a signal involved in cell-cell signaling (…	-	Cerebellum (3.81E-40: 47); Brain (7.27E-09: 14); Thalamus (1.05E-07: 11); Caudate_Nucleus (1.04E-05: 11); Hippocampus (1.73E-05: 10); Amygdala (2.12E-05: 10); Fetal_Brain (4.91E-05: 13); Skeletal_Muscle (1.32E-04: 13)
42	Glioma	08_magenta	373	protein transport (4.49E-06: 37); establishment of protein localization (7.73E-06: 37)	15q21 (2.99E-05: 9); 5q13 (1.21E-05: 8); 5q23 (2.81E-05: 7); 5q12 (1.13E-04: 6); Xq23 (3.51E-04: 4); 5q22 (6.47E-04: 4); 4q35 (6.87E-04: 5); Xq21 (8.72E-04: 5)	-
42	Glioma	09_darkgrey	356	RNA splicing (4.58E-11: 26); mRNA metabolic process (3.19E-11: 35); mRNA processing (2.81E-10: 28); nuclear mRNA splicing, via spliceosome (1.90E-08: 18); RNA transport (2.55E-08: 14); RNA processing (1.22E-08: 34); nucleic acid transport (2.55E-08: 14); establishment of RNA localization (2.55E-08: 14); RNA splicing, via transesterification reactions with bulged adenosine as nucleophile (1.90E-08…	1q41 (4.85E-05: 6); 2p15 (1.04E-04: 4)	-
42	Glioma	10_royalblue	260	cardiovascular system development (6.10E-16: 39); circulatory system development (6.10E-16: 39); blood vessel development (2.01E-15: 30); vasculature development (2.32E-15: 31); angiogenesis (7.86E-14: 23); blood vessel morphogenesis (4.41E-12: 24); regulation of cellular component movement (1.69E-11: 25); regulation of locomotion (2.43E-11: 25); regulation of cell motility (2.19E-11: 24); locomo…	4q21 (2.70E-07: 10); 6q25 (1.07E-04: 6)	Placenta (1.35E-08: 14); Lung (4.12E-06: 9); Bone_Marrow (8.57E-06: 13); Thymus (9.20E-06: 10); Spleen (2.11E-05: 10); Uterus (1.54E-04: 5)
42	Glioma	11_orange	257	synaptic transmission (4.05E-22: 43); transmission of nerve impulse (1.09E-20: 44); multicellular organismal signaling (1.09E-20: 44); cell-cell signaling (5.04E-17: 47); regulation of synaptic transmission (2.12E-10: 19); regulation of neurological system process (3.74E-10: 20); regulation of transmission of nerve impulse (6.82E-10: 19); regulation of neurotransmitter levels (1.40E-09: 14); neur…	-	Hippocampus (3.77E-38: 32); Amygdala (4.34E-36: 31); Caudate_Nucleus (5.91E-17: 19); Brain (2.32E-15: 17); Fetal_Brain (3.44E-08: 14); Thalamus (1.91E-05: 7)
42	Glioma	12_coral3	244	immune response (1.24E-30: 59); defense response (2.48E-26: 57); regulation of immune system process (1.69E-25: 54); regulation of immune response (5.72E-24: 42); positive regulation of immune system process (5.18E-24: 43); positive regulation of immune response (5.78E-20: 32); activation of immune response (2.55E-17: 26); leukocyte activation (1.81E-16: 29); cell activation (1.27E-15: 36); innat…	-	Spleen (3.39E-28: 30); Bone_Marrow (5.53E-11: 19)
42	Glioma	13_mediumpurple3	230	response to endoplasmic reticulum stress (4.64E-07: 7)	-	-
42	Glioma	14_salmon	167	-	-	-
42	Glioma	15_thistle1	133	response to biotic stimulus (3.76E-16: 28); response to protein stimulus (3.04E-14: 17); response to unfolded protein (3.95E-12: 11); negative regulation of apoptosis (1.38E-10: 21); negative regulation of programmed cell death (1.63E-10: 21); negative regulation of cell death (3.37E-10: 21); response to molecule of bacterial origin (1.55E-09: 14); regulation of immune system process (2.08E-09: 2…	-	Lung (4.14E-05: 6)
42	Glioma	16_orangered4	127	-	-	-
42	Glioma	17_brown4	83	-	Xp22 (5.85E-05: 5)	-
42	Glioma	18_plum	81	-	-	-
42	Glioma	19_navajowhite2	66	neuron differentiation (4.41E-07: 14); neuron development (1.36E-05: 11); neuron fate commitment (3.42E-05: 4); cell adhesion (3.34E-05: 11); biological adhesion (3.46E-05: 11); homophilic cell adhesion (5.26E-05: 5); gliogenesis (7.45E-05: 5); regulation of neuron differentiation (7.47E-05: 7); regulation of cell development (1.09E-04: 8); cell part morphogenesis (1.02E-04: 9)	-	-
42	Glioma	20_coral1	53	-	-	-
42	Glioma	21_lightsteelblue	40	-	-	-
42	Glioma	22_indianred4	38	-	-	-
42	Glioma	23_salmon2	32	-	-	-
42	Glioma	24_palevioletred2	32	-	-	-
42	Glioma	25_magenta4	31	defense response (2.38E-09: 12); immune response (1.04E-08: 11); inflammatory response (9.12E-07: 7); cellular response to mechanical stimulus (1.40E-06: 4); response to cytokine stimulus (1.66E-06: 7); response to biotic stimulus (2.77E-06: 8); myeloid leukocyte activation (5.29E-06: 4); cytokine production (5.6E-06: 4); response to other organism (1.02E-05: 7); response to bacterium (1.63E-05: …	-	Spleen (2.38E-09: 7); Bone_Marrow (3.96E-04: 4)
42	Glioma	26_lightpink3	28	-	-	-
42	Glioma	27_darkseagreen3	22	blood vessel development (1.11E-10: 9); vasculature development (2.22E-10: 9); circulatory system development (4.55E-10: 10); cardiovascular system development (4.55E-10: 10); blood vessel morphogenesis (9.95E-10: 8); angiogenesis (1.72E-07: 6); anatomical structure formation involved in morphogenesis (2.34E-07: 8); biological adhesion (1.32E-04: 6); striated muscle tissue development (9.68E-05: …	-	Fetal_Lung (8.76E-08: 5)
42	Glioma	28_coral	20	-	-	-
42	Glioma	29_antiquewhite2	20	-	-	-
42	Glioma	30_mediumpurple4	16	-	Yq11 (5.81E-31: 11)	-
42	Glioma	31_sienna4	15	-	-	-
43	Glioma	01_magenta	1626	sensory perception (5.98E-11: 99); sensory perception of chemical stimulus (6.97E-10: 35); digestion (1.57E-07: 31); sensory perception of smell (3.56E-07: 23); cellular response to xenobiotic stimulus (8.91E-07: 34); transmembrane transport (8.08E-07: 131); xenobiotic metabolic process (8.91E-07: 34); G-protein signaling, coupled to cyclic nucleotide second messenger (6.20E-07: 41); cyclic-nucle…	-	Liver (2.06E-04: 62)
43	Glioma	02_black	569	defense response (1.14E-39: 124); immune response (1.63E-34: 111); regulation of immune system process (5.88E-27: 101); regulation of immune response (3.11E-26: 76); innate immune response (9.22E-23: 62); inflammatory response (1.44E-22: 60); positive regulation of immune system process (2.82E-22: 73); immune response-regulating signaling pathway (3.43E-20: 43); activation of immune response (3.0…	-	Spleen (3.18E-52: 67); Bone_Marrow (7.12E-18: 45); Lung (6.20E-07: 17); Thymus (1.57E-05: 18); Thyroid (8.78E-04: 9)
43	Glioma	03_yellowgreen	508	RNA processing (2.19E-12: 57); mRNA metabolic process (6.89E-12: 51); mRNA processing (6.41E-11: 40); RNA splicing (1.40E-10: 35); RNA splicing, via transesterification reactions (5.53E-06: 21); RNA splicing, via transesterification reactions with bulged adenosine as nucleophile (1.19E-05: 20); nuclear mRNA splicing, via spliceosome (1.19E-05: 20); chromatin modification (5.69E-05: 29); centrosom…	-	-
43	Glioma	04_greenyellow	478	cell cycle phase (8.96E-81: 145); cell cycle process (2.70E-78: 153); mitotic cell cycle (3.87E-71: 127); M phase (9.26E-57: 97); M phase of mitotic cell cycle (6.33E-45: 73); DNA replication (8.74E-44: 61); mitosis (1.39E-43: 71); nuclear division (1.39E-43: 71); organelle fission (4.04E-42: 71); cell division (1.03E-39: 74)	9q34 (3.66E-09: 22)	Fetal_Liver (5.03E-24: 48); Testis (1.45E-09: 39); Bone_Marrow (1.99E-04: 20)
43	Glioma	05_brown4	413	electron transport chain (6.97E-08: 18); respiratory electron transport chain (2.36E-07: 15); cellular carbohydrate metabolic process (5.66E-07: 33); carbohydrate metabolic process (1.10E-06: 39); post-translational protein modification (3.89E-06: 15); carbohydrate biosynthetic process (1.18E-05: 16); intracellular transport (1.10E-05: 45); cellular respiration (1.20E-05: 15); coenzyme metabolic …	19p13 (4.26E-13: 41); 16p13 (3.63E-05: 17); 1p34 (3.61E-04: 11)	-
43	Glioma	06_orange	107	-	19p13 (3.68E-09: 17); 19q13 (1.40E-05: 14)	-
43	Glioma	07_steelblue	102	-	-	-
43	Glioma	08_lightcyan1	98	-	-	Spinal_Cord (5.29E-05: 5)
43	Glioma	09_ivory	90	viral transcription (1.03E-15: 13); viral genome expression (1.03E-15: 13); translational elongation (7.64E-16: 14); translational termination (1.92E-15: 13); cellular protein complex disassembly (1.23E-14: 13); protein complex disassembly (1.73E-14: 13); cellular macromolecular complex disassembly (7.15E-14: 13); macromolecular complex disassembly (9.59E-14: 13); endocrine pancreas development (…	-	Fetal_Brain (9.24E-04: 6)
43	Glioma	10_bisque4	85	chromatin modification (3.12E-07: 13); chromatin organization (2.36E-06: 13)	-	-
43	Glioma	11_sienna3	77	-	-	-
43	Glioma	12_maroon	69	cellular response to type I interferon (9.25E-23: 15); defense response (8.18E-23: 33); type I interferon-mediated signaling pathway (9.25E-23: 15); response to type I interferon (9.25E-23: 15); innate immune response (1.17E-22: 25); immune response (3.05E-18: 28); response to virus (1.06E-15: 15); cytokine-mediated signaling pathway (7.02E-15: 16); cellular response to cytokine stimulus (1.83E-1…	-	-
43	Glioma	13_lightsteelblue1	64	-	-	-
43	Glioma	14_darkslateblue	53	-	-	-
43	Glioma	15_plum2	50	-	-	-
43	Glioma	16_thistle3	42	-	-	-
43	Glioma	17_salmon4	42	-	-	-
43	Glioma	18_lavenderblush3	38	-	-	-
43	Glioma	19_antiquewhite4	36	-	-	-
43	Glioma	20_skyblue1	30	viral infectious cycle (6.87E-06: 5); viral reproductive process (1.80E-05: 5)	11q13 (4.48E-06: 6)	-
43	Glioma	21_orangered3	29	-	-	-
43	Glioma	22_lightsteelblue	28	-	-	-
43	Glioma	23_indianred4	28	-	-	-
43	Glioma	24_brown2	27	-	20q11 (4.20E-09: 6); 20q13 (6.54E-06: 5)	-
43	Glioma	25_darkolivegreen4	27	-	11p15 (1.29E-06: 6)	-
43	Glioma	26_blue2	25	-	-	-
43	Glioma	27_plum3	23	-	-	-
43	Glioma	28_salmon2	20	-	-	-
43	Glioma	29_navajowhite1	20	-	-	-
43	Glioma	30_lightpink3	19	-	-	-
43	Glioma	31_lavenderblush2	19	-	-	-
43	Glioma	32_magenta4	19	-	-	-
43	Glioma	33_darkseagreen3	18	-	-	-
43	Glioma	34_coral	18	-	-	-
43	Glioma	35_antiquewhite2	17	-	-	-
43	Glioma	36_coral3	17	-	-	Testis (4.34E-06: 6)
43	Glioma	37_mediumpurple4	17	-	19p13 (3.20E-12: 10)	-
43	Glioma	38_sienna4	16	-	-	-
43	Glioma	39_yellow3	16	-	-	-
43	Glioma	40_orangered1	16	-	-	-
43	Glioma	41_firebrick3	15	negative regulation of MAP kinase activity (4.3E-09: 5); negative regulation of transferase activity (5.44E-09: 6); negative regulation of kinase activity (4.08E-09: 6); negative regulation of protein kinase activity (2.86E-09: 6); negative regulation of MAPKKK cascade (7.31E-09: 5); negative regulation of protein serine/threonine kinase activity (2.39E-08: 5); regulation of protein serine/threon…	-	-
43	Glioma	42_indianred3	15	-	-	-
43	Glioma	43_lightblue4	15	-	-	-
44	Glioma	01_yellow	2262	transmission of nerve impulse (6.90E-56: 214); multicellular organismal signaling (6.90E-56: 214); synaptic transmission (1.38E-51: 191); cell-cell signaling (1.41E-30: 217); neurotransmitter transport (1.67E-19: 56); regulation of neurotransmitter levels (9.48E-19: 54); ion transport (4.84E-17: 186); neuron development (1.08E-16: 153); neurotransmitter secretion (2.99E-15: 40); neuron differenti…	3p14 (1.15E-04: 17)	Brain (1.38E-36: 61); Hippocampus (4.92E-35: 59); Corpus (3.47E-35: 58); Amygdala (3.79E-34: 59); Thalamus (3.11E-21: 39); Caudate_Nucleus (9.35E-18: 46); Cerebellum (1.91E-14: 55); Spinal_Cord (8.91E-10: 24); Fetal_Brain (1.27E-05: 38); Heart (9.46E-04: 25)
44	Glioma	02_palevioletred3	1309	translational elongation (1.43E-14: 32); viral genome expression (1.38E-13: 26); viral transcription (1.38E-13: 26); translational termination (6.57E-13: 26); protein complex disassembly (1.40E-11: 27); cellular protein complex disassembly (4.77E-11: 26); endocrine pancreas development (5.90E-11: 29); viral infectious cycle (3.15E-10: 30); macromolecular complex disassembly (5.86E-10: 27); cellul…	10q22 (1.56E-04: 16); 10q24 (1.83E-04: 19)	Fetal_Brain (3.82E-04: 23)
44	Glioma	03_red	937	cell cycle phase (1.30E-98: 197); cell cycle process (3.99E-93: 207); mitotic cell cycle (7.52E-92: 175); M phase (2.20E-65: 129); M phase of mitotic cell cycle (7.11E-57: 101); mitosis (6.44E-56: 99); nuclear division (6.44E-56: 99); organelle fission (3.18E-55: 100); DNA metabolic process (1.50E-53: 137); cell division (1.53E-45: 98)	17q21 (3.82E-06: 30); 19p13 (3.89E-05: 46); 7p22 (3.29E-05: 13); 7q22 (2.06E-04: 16); 17q25 (4.62E-04: 20)	Fetal_Liver (7.54E-21: 50); Testis (3.99E-07: 40); Thymus (1.28E-04: 17); Bone_Marrow (7.15E-04: 22)
44	Glioma	04_lavenderblush2	703	mRNA metabolic process (1.69E-18: 65); mRNA processing (2.38E-18: 54); RNA processing (6.47E-18: 71); RNA splicing (1.13E-17: 47); RNA splicing, via transesterification reactions (7.72E-12: 31); RNA splicing, via transesterification reactions with bulged adenosine as nucleophile (1.74E-11: 30); nuclear mRNA splicing, via spliceosome (1.74E-11: 30); chromosome organization (3.48E-07: 49); RNA cata…	4q31 (2.14E-05: 11); 4q24 (4.39E-05: 6); 13q13 (1.80E-04: 6)	-
44	Glioma	05_orangered4	696	translation (1.11E-26: 61); ribonucleoprotein complex biogenesis (4.46E-23: 47); cellular component biogenesis at cellular level (5.48E-23: 48); ncRNA metabolic process (2.43E-21: 51); ribosome biogenesis (1.22E-20: 36); cellular macromolecular complex subunit organization (3.15E-19: 64); RNA processing (1.40E-17: 70); ncRNA processing (2.56E-14: 35); viral reproduction (6.12E-14: 47); rRNA metab…	9q34 (9.36E-50: 72); 9q33 (3.92E-11: 17); 9q31 (1.39E-06: 12); 9q22 (2.83E-06: 14); 9q32 (6.77E-06: 9)	-
44	Glioma	06_pink4	479	oxoacid metabolic process (4.54E-06: 38); organic acid metabolic process (3.52E-06: 39); carboxylic acid metabolic process (4.54E-06: 38); fatty acid metabolic process (1.72E-06: 20); cellular ketone metabolic process (7.47E-06: 38); oxidation-reduction process (1.33E-05: 44); monocarboxylic acid metabolic process (1.23E-05: 23)	-	-
44	Glioma	07_green	375	synaptic transmission (8.61E-07: 28); learning (7.50E-07: 11); transmission of nerve impulse (1.04E-05: 28); multicellular organismal signaling (1.04E-05: 28); learning or memory (2.15E-05: 13); regulation of neurotransmitter levels (3.11E-05: 11); cognition (4.38E-05: 13); neurotransmitter secretion (4.94E-05: 9); cell-cell signaling (7.23E-05: 33); activation of protein kinase C activity by G-p…	-	Fetal_Brain (1.46E-05: 13)
44	Glioma	08_pink	262	-	-	-
44	Glioma	09_thistle1	259	-	-	-
44	Glioma	10_magenta	178	-	-	-
44	Glioma	11_plum1	174	mRNA metabolic process (2.63E-10: 23); ribonucleoprotein complex biogenesis (1.72E-09: 15); RNA processing (1.59E-09: 24); cellular component biogenesis at cellular level (3.36E-09: 15); mRNA processing (4.12E-08: 17); RNA splicing (4.47E-07: 14); RNA splicing, via transesterification reactions with bulged adenosine as nucleophile (1.38E-06: 11); nuclear mRNA splicing, via spliceosome (1.38E-06: …	1p34 (4.05E-23: 24); 1p36 (7.71E-22: 31); 19q13 (8.84E-12: 29); 1p22 (3.34E-11: 11); 1p32 (3.51E-09: 10); 1p35 (9.27E-08: 9); 1p21 (4.95E-07: 6); 1p31 (1.68E-06: 8); 1p13 (7.47E-06: 8); 1p33 (2.36E-05: 5)	-
44	Glioma	12_lightpink4	118	-	-	-
44	Glioma	13_lightcyan1	109	immune response (1.95E-11: 23); myeloid leukocyte activation (7.33E-09: 8); inflammatory response (6.28E-08: 13); mast cell mediated immunity (2.15E-07: 4); myeloid cell activation involved in immune response (4.22E-07: 5); defense response (7.33E-07: 18); leukocyte activation (2.29E-06: 11); immune effector process (1.41E-05: 8); myeloid leukocyte mediated immunity (1.63E-05: 4); regulation of c…	-	Spleen (1.55E-05: 7)
44	Glioma	14_floralwhite	95	regulation of immune response (2.03E-19: 25); regulation of immune system process (2.33E-18: 29); defense response (2.05E-16: 28); immune response (9.46E-13: 23); positive regulation of immune system process (2.42E-12: 19); activation of immune response (8.31E-12: 14); inflammatory response (1.E-11: 16); positive regulation of immune response (3.40E-11: 15); taxis (6.15E-11: 18); chemotaxis (5.95…	-	Spleen (3.37E-27: 22); Bone_Marrow (3.05E-17: 18); Thymus (4.07E-05: 6); Lung (9.03E-05: 5)
44	Glioma	15_darkorange2	94	-	3p14 (1.55E-04: 4); 1p31 (8.16E-05: 5)	-
44	Glioma	16_salmon	79	-	-	-
44	Glioma	17_salmon4	70	-	-	-
44	Glioma	18_skyblue4	62	viral transcription (2.82E-06: 5); translational termination (3.74E-06: 5); viral genome expression (2.82E-06: 5); cellular protein complex disassembly (8.43E-06: 5); protein complex disassembly (9.43E-06: 5); translational elongation (1.44E-05: 5); cellular macromolecular complex disassembly (1.76E-05: 5); macromolecular complex disassembly (1.93E-05: 5); endocrine pancreas development (2.33E-05…	19q13 (4.69E-13: 19)	-
44	Glioma	19_mediumorchid	56	antigen processing and presentation (1.38E-11: 8); antigen processing and presentation of peptide or polysaccharide antigen via MHC class II (1.95E-11: 6); positive regulation of immune response (7.90E-11: 12); defense response (9.67E-11: 17); regulation of immune response (5.33E-10: 13); innate immune response (4.42E-10: 12); interferon-gamma-mediated signaling pathway (4.67E-10: 7); cellular re…	7q36 (2.58E-06: 5)	Spleen (5.58E-05: 5)
44	Glioma	20_salmon2	55	-	-	-
44	Glioma	21_skyblue2	55	-	1p13 (7.63E-07: 6); 19q13 (4.00E-06: 11)	-
44	Glioma	22_orangered3	53	-	-	-
44	Glioma	23_indianred4	48	respiratory electron transport chain (1.59E-07: 6); electron transport chain (1.06E-06: 6); cellular respiration (9.77E-07: 6); oxidative phosphorylation (1.04E-05: 4)	19p13 (4.39E-08: 11)	-
44	Glioma	24_thistle	37	-	-	-
44	Glioma	25_orangered1	29	-	-	-
44	Glioma	26_lightblue4	25	-	-	-
44	Glioma	27_firebrick3	22	-	-	-
44	Glioma	28_darkolivegreen2	22	-	-	-
44	Glioma	29_plum4	16	-	-	-
44	Glioma	30_tan4	16	response to hormone stimulus (2.81E-06: 7); response to endogenous stimulus (6.06E-06: 7); cellular response to hormone stimulus (1.99E-05: 5); response to steroid hormone stimulus (2.78E-05: 5); cellular response to endogenous stimulus (3.61E-05: 5); positive regulation of apoptosis (7.17E-05: 5); positive regulation of cell death (8.25E-05: 5); positive regulation of programmed cell death (7.41…	-	-
45	Glioma	01_blue	1718	transmission of nerve impulse (1.15E-41: 164); multicellular organismal signaling (1.15E-41: 164); synaptic transmission (1.93E-41: 151); cell-cell signaling (1.29E-28: 178); neurotransmitter transport (1.24E-22: 53); neurotransmitter secretion (2.54E-22: 43); regulation of neurotransmitter levels (3.55E-19: 48); signal release (4.64E-17: 51); generation of a signal involved in cell-cell signalin…	10q24 (4.56E-05: 24)	Hippocampus (7.98E-42: 59); Amygdala (6.56E-41: 59); Brain (1.37E-39: 58); Thalamus (8.19E-20: 34); Cerebellum (5.92E-19: 54); Caudate_Nucleus (1.02E-14: 37); Fetal_Brain (1.52E-09: 40); Heart (7.44E-04: 21)
45	Glioma	02_turquoise	1531	ensheathment of neurons (1.56E-10: 24); axon ensheathment (1.56E-10: 24); myelination (3.47E-10: 23); regulation of action potential in neuron (5.21E-09: 25); lipid biosynthetic process (1.28E-08: 65); regulation of action potential (3.20E-07: 25); regulation of membrane potential (2.11E-06: 36); sterol metabolic process (3.33E-06: 24); cholesterol metabolic process (1.13E-05: 22); organic acid b…	-	Corpus (3.53E-57: 66); Spinal_Cord (1.78E-16: 27)
45	Glioma	03_lightcyan1	1378	-	-	-
45	Glioma	04_pink	993	cell cycle phase (2.42E-106: 210); mitotic cell cycle (1.75E-97: 185); cell cycle process (4.84E-97: 217); M phase (6.16E-77: 144); M phase of mitotic cell cycle (8.86E-64: 110); mitosis (7.97E-62: 107); nuclear division (7.97E-62: 107); organelle fission (6.20E-60: 107); DNA metabolic process (1.87E-58: 147); cell division (5.77E-58: 114)	-	Fetal_Liver (1.37E-24: 56); Testis (4.74E-13: 54); Thymus (8.29E-05: 18); Bone_Marrow (6.56E-04: 23)
45	Glioma	05_indianred4	799	viral transcription (1.52E-08: 16); viral genome expression (1.52E-08: 16); translational termination (3.61E-08: 16); translational elongation (6.94E-08: 18); cellular protein complex disassembly (3.96E-07: 16); protein complex disassembly (5.48E-07: 16); neuron cell-cell adhesion (2.13E-06: 6); cellular macromolecular complex disassembly (3.13E-06: 16); pancreas development (3.99E-06: 19); macro…	10q26 (4.90E-06: 15); 10q23 (4.46E-05: 13)	Fetal_Brain (2.86E-04: 17)
45	Glioma	06_greenyellow	737	regulation of response to stress (3.83E-07: 48); cytoskeleton organization (4.02E-07: 48); response to abiotic stimulus (1.60E-06: 49); actin filament-based process (1.74E-06: 32); positive regulation of apoptosis (2.39E-06: 45); wound healing (2.01E-06: 47); actin cytoskeleton organization (2.7E-06: 29); cell death (1.20E-06: 66); death (1.48E-06: 66); programmed cell death (1.52E-06: 58)	19p13 (2.26E-12: 56); 19q13 (1.46E-08: 59)	-
45	Glioma	07_skyblue3	504	translation (1.05E-14: 38); RNA processing (4.89E-10: 45); positive regulation of ubiquitin-protein ligase activity involved in mitotic cell cycle (3.55E-09: 14); regulation of ubiquitin-protein ligase activity involved in mitotic cell cycle (1.07E-08: 14); mitotic cell cycle checkpoint (7.75E-09: 18); translational initiation (1.05E-08: 13); anaphase-promoting complex-dependent proteasomal ubiqu…	7p22 (6.77E-26: 28); 7q22 (9.64E-16: 25); 7q21 (2.95E-07: 13); 7q11 (8.53E-06: 11); 7q32 (2.97E-04: 7); 7q36 (6.42E-04: 8); 6p21 (5.56E-04: 20)	-
45	Glioma	08_lightcyan	425	organic acid metabolic process (1.37E-06: 37); oxoacid metabolic process (4.77E-06: 35); carboxylic acid metabolic process (4.77E-06: 35); cellular ketone metabolic process (7.65E-06: 35); monocarboxylic acid metabolic process (1.91E-05: 21); small molecule biosynthetic process (4.17E-05: 27)	4q22 (2.92E-05: 6)	Cerebellum (1.60E-04: 12)
45	Glioma	09_midnightblue	275	demethylation (1.52E-06: 7); chromatin organization (3.73E-06: 21); chromatin modification (1.26E-05: 18); covalent chromatin modification (2.53E-05: 13); histone modification (2.21E-05: 13); chromosome organization (7.44E-05: 22)	-	-
45	Glioma	10_plum3	244	-	10p13 (2.92E-15: 11); 10p14 (2.24E-12: 9); 10p15 (8.41E-11: 10); 10p12 (5.94E-10: 9); 10p11 (8.54E-08: 7); 10pter (1.49E-07: 5); 10q21 (4.11E-07: 8); 10q22 (1.28E-05: 8)	-
45	Glioma	11_lightgreen	228	-	-	-
45	Glioma	12_maroon	135	-	1p36 (5.71E-14: 21); 1p34 (1.13E-05: 8)	-
45	Glioma	13_sienna3	109	circulatory system development (5.39E-08: 17); cardiovascular system development (5.39E-08: 17); vasculature development (2.06E-06: 12); blood vessel development (6.03E-06: 11); angiogenesis (5.86E-06: 9); blood vessel morphogenesis (5.36E-05: 9)	-	Placenta (1.61E-07: 9); Fetal_Lung (2.19E-05: 6)
45	Glioma	14_salmon4	84	vasculature development (4.91E-15: 19); blood vessel development (1.85E-14: 18); extracellular matrix organization (6.56E-13: 12); circulatory system development (1.30E-12: 20); cardiovascular system development (1.30E-12: 20); extracellular structure organization (1.26E-11: 13); blood vessel morphogenesis (5.65E-11: 14); cell morphogenesis involved in differentiation (2.12E-10: 17); locomotion (…	-	Fetal_Lung (4.99E-06: 6)
45	Glioma	15_palevioletred3	80	-	-	-
45	Glioma	16_navajowhite2	79	-	-	-
45	Glioma	17_coral2	70	protein modification by small protein conjugation or removal (1.16E-05: 9)	1p36 (3.74E-05: 8)	-
45	Glioma	18_mediumorchid	66	generation of precursor metabolites and energy (6.92E-10: 13); energy derivation by oxidation of organic compounds (5.19E-07: 9); cellular respiration (3.71E-07: 7); respiratory electron transport chain (1.08E-06: 6); electron transport chain (6.98E-06: 6); alcohol biosynthetic process (1.76E-05: 5); glucose catabolic process (3.42E-05: 4); cellular homeostasis (7.58E-05: 10); monosaccharide bios…	-	-
45	Glioma	19_coral	44	viral genome expression (4.20E-16: 10); viral transcription (4.20E-16: 10); translational termination (7.69E-16: 10); cellular protein complex disassembly (4.38E-15: 10); protein complex disassembly (5.58E-15: 10); translation (8.83E-15: 14); translational elongation (1.39E-14: 10); cellular macromolecular complex disassembly (2.12E-14: 10); macromolecular complex disassembly (2.61E-14: 10); endo…	-	-
45	Glioma	20_sienna4	40	-	-	-
45	Glioma	21_thistle	39	protein catabolic process (8.06E-06: 7); ubiquitin-dependent protein catabolic process (3.48E-05: 6); cellular protein catabolic process (5.43E-05: 6); modification-dependent macromolecule catabolic process (4.01E-05: 6); modification-dependent protein catabolic process (3.87E-05: 6); proteolysis involved in cellular protein catabolic process (4.83E-05: 6)	-	-
45	Glioma	22_mediumpurple1	35	-	-	-
45	Glioma	23_lightblue4	35	blood vessel morphogenesis (1.07E-06: 7); angiogenesis (3.22E-06: 6); blood vessel development (3.29E-06: 7); vasculature development (5.47E-06: 7)	-	-
45	Glioma	24_lightslateblue	35	-	-	-
45	Glioma	25_blue4	33	-	-	-
45	Glioma	26_darkolivegreen2	33	RNA processing (6.28E-07: 9); viral infectious cycle (1.85E-06: 5); viral genome expression (5.75E-06: 4); viral transcription (5.75E-06: 4); viral reproductive process (4.85E-06: 5); translational termination (7.23E-06: 4); tRNA processing (1.15E-05: 4); cellular protein complex disassembly (1.39E-05: 4); protein complex disassembly (1.52E-05: 4); translational elongation (2.15E-05: 4)	19p13 (1.96E-06: 8)	-
45	Glioma	27_plum4	32	-	-	-
45	Glioma	28_thistle4	27	-	19p13 (3.69E-07: 8); 9q34 (1.09E-05: 5)	-
45	Glioma	29_tan4	25	-	-	-
45	Glioma	30_navajowhite	22	-	-	-
45	Glioma	31_lightpink2	20	-	-	-
45	Glioma	32_magenta3	20	-	-	-
45	Glioma	33_green4	19	-	-	-
45	Glioma	34_darkseagreen2	18	-	-	-
45	Glioma	35_antiquewhite1	16	-	-	-
45	Glioma	36_coral4	15	-	-	-
45	Glioma	37_slateblue	15	-	-	-
45	Glioma	38_mistyrose	15	-	-	-
46	Lung	01_turquoise	1271	cell cycle phase (5.37E-109: 237); mitotic cell cycle (1.24E-103: 212); cell cycle process (1.82E-102: 250); M phase (1.47E-70: 153); M phase of mitotic cell cycle (2.10E-62: 120); mitosis (9.50E-61: 117); nuclear division (9.50E-61: 117); organelle fission (1.22E-60: 119); cell division (1.08E-53: 122); DNA metabolic process (2.54E-53: 159)	7q22 (1.26E-15: 37); 17q11 (8.66E-09: 26); 17q25 (3.62E-07: 32); 17q21 (6.11E-06: 36); 3q27 (7.59E-06: 13); 2p22 (3.05E-05: 11); 7q21 (2.81E-05: 17); 2p23 (2.40E-05: 17); 2p13 (4.82E-05: 15); 7q11 (6.35E-05: 16)	Fetal_Liver (1.01E-16: 52); Testis (7.81E-12: 60)
46	Lung	02_purple	999	cardiovascular system development (1.23E-21: 94); circulatory system development (1.23E-21: 94); vasculature development (7.15E-22: 73); blood vessel development (6.06E-22: 70); blood vessel morphogenesis (5.04E-18: 58); cell adhesion (1.46E-16: 95); biological adhesion (1.90E-16: 95); locomotion (9.26E-13: 99); muscle structure development (1.10E-12: 55); regulation of cell migration (2.87E-12: …	-	Fetal_Lung (2.32E-16: 31); Skeletal_Muscle (2.53E-09: 31); Bladder (2.10E-08: 14); Heart (1.72E-08: 23); Prostate (8.08E-08: 16); Placenta (5.36E-07: 24); Amygdala (4.62E-04: 13)
46	Lung	03_tan	534	regulation of immune system process (1.00E-60: 124); regulation of immune response (2.28E-53: 93); leukocyte activation (1.60E-51: 79); immune response (2.57E-50: 111); lymphocyte activation (5.56E-49: 70); positive regulation of immune system process (2.83E-48: 90); regulation of lymphocyte activation (8.28E-48: 71); regulation of leukocyte activation (4.72E-45: 72); regulation of cell activatio…	-	Thymus (1.05E-38: 46); Spleen (1.52E-31: 42); Thyroid (1.10E-14: 18); Bone_Marrow (3.34E-12: 29)
46	Lung	04_blue	498	cilium morphogenesis (2.37E-16: 20); cilium assembly (9.16E-14: 16); ciliary or flagellar motility (2.42E-13: 11); microtubule-based movement (2.70E-12: 21); cell projection assembly (4.29E-10: 19); cellular component assembly involved in morphogenesis (5.05E-09: 16); microtubule-based process (1.99E-08: 27); cell projection organization (1.98E-05: 38); determination of left/right symmetry (2.56E…	-	Testis (4.20E-13: 37); Trachea (2.29E-04: 9)
46	Lung	05_yellow	338	defense response (9.22E-33: 75); immune response (8.51E-23: 59); regulation of immune response (1.29E-22: 47); inflammatory response (1.27E-21: 40); regulation of immune system process (1.01E-20: 57); response to other organism (6.39E-16: 40); membrane invagination (1.57E-15: 30); regulation of cytokine production (1.68E-15: 32); endocytosis (1.57E-15: 30); response to bacterium (3.20E-15: 33)	12p13 (9.2E-09: 17)	Spleen (7.25E-40: 42); Bone_Marrow (2.41E-22: 34); Lung (3.19E-14: 18)
46	Lung	06_pink	285	biological adhesion (1.98E-23: 55); cell adhesion (1.63E-23: 55); extracellular matrix organization (1.72E-20: 25); circulatory system development (8.70E-17: 42); cardiovascular system development (8.70E-17: 42); ossification (1.50E-16: 24); vasculature development (6.76E-16: 33); extracellular structure organization (2.90E-15: 25); blood vessel development (2.37E-14: 30); skeletal system develop…	-	Fetal_Lung (2.95E-08: 12); Ovary (8.38E-07: 8); Uterus (1.94E-05: 6); Placenta (3.10E-04: 9)
46	Lung	07_lightgreen	135	RNA processing (7.45E-12: 24); mRNA processing (1.29E-11: 19); RNA splicing (2.74E-11: 17); mRNA metabolic process (5.05E-10: 20); nuclear mRNA splicing, via spliceosome (1.01E-06: 10); RNA splicing, via transesterification reactions with bulged adenosine as nucleophile (1.01E-06: 10); RNA splicing, via transesterification reactions (1.33E-06: 10); regulation of RNA splicing (5.33E-06: 5); regula…	-	-
46	Lung	08_cyan	104	positive regulation of transcription from RNA polymerase II promoter (4.83E-11: 20); response to abiotic stimulus (1.05E-09: 19); positive regulation of transcription, DNA-dependent (2.35E-09: 22); cellular response to organic substance (6.83E-09: 21); cellular response to calcium ion (5.74E-09: 5); positive regulation of RNA metabolic process (4.99E-09: 22); positive regulation of gene expressio…	10q21 (1.13E-05: 5)	Lung (1.73E-09: 9)
46	Lung	09_darkturquoise	94	-	-	Lung (1.64E-08: 8)
46	Lung	10_lightcyan	88	-	7p22 (6.00E-58: 32); 7p14 (2.90E-27: 16); 7p13 (1.60E-26: 15); 7p15 (1.97E-20: 15); 7p21 (8.60E-09: 6)	-
46	Lung	11_darkorange	87	-	11q13 (4.16E-39: 33); 11q12 (3.92E-23: 18); 11p11 (7.91E-11: 8); 11q23 (3.82E-09: 9); 11p15 (1.68E-07: 10); 11q14 (6.80E-05: 4)	-
46	Lung	12_plum1	84	-	1q21 (5.00E-41: 32); 1q22 (2.41E-15: 11); 1q42 (1.95E-11: 10); 1q32 (1.02E-08: 9); 1q41 (1.12E-08: 6); 1q25 (2.00E-05: 5); 1q24 (4.60E-05: 4)	-
46	Lung	13_violet	64	-	14q24 (4.45E-30: 20); 14q23 (3.67E-21: 13); 14q32 (2.26E-12: 11); 14q22 (5.34E-12: 8)	-
46	Lung	14_white	54	-	8q24 (9.47E-117: 54)	-
46	Lung	15_brown4	53	-	16p13 (4.47E-96: 51)	-
46	Lung	16_floralwhite	51	-	1p34 (1.71E-33: 22); 1p32 (4.41E-11: 8); 1p35 (7.20E-11: 8); 1p36 (2.96E-04: 6)	-
46	Lung	17_salmon4	49	-	Xq28 (6.65E-66: 32); Xq26 (1.04E-19: 11)	-
46	Lung	18_paleturquoise	48	-	6p21 (8.90E-56: 37); 6p22 (5.66E-05: 4)	-
46	Lung	19_darkmagenta	46	-	19q13 (3.72E-56: 42)	-
46	Lung	20_yellowgreen	45	type I interferon-mediated signaling pathway (1.30E-38: 19); cellular response to type I interferon (1.30E-38: 19); response to type I interferon (2.02E-38: 19); innate immune response (5.51E-30: 24); response to virus (2.46E-26: 18); cytokine-mediated signaling pathway (7.07E-26: 19); immune response (1.41E-25: 26); defense response (2.39E-24: 26); cellular response to cytokine stimulus (4.41E-2…	-	-
46	Lung	21_orangered4	42	translational elongation (8.03E-77: 35); viral genome expression (9.13E-77: 33); viral transcription (9.13E-77: 33); translational termination (1.13E-75: 33); cellular protein complex disassembly (1.31E-72: 33); protein complex disassembly (3.44E-72: 33); cellular macromolecular complex disassembly (6.42E-70: 33); macromolecular complex disassembly (1.42E-69: 33); endocrine pancreas development (…	-	-
46	Lung	22_orangered3	40	RNA processing (3.55E-06: 9)	16q22 (1.86E-31: 19); 16q13 (1.83E-19: 10); 16q23 (7.16E-13: 7); 16q21 (2.49E-07: 4)	-
46	Lung	23_antiquewhite4	40	-	1p36 (1.67E-13: 13); 1p34 (2.18E-11: 9); 1p32 (3.41E-10: 7); 1p35 (5.23E-10: 7)	-
46	Lung	24_lightcyan1	37	respiratory electron transport chain (1.21E-06: 5); cellular respiration (5.49E-06: 5); electron transport chain (5.91E-06: 5); transcription initiation, DNA-dependent (3.27E-05: 4)	19p13 (2.97E-59: 37)	-
46	Lung	25_coral	31	-	16p11 (5.96E-42: 21); 16p12 (4.37E-17: 10)	-
46	Lung	26_bisque4	30	-	20q13 (2.75E-61: 30)	-
46	Lung	27_plum2	27	-	Xp11 (1.64E-49: 24)	-
46	Lung	28_palevioletred3	26	-	14q11 (3.94E-34: 17); 14q12 (7.05E-17: 8)	-
46	Lung	29_thistle2	26	-	12q14 (1.95E-31: 14); 12q15 (4.95E-19: 8)	-
46	Lung	30_navajowhite2	26	-	5p13 (7.52E-39: 17); 5p12 (4.24E-12: 5)	-
46	Lung	31_maroon	25	-	19p13 (4.67E-32: 22)	-
46	Lung	32_skyblue2	22	-	1q21 (1.96E-16: 11)	-
46	Lung	33_mediumorchid	22	-	8q24 (5.99E-20: 12); 8q22 (1.58E-12: 7)	-
46	Lung	34_plum	21	-	20p13 (1.18E-29: 14); 20p12 (7.31E-08: 4)	-
46	Lung	35_lightsteelblue	21	-	5q31 (1.28E-11: 8); 5q22 (2.06E-11: 5)	-
46	Lung	36_mediumpurple2	21	-	9q34 (6.E-21: 13); 9q33 (5.65E-07: 4)	-
46	Lung	37_lightcoral	20	-	19q13 (1.03E-26: 19)	-
46	Lung	38_plum3	19	-	-	-
46	Lung	39_thistle3	19	-	13q14 (7.75E-22: 11); 13q12 (1.15E-06: 4)	-
46	Lung	40_blue2	19	-	12p13 (3.91E-28: 15); 12p12 (1.77E-07: 4)	-
46	Lung	41_brown2	19	-	-	-
46	Lung	42_salmon2	18	-	5q35 (7.80E-29: 14)	-
46	Lung	43_thistle	18	-	5p15 (4.03E-41: 17)	-
46	Lung	44_honeydew	17	-	5q31 (1.10E-23: 13)	-
46	Lung	45_lavenderblush2	17	-	-	-
46	Lung	46_magenta4	17	-	8q13 (6.39E-13: 6); 8q12 (3.03E-11: 5); 8q11 (5.66E-09: 4)	-
46	Lung	47_antiquewhite2	16	-	Xq22 (5.49E-07: 4)	-
46	Lung	48_skyblue4	16	-	-	-
46	Lung	49_mediumpurple4	16	-	-	-
46	Lung	50_darkseagreen3	16	-	8p21 (1.38E-15: 8)	-
46	Lung	51_coral3	16	-	1p36 (1.11E-25: 15)	-
46	Lung	52_yellow3	15	-	Yq11 (3.22E-35: 12)	-
46	Lung	53_orangered1	15	response to hypoxia (3.69E-05: 4); response to oxygen levels (5.17E-05: 4)	-	-
47	Lung	01_skyblue	618	regulation of immune system process (7.97E-83: 156); immune response (1.00E-82: 154); regulation of immune response (5.88E-80: 124); defense response (1.45E-73: 152); positive regulation of immune system process (4.67E-63: 111); regulation of cell activation (1.74E-50: 83); positive regulation of immune response (1.85E-50: 81); regulation of leukocyte activation (6.52E-49: 80); regulation of lymp…	6p21 (2.28E-07: 31); 12p13 (1.33E-07: 21); 1q23 (1.02E-06: 13)	Spleen (9.03E-68: 71); Bone_Marrow (2.50E-30: 52); Thymus (4.69E-24: 36); Thyroid (1.33E-13: 18); Lung (6.73E-10: 18)
47	Lung	02_turquoise	523	cell cycle phase (5.63E-107: 161); cell cycle process (2.E-101: 167); mitotic cell cycle (6.67E-97: 142); M phase (4.18E-75: 110); M phase of mitotic cell cycle (9.43E-66: 88); nuclear division (1.68E-65: 87); mitosis (1.68E-65: 87); organelle fission (5.77E-64: 87); cell division (1.76E-52: 83); DNA metabolic process (1.56E-47: 98)	6q25 (2.49E-06: 10); 6q24 (4.66E-06: 8); 2q33 (6.30E-05: 11); 6p24 (1.63E-04: 6); 17q11 (6.87E-04: 10); 15q15 (8.07E-04: 8)	Fetal_Liver (3.47E-23: 41); Testis (8.E-09: 31)
47	Lung	03_lightcyan	347	epidermis development (4.11E-14: 26); epithelium development (2.44E-10: 32); keratinocyte differentiation (1.34E-09: 12); epidermal cell differentiation (6.60E-09: 12); epithelial cell differentiation (7.90E-08: 18); morphogenesis of an epithelium (1.08E-06: 20); hemidesmosome assembly (1.43E-06: 5); cell junction organization (1.55E-06: 14); cell junction assembly (1.78E-06: 13); keratinization …	3q29 (4.40E-20: 19); 3q27 (3.00E-15: 15); 3q28 (2.08E-06: 6)	Skin (2.77E-27: 32)
47	Lung	04_green	209	biological adhesion (6.44E-25: 49); cell adhesion (5.36E-25: 49); extracellular matrix organization (7.84E-20: 22); circulatory system development (1.95E-18: 38); cardiovascular system development (1.95E-18: 38); vasculature development (3.92E-17: 30); collagen fibril organization (1.81E-16: 12); skeletal system development (1.38E-15: 27); extracellular structure organization (3.34E-15: 22); bloo…	-	Bladder (8.41E-10: 9); Fetal_Lung (9.36E-10: 12); Ovary (1.34E-06: 7); Placenta (1.91E-04: 8)
47	Lung	05_magenta	204	-	-	-
47	Lung	06_grey60	185	-	-	Lung (8.53E-11: 12)
47	Lung	07_saddlebrown	145	RNA processing (3.43E-06: 17); RNA splicing (2.19E-06: 12); mRNA metabolic process (2.92E-05: 14)	19p13 (5.23E-187: 128); 19p12 (1.72E-06: 5)	-
47	Lung	08_darkgreen	96	response to toxin (1.61E-08: 9); response to xenobiotic stimulus (2.15E-07: 8); cellular response to xenobiotic stimulus (1.90E-07: 8); xenobiotic metabolic process (1.90E-07: 8); oxidation-reduction process (8.85E-08: 19); cellular ketone metabolic process (2.27E-06: 15); cellular nitrogen compound biosynthetic process (4.26E-06: 11); response to oxidative stress (4.97E-06: 9); NADP metabolic pr…	-	Stomach (3.77E-04: 4)
47	Lung	09_darkturquoise	93	-	-	-
47	Lung	10_plum1	92	extracellular matrix organization (1.66E-08: 9); extracellular structure organization (1.04E-06: 9); biological adhesion (1.92E-06: 15); cell-substrate adhesion (2.20E-06: 7); cell adhesion (1.82E-06: 15); cell-matrix adhesion (7.49E-06: 6); regulation of locomotion (8.06E-06: 10); regulation of cell migration (2.13E-05: 9); regulation of cell motility (2.58E-05: 9); regulation of cellular compon…	1p32 (4.48E-05: 5)	-
47	Lung	11_bisque4	69	-	3q21 (3.49E-21: 15); 3q13 (1.38E-19: 14); 3q12 (3.05E-16: 9); 3q22 (1.01E-15: 10); 3q25 (3.05E-15: 10); 3q23 (1.93E-06: 4)	-
47	Lung	12_mediumpurple3	55	immune response (1.41E-09: 15); regulation of immune system process (2.07E-09: 15); positive regulation of immune system process (9.50E-09: 12); activation of immune response (2.95E-07: 8); antigen receptor-mediated signaling pathway (5.49E-07: 6); regulation of immune response (5.99E-07: 10); B cell receptor signaling pathway (6.54E-07: 4); immune response-activating cell surface receptor signal…	-	Spleen (6.88E-04: 4)
47	Lung	13_lightsteelblue1	54	-	-	-
47	Lung	14_plum2	47	-	15q21 (6.22E-15: 10); 15q22 (4.69E-13: 9); 15q25 (6.47E-13: 8); 15q24 (4.37E-10: 7); 15q15 (1.07E-06: 5)	-
47	Lung	15_thistle2	46	-	8q22 (1.31E-21: 13); 8q21 (2.33E-18: 11); 8q13 (3.84E-14: 8); 8q11 (2.57E-11: 6)	-
47	Lung	16_thistle1	44	-	1p36 (1.00E-71: 42)	-
47	Lung	17_lavenderblush3	43	mitotic cell cycle (4.28E-07: 10); M phase of mitotic cell cycle (3.08E-07: 8); nuclear division (3.72E-06: 7); organelle fission (4.73E-06: 7); M phase (4.77E-06: 8); mitosis (3.72E-06: 7); cell cycle phase (2.12E-06: 10); cell cycle process (9.17E-06: 10); RNA transport (1.20E-04: 4); nucleic acid transport (1.20E-04: 4)	12q24 (1.98E-31: 22); 12q22 (6.89E-11: 6); 12q23 (2.81E-07: 5)	-
47	Lung	18_maroon	43	-	5q31 (1.36E-25: 18); 5q33 (1.07E-10: 7); 5q23 (3.52E-06: 4)	-
47	Lung	19_lightpink4	43	-	12p13 (1.42E-45: 27); 12p12 (1.62E-09: 6); 12p11 (9.29E-09: 5)	-
47	Lung	20_mediumorchid	39	-	5p13 (5.79E-40: 19); 5p15 (9.65E-25: 14); 5p12 (3.69E-11: 5)	-
47	Lung	21_skyblue1	38	-	20p13 (3.64E-39: 20); 20p11 (5.11E-20: 11); 20p12 (1.04E-08: 5)	-
47	Lung	22_salmon2	34	-	8q24 (5.76E-69: 33)	-
47	Lung	23_lightblue3	34	-	10q23 (2.41E-16: 10); 10q26 (3.50E-12: 8); 10q24 (4.67E-08: 6)	-
47	Lung	24_lightpink3	30	-	-	-
47	Lung	25_lavenderblush2	30	-	14q22 (5.85E-35: 16); 14q21 (5.05E-14: 7); 14q23 (2.57E-08: 5)	-
47	Lung	26_chocolate3	30	-	6p21 (1.48E-53: 30)	-
47	Lung	27_mediumpurple4	29	-	9q31 (9.29E-19: 10); 9q21 (1.96E-08: 5); 9q33 (2.19E-06: 4); 9q22 (9.02E-06: 4)	-
47	Lung	28_skyblue4	28	-	10p15 (7.30E-16: 8); 10p13 (2.41E-15: 7); 10p14 (9.93E-11: 5); 10p12 (2.20E-07: 4)	-
47	Lung	29_mediumpurple1	26	-	9q34 (1.12E-42: 23)	-
47	Lung	30_lightslateblue	25	-	16p13 (1.49E-05: 5)	-
47	Lung	31_darkolivegreen2	24	-	19q13 (3.28E-35: 24)	-
47	Lung	32_indianred3	24	response to type I interferon (6.99E-23: 11); type I interferon-mediated signaling pathway (5.54E-23: 11); cellular response to type I interferon (5.54E-23: 11); innate immune response (1.26E-22: 16); immune response (2.11E-19: 17); response to virus (2.11E-19: 12); defense response (1.36E-18: 17); response to other organism (7.13E-17: 14); cytokine-mediated signaling pathway (5.82E-16: 11); resp…	-	-
47	Lung	33_firebrick3	24	-	5q35 (1.09E-51: 23)	-
47	Lung	34_blueviolet	23	-	19q13 (3.29E-20: 17); 19q12 (6.23E-14: 6)	-
47	Lung	35_plum4	22	RNA processing (2.26E-07: 8); RNA splicing (7.40E-07: 6); RNA splicing, via transesterification reactions (2.56E-06: 5); mRNA metabolic process (1.79E-05: 6); mRNA processing (4.98E-05: 5); nuclear mRNA splicing, via spliceosome (6.13E-05: 4); RNA splicing, via transesterification reactions with bulged adenosine as nucleophile (6.13E-05: 4)	2p25 (1.74E-13: 7); 2p13 (1.27E-06: 4)	-
47	Lung	36_palevioletred1	21	-	14q13 (1.59E-18: 8)	-
47	Lung	37_salmon1	21	cell adhesion (3.34E-08: 9); cell-cell adhesion (2.89E-08: 7); biological adhesion (3.46E-08: 9); cell migration (6.68E-07: 7); cell motility (1.20E-06: 7); localization of cell (1.20E-06: 7); blood vessel development (1.82E-06: 6); vasculature development (2.84E-06: 6); cellular component movement (3.36E-06: 7); blood vessel morphogenesis (1.59E-05: 5)	-	Fetal_Lung (6.80E-08: 5)
47	Lung	38_tan4	21	-	7p22 (5.38E-36: 16)	-
47	Lung	39_navajowhite	20	-	-	Liver (2.68E-04: 4)
47	Lung	40_darkseagreen2	20	-	22q13 (2.65E-17: 11); 22q12 (4.46E-08: 5)	-
47	Lung	41_antiquewhite1	19	-	-	-
47	Lung	42_mistyrose	19	-	1p35 (1.54E-12: 7); 1p36 (1.85E-05: 5)	-
47	Lung	43_sienna2	18	-	-	-
47	Lung	44_orangered	18	-	17q25 (2.63E-28: 15)	-
47	Lung	45_pink3	18	-	-	-
47	Lung	46_lightskyblue4	18	-	18p11 (3.98E-45: 18)	-
47	Lung	47_indianred2	18	-	7q36 (6.66E-09: 5)	-
47	Lung	48_powderblue	17	-	7q22 (4.93E-14: 8); 7q21 (5.07E-13: 7)	-
47	Lung	49_brown1	17	-	8p11 (1.91E-17: 8); 8p12 (1.22E-08: 4)	-
47	Lung	50_firebrick2	17	-	19p13 (6.43E-05: 5)	-
47	Lung	51_darkolivegreen1	17	nucleosome assembly (2.05E-33: 15); chromatin assembly (5.43E-33: 15); nucleosome organization (1.34E-32: 15); protein-DNA complex assembly (2.76E-32: 15); chromatin assembly or disassembly (4.19E-32: 15); protein-DNA complex subunit organization (7.16E-32: 15); DNA packaging (7.24E-31: 15); DNA conformation change (8.72E-30: 15); cellular macromolecular complex assembly (3.28E-24: 15); chromatin…	6p21 (3.96E-12: 9); 6p22 (7.89E-07: 4)	Bone_Marrow (1.04E-06: 5)
47	Lung	52_deeppink1	17	-	19q13 (3.89E-20: 15)	-
47	Lung	53_tan3	16	-	-	-
47	Lung	54_royalblue3	16	-	-	Lung (8.23E-11: 6)
47	Lung	55_tomato	16	-	5q35 (1.94E-06: 4)	-
47	Lung	56_slateblue1	15	-	3p24 (5.37E-08: 4); 3p25 (1.92E-07: 4)	-
47	Lung	57_green3	15	-	16p13 (8.25E-21: 12)	-
47	Lung	58_navajowhite3	15	-	-	-
47	Lung	59_darkseagreen1	15	-	11q13 (7.60E-12: 8)	-
48	Lung	01_grey60	993	immune response (4.12E-105: 215); regulation of immune system process (5.05E-93: 205); regulation of immune response (5.05E-88: 158); defense response (1.24E-75: 193); positive regulation of immune system process (4.21E-75: 149); regulation of cell activation (1.93E-60: 111); regulation of lymphocyte activation (2.40E-59: 102); positive regulation of immune response (2.86E-59: 107); regulation of…	12p13 (6.07E-07: 26); 6p21 (6.57E-06: 38); 1q23 (1.34E-04: 13)	Spleen (5.06E-71: 84); Thymus (5.91E-30: 49); Bone_Marrow (9.55E-21: 52); Thyroid (1.02E-18: 26); Lung (6.62E-04: 13)
48	Lung	02_brown	716	cell adhesion (1.43E-12: 69); biological adhesion (1.72E-12: 69); vasculature development (4.76E-12: 46); blood vessel development (4.5E-12: 44); circulatory system process (7.15E-12: 35); regulation of cell migration (2.03E-11: 40); blood circulation (2.52E-11: 34); regulation of cell motility (4.37E-11: 40); cardiovascular system development (5.05E-11: 58); circulatory system development (5.05E…	-	Lung (1.07E-21: 31); Fetal_Lung (6.65E-10: 20); Placenta (9.99E-05: 16); Skeletal_Muscle (9.25E-05: 18); Heart (2.63E-04: 13)
48	Lung	03_orangered4	417	cell cycle phase (6.65E-107: 147); cell cycle process (1.80E-106: 156); mitotic cell cycle (4.14E-98: 131); M phase (5.04E-84: 108); M phase of mitotic cell cycle (2.05E-69: 84); mitosis (2.23E-66: 81); nuclear division (2.23E-66: 81); organelle fission (5.99E-65: 81); cell division (2.47E-51: 75); DNA metabolic process (4.27E-45: 86)	2p13 (2.24E-05: 9); 20p12 (1.31E-05: 7); 20p13 (4.25E-05: 9); 2p23 (7.6E-05: 9)	Fetal_Liver (7.99E-24: 38); Testis (7.40E-12: 32); Bone_Marrow (5.50E-06: 17); Thymus (4.09E-04: 10)
48	Lung	04_cyan	253	biological adhesion (1.43E-30: 60); cell adhesion (1.14E-30: 60); extracellular matrix organization (4.72E-23: 26); extracellular structure organization (1.43E-18: 27); cardiovascular system development (7.77E-15: 37); circulatory system development (7.77E-15: 37); skeletal system development (2.17E-14: 28); vasculature development (5.26E-14: 29); collagen fibril organization (8.82E-14: 11); bloo…	-	Bladder (1.45E-06: 7); Placenta (3.91E-06: 11); Ovary (4.71E-06: 7); Uterus (1.36E-04: 5)
48	Lung	05_skyblue3	243	epidermis development (7.56E-18: 26); epidermal cell differentiation (3.56E-13: 14); keratinocyte differentiation (1.12E-12: 13); epithelium development (5.19E-10: 26); epithelial cell differentiation (2.39E-09: 17); keratinization (1.09E-08: 7); morphogenesis of an epithelium (2.39E-06: 16); tissue morphogenesis (4.90E-06: 18); regulation of Notch signaling pathway (1.14E-05: 5); positive regula…	3q27 (8.06E-28: 21); 3q29 (1.00E-24: 20); 3q26 (3.59E-16: 16); 3q28 (7.27E-06: 5); 12q12 (3.08E-04: 5)	Skin (1.36E-26: 28); Trachea (7.45E-05: 7)
48	Lung	06_darkturquoise	143	establishment of protein localization (1.35E-11: 29); protein transport (4.02E-11: 28); intracellular transport (1.85E-09: 25); intracellular protein kinase cascade (5.62E-08: 17); vesicle-mediated transport (8.70E-08: 22); small GTPase mediated signal transduction (3.34E-07: 15); Golgi vesicle transport (2.86E-07: 10); GTP catabolic process (3.94E-06: 10); vesicle targeting (7.05E-06: 5); GTP me…	14q23 (2.03E-07: 7); 14q24 (1.66E-06: 8)	-
48	Lung	07_lightyellow	142	ciliary or flagellar motility (1.07E-05: 4); microtubule-based movement (2.53E-05: 7)	-	Testis (6.90E-09: 16)
48	Lung	08_darkred	122	digestion (2.97E-06: 7)	-	Trachea (5.06E-08: 8); Stomach (2.67E-07: 7)
48	Lung	09_white	93	-	-	Lung (3.12E-07: 7); Stomach (2.04E-05: 5)
48	Lung	10_antiquewhite4	71	ncRNA metabolic process (9.46E-08: 10); ncRNA processing (1.10E-05: 7); RNA processing (1.32E-05: 11)	2p22 (3.36E-07: 5)	-
48	Lung	11_floralwhite	61	defense response (2.84E-08: 15); regulation of immune response (1.79E-07: 11); regulation of immune system process (3.52E-06: 12); locomotion (9.52E-05: 11); immune response (8.67E-05: 10)	-	Lung (3.01E-13: 10); Spleen (7.59E-13: 11); Bone_Marrow (8.86E-11: 11)
48	Lung	12_coral1	57	inflammatory response (5.27E-08: 10); response to molecule of bacterial origin (3.92E-08: 9); defense response (8.31E-08: 14); response to bacterium (7.55E-07: 9); response to biotic stimulus (8.73E-07: 11); positive regulation of gene expression (5.38E-07: 14); positive regulation of transcription from RNA polymerase II promoter (1.03E-06: 11); leukocyte migration (1.03E-06: 7); response to othe…	-	Lung (2.88E-10: 8)
48	Lung	13_plum2	53	translation (2.65E-06: 8)	8q22 (1.06E-20: 13); 8q24 (1.10E-17: 14); 8q21 (3.97E-10: 7); 8q13 (1.11E-09: 6)	-
48	Lung	14_navajowhite2	44	-	1p34 (1.21E-06: 6); 1p32 (3.65E-05: 4)	-
48	Lung	15_palevioletred2	40	-	19p13 (2.26E-15: 16); 16p13 (1.52E-04: 5)	-
48	Lung	16_mediumorchid	38	-	-	Placenta (1.97E-04: 4)
48	Lung	17_skyblue2	37	nucleotide-excision repair (1.21E-05: 4)	19q13 (1.40E-27: 25)	-
48	Lung	18_lightcoral	31	-	9q34 (1.89E-52: 28)	-
48	Lung	19_yellow4	29	-	22q11 (2.87E-51: 25)	-
48	Lung	20_firebrick4	29	-	-	-
48	Lung	21_darkolivegreen4	29	type I interferon-mediated signaling pathway (3.33E-32: 15); cellular response to type I interferon (3.33E-32: 15); response to type I interferon (4.65E-32: 15); innate immune response (1.95E-26: 19); response to virus (1.88E-26: 16); immune response (5.11E-24: 21); cytokine-mediated signaling pathway (2.22E-22: 15); defense response (2.73E-21: 20); cellular response to cytokine stimulus (5.74E-2…	-	-
48	Lung	22_darkviolet	28	-	19q13 (7.65E-27: 22); 19q12 (2.31E-13: 6)	-
48	Lung	23_plum3	26	-	8q24 (7.26E-52: 25)	-
48	Lung	24_navajowhite1	25	-	-	-
48	Lung	25_honeydew	24	-	16p13 (4.53E-10: 8)	-
48	Lung	26_lavenderblush2	24	-	9p13 (2.63E-39: 18)	-
48	Lung	27_mediumpurple4	22	-	3q21 (1.55E-20: 11); 3q22 (6.23E-14: 7); 3q13 (3.28E-06: 4)	-
48	Lung	28_coral3	22	-	19q13 (3.93E-08: 9)	-
48	Lung	29_coral	22	oxidation-reduction process (1.92E-12: 13); response to oxidative stress (9.89E-09: 7); carboxylic acid metabolic process (8.58E-06: 7); organic acid metabolic process (1.02E-05: 7); cellular ketone metabolic process (9.94E-06: 7); oxoacid metabolic process (8.58E-06: 7); response to toxin (1.28E-05: 4); small molecule biosynthetic process (2.19E-05: 6); cellular nitrogen compound biosynthetic pr…	-	Stomach (1.06E-06: 4)
48	Lung	30_sienna4	21	ribosome biogenesis (3.96E-07: 5); cellular component biogenesis at cellular level (4.36E-06: 5); ribonucleoprotein complex biogenesis (3.44E-06: 5)	17p13 (1.11E-07: 6)	-
48	Lung	31_orangered1	20	-	-	-
48	Lung	32_pink4	20	-	19q13 (1.94E-29: 20)	-
48	Lung	33_mediumpurple1	19	-	Xq28 (1.65E-42: 18)	-
48	Lung	34_lightslateblue	18	-	20q13 (1.87E-08: 6); 20q11 (6.72E-08: 5)	-
48	Lung	35_blueviolet	16	-	-	-
48	Lung	36_thistle4	16	-	22q12 (4.19E-15: 8); 22q13 (1.04E-08: 6)	-
48	Lung	37_blue4	16	-	14q13 (9.56E-23: 9); 14q12 (1.71E-13: 6)	-
48	Lung	38_deeppink	16	-	-	-
48	Lung	39_plum4	16	-	8q11 (1.16E-11: 5); 8q22 (2.12E-11: 6)	-
48	Lung	40_navajowhite	15	-	-	-
49	Lung	01_yellowgreen	1047	immune response (1.00E-114: 230); regulation of immune system process (9.56E-112: 230); regulation of immune response (2.05E-101: 174); positive regulation of immune system process (1.67E-84: 162); defense response (4.89E-83: 207); leukocyte activation (5.61E-72: 124); cell activation (5.64E-69: 157); regulation of cell activation (3.13E-68: 121); regulation of leukocyte activation (1.52E-66: 117…	12p13 (6.90E-10: 32); 1q23 (2.21E-04: 13)	Spleen (5.81E-78: 90); Thymus (4.97E-31: 51); Bone_Marrow (1.21E-28: 63); Thyroid (5.32E-17: 25); Lung (1.72E-06: 18)
49	Lung	02_green	696	cell cycle phase (1.32E-122: 195); cell cycle process (4.75E-115: 202); mitotic cell cycle (8.11E-114: 174); M phase (2.69E-86: 133); M phase of mitotic cell cycle (6.69E-77: 107); nuclear division (1.09E-75: 105); mitosis (1.09E-75: 105); organelle fission (9.12E-74: 105); DNA metabolic process (7.80E-60: 126); cell division (1.53E-58: 99)	8q22 (2.01E-06: 13); 8q21 (1.24E-05: 11); 8q11 (2.17E-04: 6); 10p13 (1.71E-04: 6); 11q21 (5.01E-04: 6); 6p24 (7.21E-04: 6)	Fetal_Liver (1.02E-24: 48); Testis (9.21E-12: 42); Bone_Marrow (1.30E-05: 22)
49	Lung	03_turquoise	692	-	20q13 (2.02E-27: 49); 13q12 (4.85E-18: 26); 20q11 (8.48E-14: 26); 13q34 (3.84E-10: 14); 13q14 (2.58E-04: 11); 13q22 (2.61E-04: 5); 13q33 (4.56E-04: 5)	Small_Intestine (1.34E-25: 46); Colon (5.79E-25: 34)
49	Lung	04_pink	236	cell adhesion (3.15E-24: 51); biological adhesion (3.79E-24: 51); extracellular matrix organization (7.72E-24: 26); extracellular structure organization (1.8E-20: 28); skeletal system development (6.28E-18: 31); collagen fibril organization (1.31E-17: 13); cardiovascular system development (1.49E-13: 34); circulatory system development (1.49E-13: 34); ossification (5.68E-13: 19); vasculature deve…	-	Fetal_Lung (3.68E-09: 12); Ovary (2.03E-07: 8); Bladder (1.40E-05: 6); Placenta (7.96E-05: 9)
49	Lung	05_darkseagreen4	212	biological adhesion (2.84E-13: 35); cell adhesion (2.52E-13: 35); cardiovascular system development (6.41E-12: 30); circulatory system development (6.41E-12: 30); vasculature development (6.77E-11: 23); blood vessel development (3.52E-09: 20); regulation of locomotion (1.89E-08: 19); regulation of cell migration (1.77E-08: 18); regulation of cell motility (2.58E-08: 18); regulation of cellular co…	-	Fetal_Lung (1.38E-08: 11); Heart (3.66E-05: 8); Placenta (3.55E-05: 9); Bladder (1.08E-04: 5)
49	Lung	06_saddlebrown	107	translation (3.31E-09: 14); ncRNA metabolic process (6.53E-08: 12); ncRNA processing (1.97E-05: 8); ribonucleoprotein complex biogenesis (3.13E-05: 8); cellular component biogenesis at cellular level (4.39E-05: 8); tRNA metabolic process (6.89E-05: 6)	12q24 (5.41E-06: 9); 4q31 (3.20E-05: 5); 17q25 (7.16E-05: 7)	-
49	Lung	07_orange	97	microtubule-based movement (1.40E-07: 8); ciliary or flagellar motility (2.37E-06: 4); microtubule-based process (2.69E-06: 10)	10p12 (3.32E-05: 4)	Testis (1.89E-07: 12)
49	Lung	08_plum	89	RNA splicing (9.96E-07: 10); mRNA metabolic process (3.86E-06: 12); mRNA processing (7.27E-06: 10); nuclear mRNA splicing, via spliceosome (2.93E-05: 7); RNA splicing, via transesterification reactions with bulged adenosine as nucleophile (2.93E-05: 7); RNA splicing, via transesterification reactions (3.56E-05: 7)	16p13 (1.27E-10: 13)	-
49	Lung	09_darkolivegreen	71	-	14q13 (3.48E-06: 4)	Lung (4.84E-08: 7); Fetal_Lung (4.96E-04: 4)
49	Lung	10_darkturquoise	64	negative regulation of epidermal growth factor receptor signaling pathway (8.91E-06: 4)	-	Lung (2.45E-04: 4); Bone_Marrow (7.57E-04: 5)
[truncated: 1,399 more rows]

## Sheet: Legend
Module size - number of genes in the module
For each module, top 10 most significant GO Biological Processes, Chromosome Cytobands and Tissue Specific gene sets are listed
Numbers in brackets:
1) hypergeometric p-value for gene overlap between the module and the functional term
2) number of genes in the overlap
This table shows p-values prior to mutliple testing adjustment, however all the p-values remain significant after it (P adjusted < 0.001, Benjamini-Hochberg)
