# Supplementary material for: Drug Repositioning through Systematic Mining of Gene Coexpression Networks in Cancer
Source: PLoS One. 2016 Nov 8;11(11):e0165059. doi: 10.1371/journal.pone.0165059 (PMC5100910; doi:10.1371/journal.pone.0165059)
Supplement: S4 Table — (XLSX) [file pone.0165059.s004.xlsx]

## Sheet: Readme
Tab "ECM target connectivity matrix"
This table shows DrugBank targets found within the ECM module in different datasets.
Each column corresponds to an ECM module from a particular dataset.
Each row represents a target.
For each target, columns C and D specify corresponding oncology and non-oncology drugs from DrugBank, respectively.
Table cells describe connectivity of each target in the ECM module in a given dataset (shown in a relative percentage scale).
Specifically, each value is a connectivity percentile of a target in the module.
For example, "90%" means that 90% of genes in the module have lower connectivity than the target of interest.
Consequently, higher values indicate targets with higher connectivity in the module.
Tab "ECM correlation with IL1R1"
This table describes association strength between IL1R1 and the ECM module in all datasets where the ECM module was present (including those where IL1R1 did not belong to the ECM module).
The association strength was quantified as Pearson correlation between the IL1R1 expression profile and the eigengene of the ECM module.
Higher values indicate stronger association between the ECM module and IL1R1.
The table shows that IL1R1 is strongly associated with the ECM module in colon cancer, but much weaker in all the other cancer types.

## Sheet: ECM_target_connectivity_matrix
Target Entrez ID	Gene Symbol	Antineoplastic drugs	Other drugs	Number of datasets in which the target is present in the ECM module	1_04_yellow	2_03_pink	3_02_brown	4_04_magenta	5_02_turquoise	6_02_darkturquoise	7_04_orange	8_06_red	9_06_green	10_06_firebrick4	11_07_lightcoral	12_02_yellow	13_03_tan	14_03_turquoise	15_02_green	16_02_yellow	17_03_yellow	18_01_turquoise	19_03_turquoise	20_05_tan	21_01_brown	22_01_yellow	23_01_turquoise	24_01_blue	25_01_blue	26_02_red	27_01_brown	28_01_turquoise	29_01_blue	30_01_turquoise	31_01_purple	32_04_brown	33_04_red	34_01_turquoise	35_04_turquoise	36_02_midnightblue	37_13_darkgrey	38_26_bisque4	39_06_red	40_03_purple	42_10_royalblue	45_14_salmon4	46_06_pink	47_04_green	48_04_cyan
					Breast	Breast	Breast	Breast	Breast	Breast	Breast	Breast	Breast	Breast	Breast	Breast	Breast	Breast	Breast	Breast	Breast	Breast	Breast	Breast	Colon	Colon	Colon	Colon	Colon	Colon	Colon	Colon	Colon	Colon	Colon	Colon	Colon	Colon	Glioma	Glioma	Glioma	Glioma	Glioma	Glioma	Glioma	Glioma	Lung	Lung	Lung
					ECM module	ECM module	ECM module	ECM module	ECM module	ECM module	ECM module	ECM module	ECM module	ECM module	ECM module	ECM module	ECM module	ECM module	ECM module	ECM module	ECM module	ECM module	ECM module	ECM module	ECM module	ECM module	ECM module	ECM module	ECM module	ECM module	ECM module	ECM module	ECM module	ECM module	ECM module	ECM module	ECM module	ECM module	ECM module	ECM module	ECM module	ECM module	ECM module	ECM module	ECM module	ECM module	ECM module	ECM module	ECM module
					3.48e-31	1.19e-29	1.01e-32	8.56e-41	2.69e-30	1.64e-41	1.06e-25	1.22e-17	4e-27	2.08e-09	3.32e-24	2.39e-30	1.91e-31	1.36e-30	2.75e-30	5.58e-30	1.88e-26	4.13e-28	3.23e-24	2.78e-17	7.51e-48	7.25e-22	8.95e-41	6.08e-42	8.57e-28	1.54e-35	2.25e-46	5.12e-23	5.96e-46	4.72e-49	8.54e-53	1.63e-28	1.34e-08	1.72e-29	1.82e-09	1.45e-07	5.92e-12	1.41e-06	1.33e-11	4.91e-18	1.89e-08	9.58e-08	1.63e-23	5.36e-25	1.14e-30
					396	292	326	258	408	640	176	146	515	292	266	557	382	312	205	371	222	348	269	119	1148	924	1101	555	282	500	1405	1486	1342	725	1981	552	168	521	552	985	94	38	329	570	260	84	285	209	253
4313	MMP2	Marimastat	-	59	0.025	0.048	0.025	0.016	0.172	0.039	0.023	0.445	0.043	0.243	0.008	0.009	0.018	0.016	0.015	0.005	0.027	0.029	0.022	0.277	0.148	-	0.148	0.079	0.089	0.024	0.044	-	0.054	0.021	0.021	0.056	-	0.399	-	-	0.872	-	0.149	-	-	-	0.13	0.024	0.004
5159	PDGFRB	Pazopanib; Regorafenib; Sorafenib; Sunitinib	Becaplermin	58	0.078	0.195	0.132	0.147	0.015	0.123	0.307	-	0.087	0.205	0.011	0.133	0.147	0.112	0.073	0.132	0.05	0.152	0.119	0.235	0.039	-	0.039	0.086	0.113	0.072	0.096	-	0.19	0.029	0.134	0.062	-	0.219	-	-	0.213	0.316	0.097	0.325	-	0.798	-	0.124	0.016
1909	EDNRA	-	Bosentan; Macitentan; Sitaxentan	39	0.616	0.777	0.617	0.961	0.145	-	0.551	0.644	-	-	-	0.237	-	0.269	0.546	0.226	0.748	0.23	0.42	0.336	0.836	-	0.86	-	-	-	0.627	-	0.603	-	-	0.48	-	0.411	-	-	-	-	-	0.093	0.223	-	-	-	-
5733	PTGER3	-	Bimatoprost; Dinoprostone; Misoprostol	24	-	0.866	-	-	0.517	-	-	-	0.553	0.428	-	-	-	-	-	-	-	0.96	0.848	-	0.551	0.366	0.61	-	-	0.748	0.566	0.238	0.537	0.486	-	0.736	-	0.797	-	-	-	-	-	-	-	-	0.561	-	-
4322	MMP13	Marimastat	-	22	-	0.784	-	-	0.882	0.581	0.83	0.938	0.408	-	-	-	-	0.744	-	0.97	-	-	0.888	-	0.576	-	0.555	-	-	-	0.591	-	-	0.783	0.247	-	-	-	-	-	0.851	-	-	-	-	-	-	-	0.957
5156	PDGFRA	Pazopanib; Regorafenib	-	22	-	-	-	-	-	0.909	-	-	-	-	-	-	-	-	0.683	0.518	-	0.511	-	-	0.891	-	0.768	-	-	-	-	0.75	0.543	-	0.305	-	-	-	-	-	-	-	-	-	-	-	0.705	0.876	0.755
7846	TUBA1A	Vinblastine	-	22	0.967	-	-	-	-	-	-	-	-	0.654	0.985	-	-	-	-	-	-	-	-	-	0.142	0.063	0.169	0.353	0.177	0.674	0.048	0.162	0.048	0.537	0.213	-	-	0.09	-	-	-	-	-	-	-	-	-	-	-
5740	PTGIS	-	Epoprostenol; Phenylbutazone	20	-	-	-	-	-	-	-	-	-	-	-	0.772	-	-	-	-	-	0.997	-	-	-	0.422	-	-	-	-	0.515	0.336	0.039	0.491	0.307	-	-	0.236	-	-	-	-	-	0.311	-	-	-	-	-
3554	IL1R1	-	Anakinra	19	-	-	-	-	0.583	-	-	-	-	-	-	-	-	-	-	-	-	0.698	0.877	-	0.053	0.173	0.073	0.355	0.539	-	0.213	0.135	0.086	0.154	0.017	-	-	0.274	-	-	-	-	0.049	-	0.673	-	-	-	-
3764	KCNJ8	-	Gliquidone; Glisoxepide; Levosimendan; Thiamylal	17	-	-	-	-	-	-	-	-	-	-	-	-	0.594	-	-	-	-	-	-	-	0.29	-	0.324	0.656	-	-	0.245	0.346	0.443	0.552	0.206	0.319	-	0.288	-	-	-	-	-	-	0.488	-	-	-	-
7010	TEK	Regorafenib	-	16	-	-	-	-	-	-	-	-	-	-	-	-	-	-	-	-	-	-	-	-	0.335	0.475	0.461	-	-	-	0.554	0.169	0.425	0.461	0.64	-	-	0.407	-	-	-	-	-	-	-	-	-	-	-
185	AGTR1	-	Azilsartan medoxomil; Candesartan; Eprosartan; Forasartan; Irbesartan; Losartan; Olmesartan; Saprisartan; Tasosartan; Telmisartan; Valsartan	15	-	-	-	-	-	-	-	-	-	-	-	-	-	-	-	-	-	-	-	-	0.975	0.032	0.891	-	-	0.944	0.362	-	0.452	-	0.266	0.585	0.458	-	-	-	-	-	0.772	0.182	-	-	-	-	-
3357	HTR2B	-	Chlorprothixene; Clomipramine; Doxepin; Methysergide; Minaprine; Triflupromazine	15	-	-	0.801	-	-	-	-	-	-	0.514	0.741	0.84	-	0.779	-	0.539	-	-	-	-	-	0.543	-	-	-	0.948	0.376	0.294	0.375	-	0.414	-	-	-	-	-	-	-	-	-	-	-	-	-	-
7450	VWF	-	Antihemophilic Factor	15	-	-	-	-	-	-	-	-	-	-	-	-	-	-	-	-	-	-	-	-	-	-	-	0.528	0.926	-	0.512	0.271	-	0.499	0.515	0.201	-	0.616	-	-	-	0.395	-	-	-	-	-	-	-
2260	FGFR1	Regorafenib; Sorafenib	-	14	-	-	-	-	-	-	-	-	-	-	-	-	-	-	-	-	-	-	-	-	-	0.395	-	-	-	-	0.473	-	0.108	0.419	0.096	-	-	0.532	-	0.771	-	-	0.179	0.625	-	-	-	-	-
3791	KDR	Axitinib; Pazopanib; Regorafenib; Sorafenib; Cabozantinib	-	14	-	-	-	-	-	-	-	-	-	-	-	-	-	-	-	-	-	-	-	-	0.683	-	0.921	-	-	-	0.922	-	0.748	0.607	0.977	0.228	-	-	-	-	-	-	0.653	-	0.808	-	-	-	-
5737	PTGFR	-	Bimatoprost; Dinoprost Tromethamine; Latanoprost; Tafluprost; Travoprost	14	-	-	-	-	-	-	-	-	-	0.942	-	0.849	-	-	-	-	-	-	-	-	0.849	0.799	-	-	-	-	0.332	0.812	0.727	0.881	0.484	-	-	-	-	-	-	-	0.404	0.246	-	-	-	-	-
8639	AOC3	-	Hydralazine	13	-	-	-	-	-	-	-	-	-	-	-	-	0.814	-	-	-	-	-	-	-	0.232	0.006	0.2	-	-	0.132	-	0.01	0.259	-	0.298	-	-	0.432	-	-	-	-	-	-	-	-	-	-	-
2743	GLRB	-	Enflurane	13	-	-	-	-	-	-	-	-	-	0.87	-	-	-	-	-	-	-	-	-	-	0.192	0.823	0.198	0.928	-	0.608	0.612	0.517	0.171	0.87	-	-	-	-	-	-	-	-	-	-	-	-	-	-	-
3778	KCNMA1	-	Bendroflumethiazide; Chlorzoxazone; Cromoglicic acid	13	-	-	-	-	-	-	-	-	-	-	-	-	-	-	-	-	-	-	-	-	0.987	0.098	0.942	-	-	0.44	-	0.09	0.493	-	-	-	-	-	-	-	-	-	-	-	-	-	-	-	-
4130	MAP1A	Estramustine	-	13	0.619	-	-	-	0.578	-	-	-	0.274	-	-	-	-	-	-	-	-	-	-	-	0.674	-	-	-	-	-	0.653	0.216	0.791	0.826	-	-	-	-	-	-	-	-	-	-	-	-	0.902	-	-
2908	NR3C1	-	Alclometasone; Amcinonide; Beclomethasone; Betamethasone; Budesonide; Ciclesonide; Clobetasol propionate; Clocortolone; Cortisone acetate; Desonide; Desoximetasone; Dexamethasone; Diflorasone; Difluprednate; Flumethasone Pivalate; Flunisolide; Fluocinolone Acetonide; Fluocinonide; Fluorometholone; Flurandrenolide; Fluticasone Propionate; Fluticasone furoate; Halobetasol Propionate; Hydrocortamate…	13	-	-	-	-	-	-	-	-	-	-	-	-	-	-	-	-	-	-	-	-	0.066	0.179	0.101	-	0.362	-	0.07	0.138	0.044	0.219	-	0.393	0.321	0.58	-	-	-	-	-	-	-	-	-	-	-
4318	MMP9	Marimastat	Glucosamine	12	-	-	-	-	-	-	-	-	-	-	-	-	-	-	-	-	-	-	-	-	0.605	-	0.754	-	-	-	0.56	-	-	0.582	0.581	-	-	0.62	-	0.92	0.734	-	-	-	-	0.298	-	-	-
3356	HTR2A	-	Acepromazine; Amitriptyline; Aripiprazole; Asenapine; Chlorpromazine; Chlorprothixene; Cinitapride; Clomipramine; Clozapine; Cyclobenzaprine; Cyproheptadine; Desipramine; Doxepin; Ergotamine; Iloperidone; Lisuride; Loxapine; Lurasidone; Mesoridazine; Methysergide; Minaprine; Mirtazapine; Nortriptyline; Olanzapine; Paliperidone; Pipotiazine; Quetiapine; Risperidone; Thioproperazine; Thioridazine; …	11	-	-	-	-	-	-	-	-	-	-	-	-	-	-	-	-	-	-	-	-	0.795	-	0.966	-	-	-	0.749	-	0.119	-	0.258	-	-	-	-	-	-	-	-	-	-	-	0.996	-	1
5327	PLAT	-	Aminocaproic Acid	11	-	-	-	-	0.176	-	-	-	-	-	-	-	-	-	-	-	-	-	-	-	0.397	0.463	0.365	0.35	0.234	0.176	-	-	0.762	0.31	-	-	-	0.401	-	-	-	-	-	-	-	-	-	-	-
7035	TFPI	-	Dalteparin	11	-	-	-	-	-	-	-	-	-	-	-	-	-	-	-	-	-	-	-	-	-	0.787	-	-	-	-	0.322	0.792	0.666	0.774	0.203	-	-	-	-	0.935	-	-	-	-	-	-	-	-	-
1803	DPP4	-	Alogliptin; Linagliptin; Saxagliptin; Sitagliptin; Vildagliptin	10	-	-	0.798	-	-	-	0.881	-	-	-	-	0.521	0.437	0.981	-	0.698	-	0.922	0.907	-	-	-	-	-	-	-	-	-	-	-	-	-	-	-	-	-	-	-	0.429	-	-	-	-	-	-
4312	MMP1	Marimastat	-	10	-	-	-	-	-	-	-	-	-	-	-	-	-	-	-	-	-	-	-	-	-	-	-	-	-	-	0.272	-	-	-	0.795	-	-	-	-	-	-	-	0.24	-	0.477	-	-	-	0.617
8654	PDE5A	-	Avanafil; Dipyridamole; Pentoxifylline; Sildenafil; Tadalafil; Theophylline; Udenafil; Vardenafil	10	-	-	-	-	-	-	-	-	-	-	-	-	-	-	-	-	-	-	-	-	-	0.139	-	-	-	-	-	0.611	-	-	0.588	-	-	0.894	-	0.902	-	-	-	-	0.115	-	-	-	-
79001	VKORC1	-	Acenocoumarol; Dicoumarol; Phenindione; Phenprocoumon; Warfarin	10	-	-	-	-	-	-	-	-	0.404	-	-	-	-	-	-	-	-	-	-	-	0.452	-	0.407	-	-	-	-	-	0.654	-	0.432	0.786	-	-	0.214	-	-	-	-	-	-	-	-	-	-
19	ABCA1	-	Probucol	9	-	-	-	-	-	-	-	-	-	-	-	-	-	-	-	-	-	-	-	-	-	0.482	0.762	-	-	-	-	0.448	0.494	-	0.328	0.44	-	0.378	0.964	-	-	-	-	-	-	-	-	-	-
25	ABL1	Bosutinib; Dasatinib; Nilotinib; Regorafenib; Ponatinib	-	9	-	-	-	-	-	-	-	-	0.87	-	0.797	-	-	-	-	0.852	-	-	-	-	-	-	-	-	-	-	-	0.459	-	-	0.981	-	-	-	-	-	-	-	-	-	-	-	-	-	-
590	BCHE	-	Dipivefrin; Echothiophate; Edrophonium; Hexafluronium; Malathion; Pralidoxime; Pyridostigmine; Rivastigmine; Tacrine	9	-	-	-	-	-	-	-	-	-	0.842	-	-	-	-	-	-	-	-	-	-	0.997	0.175	-	-	-	-	0.601	0.121	0.461	-	-	-	-	-	-	-	-	-	-	-	-	-	-	-	-
6347	CCL2	-	Mimosine	9	-	-	-	-	-	-	-	-	-	-	-	-	-	-	-	-	-	-	-	-	-	0.229	-	-	-	0.622	0.024	0.131	0.516	0.367	0.012	0.429	-	-	0.846	-	-	-	-	-	-	-	-	-	-
2247	FGF2	-	Pentosan Polysulfate; Sirolimus; Sucralfate	9	-	-	-	-	-	-	-	-	-	-	-	-	-	-	-	-	-	-	-	-	0.947	0.256	-	-	-	-	0.711	0.294	-	-	0.446	0.694	-	-	-	-	-	-	-	-	-	-	-	-	-
2321	FLT1	Axitinib; Pazopanib; Regorafenib; Sorafenib; Sunitinib	-	9	-	-	-	-	-	-	-	-	-	-	-	-	-	-	-	-	-	-	-	-	0.851	-	0.976	0.816	-	-	-	-	-	0.764	-	-	-	-	-	-	-	0.579	-	-	0.346	-	-	-	-
3725	JUN	Arsenic trioxide	-	9	-	-	-	-	-	0.777	-	-	-	0.764	-	-	0.885	-	-	-	-	-	-	-	-	-	-	-	-	-	-	-	-	-	-	-	-	-	0.71	0.68	-	-	-	-	-	-	-	-	-
2206	MS4A2	-	Omalizumab	9	-	-	-	-	-	-	0.602	-	0.509	-	-	-	-	-	-	0.79	-	-	0.81	-	-	0.633	-	-	-	-	-	0.799	-	-	0.951	-	-	-	-	-	-	-	-	-	-	-	-	-	-
4882	NPR2	-	Erythrityl Tetranitrate	9	-	-	-	-	-	0.427	-	-	-	-	-	0.847	0.634	-	-	0.846	-	0.92	-	-	-	-	-	-	-	-	-	0.402	-	-	-	-	-	-	-	-	-	-	-	0.705	-	-	-	-	-
5627	PROS1	-	Sodium Tetradecyl Sulfate	9	-	-	-	-	-	0.311	-	-	-	0.144	-	-	-	-	-	-	-	-	-	-	-	-	-	-	-	-	0.781	0.949	-	-	-	-	-	-	0.346	0.259	-	-	-	-	0.958	-	-	-	-
5742	PTGS1	-	Acetaminophen; Acetylsalicylic acid; Balsalazide; Diclofenac; Ibuprofen; Lornoxicam; Lumiracoxib; Magnesium salicylate; Meclofenamic acid; Mesalazine; Naproxen; Oxaprozin; Phenylbutazone; Salicyclic acid; Salicylate-sodium; Salsalate; Sulfasalazine; Tiaprofenic acid; Triflusal	9	-	-	-	-	-	-	-	-	-	-	-	-	-	-	-	-	-	-	-	-	-	0.083	-	-	-	-	-	0.091	0.268	-	0.243	-	0.125	-	-	-	-	-	-	-	-	-	-	-	-
718	C3	-	Intravenous Immunoglobulin	8	-	-	-	-	-	-	-	-	-	-	-	-	-	-	-	-	-	-	-	-	-	0.443	-	-	-	0.518	0.225	0.201	0.113	-	0.336	-	-	-	-	-	-	-	-	-	-	-	-	-	-
3676	ITGA4	-	Natalizumab	8	-	-	-	-	-	-	-	-	-	-	-	-	-	-	-	-	-	-	-	-	-	0.788	-	0.714	-	-	-	-	-	-	0.234	-	-	0.845	-	0.133	0.415	-	-	0.116	0.038	-	-	-	-
4314	MMP3	Marimastat	-	8	-	-	-	-	-	-	-	-	-	0.911	-	-	-	-	-	0.817	-	0.503	-	-	-	-	-	-	-	-	0.801	-	-	-	0.942	-	-	-	-	-	-	-	-	-	-	-	-	-	0.64
5139	PDE3A	Anagrelide	Aminophylline; Amrinone; Cilostazol; Enoximone; Milrinone; Oxtriphylline; Theophylline	8	-	-	-	-	-	-	-	-	-	-	0.192	0.758	-	-	-	-	-	-	-	-	-	0.63	-	-	-	-	-	-	-	-	-	-	-	-	-	-	-	-	-	0.816	0.662	-	-	-	-
5739	PTGIR	-	Epoprostenol; Iloprost; Treprostinil	8	-	-	-	-	-	-	-	-	-	-	-	-	-	-	-	-	-	-	-	-	-	-	-	0.917	-	-	-	-	0.987	-	-	-	-	-	-	-	-	-	-	-	-	-	-	-	-
125	ADH1B	-	Ethanol; Fomepizole	7	-	-	-	-	-	-	-	-	-	-	-	-	-	-	-	-	-	-	-	-	-	0.21	-	-	-	-	-	-	0.928	-	-	-	0.036	-	-	-	-	-	-	-	-	-	-	-	-
2246	FGF1	-	Pentosan Polysulfate	7	-	-	0.632	-	-	0.463	-	-	-	-	-	-	-	-	-	-	-	-	-	-	0.927	-	0.956	-	-	-	-	-	-	-	-	-	-	-	-	-	-	-	-	-	-	-	0.839	-	-
3269	HRH1	-	Aceprometazine; Alimemazine; Antazoline; Azatadine; Azelastine; Bepotastine; Betahistine; Bromodiphenhydramine; Brompheniramine; Buclizine; Carbinoxamine; Cetirizine; Chlorcyclizine; Chloropyramine; Chlorphenamine; Chlorpromazine; Cinnarizine; Clemastine; Clofedanol; Cyclizine; Cyproheptadine; Desloratadine; Dexbrompheniramine; Dimenhydrinate; Dimetindene; Diphenhydramine; Diphenylpyraline; Doxep…	7	-	-	-	-	-	0.656	-	-	0.377	-	-	-	-	-	-	-	-	-	-	-	-	-	-	-	-	-	-	0.886	-	-	-	-	-	-	0.219	0.418	-	-	-	-	-	-	-	-	-
6529	SLC6A1	-	Tiagabine	7	0.98	-	-	-	0.968	-	-	-	-	-	-	-	-	-	-	-	-	-	-	-	0.894	-	0.982	-	-	-	-	-	0.718	-	-	-	-	-	-	-	-	-	-	-	-	-	-	-	-
7357	UGCG	-	Miglustat	7	-	-	-	-	-	-	-	-	-	-	-	-	-	-	-	-	-	-	-	-	0.43	0.411	0.477	-	-	-	0.623	0.243	0.331	-	-	-	-	-	-	0.417	-	-	-	-	-	-	-	-	-
624	BDKRB2	-	Icatibant	6	-	-	-	-	-	-	-	-	-	-	-	-	-	-	-	-	-	-	-	-	-	0.84	-	-	-	-	-	0.764	-	-	-	-	-	-	-	0.816	-	-	-	-	-	-	-	-	-
2157	F8	-	Coagulation Factor IX	6	-	-	-	-	-	-	-	-	-	-	-	-	-	-	-	-	-	-	-	-	-	0.545	-	-	-	-	0.878	0.334	-	-	0.614	-	-	-	-	-	-	-	-	-	-	-	-	-	-
2548	GAA	-	Acarbose; Miglitol	6	-	-	-	-	-	-	-	-	-	-	-	-	-	-	-	-	-	-	-	-	0.822	-	0.869	-	-	-	-	-	-	-	0.805	0.841	-	-	-	-	-	-	-	-	-	-	-	-	-
3383	ICAM1	-	Hyaluronan	6	-	-	-	-	-	-	-	-	-	-	-	-	-	-	-	-	-	-	-	-	-	-	-	-	-	-	0.399	-	-	0.727	0.564	0.583	-	-	0.498	0.57	-	-	-	-	-	-	-	-	-
4133	MAP2	Docetaxel; Estramustine; Paclitaxel	-	6	-	-	-	-	-	-	-	-	-	-	-	-	-	-	-	-	-	-	-	-	-	0.879	-	-	-	-	0.931	0.589	-	0.628	-	-	-	-	-	-	-	-	-	-	-	-	-	-	-
5142	PDE4B	-	Dyphylline; Enprofylline; Ibudilast; Ketotifen; Papaverine; Pentoxifylline; Theophylline	6	-	-	-	-	-	-	-	-	-	-	-	-	-	-	-	-	-	-	-	-	-	-	0.786	-	-	-	0.984	0.565	-	-	0.218	0.933	-	-	-	-	-	-	-	-	-	-	-	-	-
6328	SCN3A	-	Zonisamide	6	-	-	-	-	-	-	-	-	-	-	-	0.91	-	-	-	-	-	-	-	-	-	0.864	-	-	-	-	-	0.997	-	-	-	-	-	-	-	-	-	-	-	-	-	-	-	-	-
6844	VAMP2	-	Botulinum Toxin Type B	6	-	-	-	-	-	-	-	-	-	-	-	-	-	-	-	-	-	-	-	-	0.9	0.918	0.778	-	-	-	-	0.729	-	-	-	-	-	-	-	-	-	-	-	-	-	-	-	-	-
150	ADRA2A	-	Apraclonidine; Brimonidine; Clonidine; Dexmedetomidine; Dipivefrin; Droxidopa; Epinephrine; Ergoloid mesylate; Guanabenz; Guanfacine; Lofexidine; Methyldopa; Mirtazapine; Naphazoline; Norepinephrine; Oxymetazoline; Phenoxybenzamine; Phentolamine; Propericiazine; Pseudoephedrine; Xylometazoline; Yohimbine	5	-	0.928	-	-	-	-	-	-	-	-	-	-	-	-	-	-	-	-	0.48	-	-	-	-	-	-	-	-	-	-	-	-	-	-	-	-	-	-	-	-	-	-	-	-	-	-
7852	CXCR4	-	Plerixafor	5	-	-	-	-	-	-	-	-	-	-	-	-	-	-	-	-	-	-	-	-	-	-	-	-	-	-	0.352	-	-	-	0.046	-	0.435	-	-	0.613	-	-	-	-	0.881	-	-	-	-
2209	FCGR1A	-	Intravenous Immunoglobulin	5	-	-	-	-	-	-	-	-	-	-	-	-	-	-	-	-	-	-	-	-	-	-	-	-	-	-	0.164	-	-	-	0.218	0.661	-	0.714	-	-	-	-	-	-	-	-	-	-	-
2213	FCGR2B	-	Antithymocyte globulin; Intravenous Immunoglobulin	5	-	-	-	-	-	-	-	-	-	-	-	-	0.751	-	-	-	-	-	-	-	-	-	-	-	-	0.724	0.25	-	-	0.69	0.201	-	-	-	-	-	-	-	-	-	-	-	-	-	-
9103	FCGR2C	-	Intravenous Immunoglobulin	5	-	-	-	-	-	-	-	-	-	-	-	-	0.738	-	-	-	-	-	-	-	-	-	-	-	-	-	-	-	-	-	0.529	-	-	-	-	0.748	-	-	-	-	-	-	-	-	-
3690	ITGB3	-	Abciximab; Antithymocyte globulin; Eptifibatide; Tirofiban	5	-	-	-	-	-	-	-	-	-	-	-	-	-	-	-	-	-	-	-	-	-	-	-	-	-	-	-	-	-	-	0.805	-	-	-	-	0.715	-	-	-	-	-	-	-	-	-
4881	NPR1	-	Amyl Nitrite; Erythrityl Tetranitrate; Isosorbide Dinitrate; Nitroglycerin; Nitroprusside	5	-	-	-	-	-	-	-	-	-	-	-	-	-	-	-	-	-	-	-	-	-	0.598	-	-	-	-	-	0.153	0.553	-	-	-	-	-	-	-	-	-	-	-	-	-	-	-	-
5732	PTGER2	-	Alprostadil; Dinoprostone; Misoprostol	5	-	-	-	-	-	-	-	-	-	-	-	-	0.935	-	-	-	-	-	-	-	-	-	-	-	-	-	-	-	-	-	-	-	-	-	-	-	-	-	0.249	-	-	-	-	-	-
9900	SV2A	-	Levetiracetam	5	-	-	-	-	-	-	-	-	-	-	-	-	-	-	-	-	-	-	-	-	-	-	-	0.695	-	-	-	-	-	0.957	-	-	-	-	-	-	-	-	-	-	-	-	0.916	-	-
6915	TBXA2R	-	Ridogrel	5	-	-	-	-	-	-	-	-	-	-	-	-	-	-	-	-	-	-	-	-	-	-	-	-	-	-	-	-	0.722	-	-	-	-	-	-	-	-	-	-	-	-	0.845	-	-	-
7421	VDR	-	Dihydrotachysterol; Paricalcitol	5	-	-	-	-	-	-	-	-	-	-	-	-	-	-	-	-	-	0.911	-	-	-	-	-	-	-	-	-	-	-	-	-	-	-	-	0.107	-	-	-	-	-	-	-	-	-	-
[truncated: 32 more columns]

## Sheet: ECM_ correlation_with_IL1R1
Module annotation	Dataset ID (see table S1 for dataset descriptions)	Module	Cancer type	kME: Pearson correlation between IL1R1 and ECM eigengene	Order_1	Order_2
ECM module	31	01_purple	Colon	0.9034	11	1
ECM module	21	01_brown	Colon	0.8566	1	2
ECM module	23	01_turquoise	Colon	0.8421	3	3
ECM module	29	01_blue	Colon	0.8418	9	4
ECM module	28	01_turquoise	Colon	0.8396	8	5
ECM module	30	01_turquoise	Colon	0.8117	10	6
ECM module	27	01_brown	Colon	0.7647	7	7
ECM module	34	01_turquoise	Colon	0.7098	14	8
ECM module	22	05_pink	Colon	0.6906	2	9
ECM module	24	01_blue	Colon	0.6811	4	10
ECM module	25	01_blue	Colon	0.6774	5	11
ECM module	32	04_brown	Colon	0.6386	12	12
ECM module	33	04_red	Colon	0.6321	13	13
ECM module	26	02_red	Colon	0.4633	6	14
ECM module	11	07_lightcoral	Breast	0.6573	25	15
ECM module	5	02_turquoise	Breast	0.5707	19	16
ECM module	18	01_turquoise	Breast	0.5355	32	17
ECM module	7	04_orange	Breast	0.5314	21	18
ECM module	9	06_green	Breast	0.4966	23	19
ECM module	13	03_tan	Breast	0.4811	27	20
ECM module	1	04_yellow	Breast	0.465	15	21
ECM module	19	03_turquoise	Breast	0.4534	33	22
ECM module	2	03_pink	Breast	0.3915	16	23
ECM module	12	02_yellow	Breast	0.387	26	24
ECM module	14	03_turquoise	Breast	0.3805	28	25
ECM module	6	02_darkturquoise	Breast	0.3438	20	26
ECM module	17	03_yellow	Breast	0.3419	31	27
ECM module	15	02_green	Breast	0.3389	29	28
ECM module	16	02_yellow	Breast	0.3149	30	29
ECM module	3	02_brown	Breast	0.3107	17	30
ECM module	8	06_red	Breast	0.3031	22	31
ECM module	20	05_tan	Breast	0.2708	34	32
ECM module	4	04_magenta	Breast	0.2668	18	33
ECM module	10	06_firebrick4	Breast	0.2275	24	34
ECM module	39	06_red	Glioma	0.8953	39	35
ECM module	35	04_turquoise	Glioma	0.5841	35	36
ECM module	45	14_salmon4	Glioma	0.5718	42	37
ECM module	42	10_royalblue	Glioma	0.5702	41	38
ECM module	37	13_darkgrey	Glioma	0.5452	37	39
ECM module	36	02_midnightblue	Glioma	0.4982	36	40
ECM module	38	26_bisque4	Glioma	0.4038	38	41
ECM module	40	03_purple	Glioma	0.2913	40	42
ECM module	48	04_cyan	Lung	0.5216	45	43
ECM module	53	02_coral2	Lung	0.4878	50	44
ECM module	47	04_green	Lung	0.3867	44	45
ECM module	55	05_magenta	Lung	0.3372	51	46
ECM module	52	04_pink	Lung	0.3186	49	47
ECM module	49	04_pink	Lung	0.2996	46	48
ECM module	50	05_lightcyan	Lung	0.2958	47	49
ECM module	51	07_plum1	Lung	0.241	48	50
ECM module	46	06_pink	Lung	0.1924	43	51
ECM module	56	03_lightcyan	Lung	0.1616	52	52
ECM module	57	03_skyblue	Lung	0.052	53	53
ECM module	61	08_greenyellow	Ovarian	0.1449	57	54
ECM module	59	03_salmon	Ovarian	0.1121	55	55
ECM module	58	03_brown	Ovarian	0.1067	54	56
ECM module	63	04_midnightblue	Ovarian	0.085	59	57
ECM module	62	07_greenyellow	Ovarian	0.0123	58	58
ECM module	60	08_darkorange	Ovarian	-0.1273	56	59
ECM module	64	05_royalblue	Ovarian	-0.1847	60	60
ECM module	66	03_darkorange	Prostate	0.0879	62	61
ECM module	67	01_salmon	Prostate	0.0185	63	62
ECM module	65	01_black	Prostate	-0.2962	61	63
ECM module	68	16_lightpink4	Prostate	-0.3836	64	64
ECM module	69	11_darkgreen	Kidney	0.3374	65	65
ECM module	73	02_turquoise	Kidney	0.2093	68	66
ECM module	71	03_midnightblue	Kidney	0.0717	66	67
ECM module	74	13_maroon	Kidney	-0.0483	69	68
ECM module	72	13_coral2	Kidney	-0.1205	67	69
ECM module	75	03_magenta	Gastric	0.8129	70	70
ECM module	76	01_yellow	Gastric	0.4784	71	71
ECM module	77	07_green	Gastric	0.4554	72	72
ECM module	78	14_steelblue	Melanoma	0.5973	73	73
ECM module	82	01_turquoise	Melanoma	0.452	76	74
ECM module	80	04_brown	Melanoma	0.0479	74	75
ECM module	81	04_yellow	Melanoma	0.023	75	76
